# Supplementary material for: Transcription-wide impact by RESCUE-induced off-target single-nucleotide variants in mammalian cells
Source: J Mol Cell Biol. 2023 Feb 23;15(2):mjad011. doi: 10.1093/jmcb/mjad011 (PMC10485882; doi:10.1093/jmcb/mjad011)
Supplement: mjad011_Supplemental_Files [file mjad011_supplemental_files.zip]

Archive with 5 entries (5 files):
- Supplemental information.docx
- Supplementary Table S4.xls
- Supplementary Table S5-6.xls
- Supplementary Table S7.xls
- Supplementary Table S8.xls
