# Supplementary material for: Transcription-wide impact by RESCUE-induced off-target single-nucleotide variants in mammalian cells
Source: J Mol Cell Biol. 2023 Feb 23;15(2):mjad011. doi: 10.1093/jmcb/mjad011 (PMC10485882; doi:10.1093/jmcb/mjad011)
Supplement: mjad011_Supplemental_Files [file mjad011_supplemental_files.zip › Supplementary Table S4.xls]

## Sheet: CTNNB1
Differentially expressed mRNA, circRNA and lncRNA in CTNNB1 editing group
Gene_name	GeneName	Type	baseMean	log2Fold	pvalue	qvalue	Diff
ENSG00000119917	IFIT3	Gene	879.267	-4.785	0	0	Down
ENSG00000119922	IFIT2	Gene	1835.32	-5.20776	0	0	Down
ENSG00000185745	IFIT1	Gene	1494.28	-3.58782	0	0	Down
ENSG00000197381	ADARB1	Gene	101240	7.79205	0	0	Up
ENSG00000198712	MT-CO2	Gene	26553.3	-1.71185	0	0	Down
ENSG00000198727	MT-CYB	Gene	18390.9	-1.86326	0	0	Down
ENSG00000271503	CCL5	Gene	1321.3	-5.93802	0	0	Down
ENSG00000148677	ANKRD1	Gene	801.018	-3.02622	3.64e-290	2.09e-286	Down
ENSG00000198763	MT-ND2	Gene	15250.2	-1.53384	5.58e-275	2.85e-271	Down
ENSG00000135679	MDM2	Gene	6400.79	1.33865	5.28e-263	2.43e-259	Up
ENSG00000188486	H2AFX	Gene	3427.96	-1.36429	3.96e-237	1.65e-233	Down
ENSG00000142871	CYR61	Gene	1200.75	-2.0616	8.26e-237	3.17e-233	Down
ENSG00000030582	GRN	Gene	4263.27	-1.25715	1.96e-222	6.94e-219	Down
ENSG00000198888	MT-ND1	Gene	19473.6	-1.46689	7.28e-212	2.39e-208	Down
ENSG00000189060	H1F0	Gene	17326.8	-1.05568	2.83e-204	8.69e-201	Down
ENSG00000135114	OASL	Gene	452.576	-4.54123	1.91e-196	5.51e-193	Down
ENSG00000087086	FTL	Gene	9481.16	-1.40075	3.83e-196	1.04e-192	Down
ENSG00000183779	ZNF703	Gene	7436.43	-1.12297	3.69e-192	9.42e-189	Down
ENSG00000198899	MT-ATP6	Gene	9580.56	-1.24871	2.81e-169	6.47e-166	Down
ENSG00000008517	IL32	Gene	455.815	-5.6205	2.91e-168	6.38e-165	Down
ENSG00000171223	JUNB	Gene	1805.2	-1.5676	5.69e-168	1.14e-164	Down
ENSG00000106031	HOXA13	Gene	1182.37	1.68928	8.54e-168	1.64e-164	Up
ENSG00000161011	SQSTM1	Gene	4272.02	-1.04449	7.25e-166	1.33e-162	Down
ENSG00000155660	PDIA4	Gene	6217.17	-1.02568	6.54e-160	1.16e-156	Down
ENSG00000092621	PHGDH	Gene	7847.46	-1.21843	6.92e-160	1.18e-156	Down
ENSG00000077150	NFKB2	Gene	3721.85	-1.16798	5.66e-155	9.3e-152	Down
ENSG00000166710	B2M	Gene	4514.32	-1.12388	3.97e-153	6.3e-150	Down
ENSG00000198707	CEP290	Gene	1740.59	1.3287	6.24e-144	9.58e-141	Up
ENSG00000182199	SHMT2	Gene	3844.35	-1.11791	2.17e-143	3.23e-140	Down
ENSG00000125505	MBOAT7	Gene	2519.98	-1.12059	4.4e-139	6.32e-136	Down
ENSG00000126016	AMOT	Gene	4590.87	1.0548	1.7e-137	2.37e-134	Up
ENSG00000197747	S100A10	Gene	2617.72	-1.23439	6.73e-124	8.37e-121	Down
ENSG00000198832	SELENOM	Gene	1483.45	-1.41829	1.06e-121	1.26e-118	Down
ENSG00000112159	MDN1	Gene	4695.05	1.00932	1.27e-117	1.43e-114	Up
ENSG00000130522	JUND	Gene	3339.87	-1.05827	1.64e-110	1.72e-107	Down
ENSG00000170345	FOS	Gene	1136.95	-2.71932	4.72e-108	4.83e-105	Down
ENSG00000117984	CTSD	Gene	1319.05	-1.2521	1.95e-105	1.91e-102	Down
ENSG00000187608	ISG15	Gene	1185.87	-2.76397	2.18e-105	2.09e-102	Down
ENSG00000100906	NFKBIA	Gene	950.917	-1.45568	5.35e-104	4.82e-101	Down
ENSG00000173110	HSPA6	Gene	505.315	2.01776	7.01e-100	5.97e-97	Up
ENSG00000213190	MLLT11	Gene	989.665	-1.28969	9.47e-97	7.51e-94	Down
ENSG00000099860	GADD45B	Gene	888.384	-1.45812	2.88e-96	2.24e-93	Down
ENSG00000170296	GABARAP	Gene	1338.52	-1.21534	2.13e-95	1.58e-92	Down
ENSG00000099797	TECR	Gene	2345.76	-1.167	3.37e-95	2.46e-92	Down
ENSG00000120868	APAF1	Gene	1442.93	1.15235	2.2e-93	1.45e-90	Up
ENSG00000170892	TSEN34	Gene	1331.92	-1.096	7.28e-91	4.41e-88	Down
ENSG00000092010	PSME1	Gene	1158.77	-1.15716	1.22e-87	6.46e-85	Down
ENSG00000174021	GNG5	Gene	1675.7	-1.06069	5.14e-86	2.66e-83	Down
ENSG00000152137	HSPB8	Gene	489.894	-1.77554	1.57e-85	7.84e-83	Down
ENSG00000115216	NRBP1	Gene	1817.31	-1.00133	4.89e-85	2.42e-82	Down
ENSG00000112249	ASCC3	Gene	1902.22	1.00305	3.52e-84	1.7e-81	Up
ENSG00000128309	MPST	Gene	1870.41	-1.11145	1.58e-83	7.51e-81	Down
ENSG00000168918	INPP5D	Gene	457.88	1.85401	8.4e-83	3.94e-80	Up
ENSG00000131080	EDA2R	Gene	669.733	1.5341	3.82e-82	1.78e-79	Up
ENSG00000143753	DEGS1	Gene	1879.16	-1.13285	3.69e-81	1.65e-78	Down
ENSG00000138646	HERC5	Gene	1025.35	-1.20848	2.59e-80	1.13e-77	Down
ENSG00000213465	ARL2	Gene	1448.62	-1.10751	4.8e-79	2.01e-76	Down
ENSG00000150687	PRSS23	Gene	998.117	-1.19392	2.11e-78	8.75e-76	Down
ENSG00000159128	IFNGR2	Gene	1370.76	-1.05305	2.91e-78	1.2e-75	Down
ENSG00000120885	CLU	Gene	908.315	-1.21056	3.23e-77	1.28e-74	Down
ENSG00000108679	LGALS3BP	Gene	2184.58	-1.00441	1.64e-76	6.3e-74	Down
ENSG00000099834	CDHR5	Gene	315.99	2.40048	7e-75	2.56e-72	Up
ENSG00000113732	ATP6V0E1	Gene	1020.77	-1.17975	1.44e-74	5.22e-72	Down
ENSG00000127914	AKAP9	Gene	1556.27	1.13546	6.34e-74	2.21e-71	Up
ENSG00000081479	LRP2	Gene	941.902	1.15235	2.31e-72	7.71e-70	Up
ENSG00000101680	LAMA1	Gene	918.304	1.25262	5.3e-72	1.73e-69	Up
ENSG00000161999	JMJD8	Gene	971.991	-1.12344	7.39e-71	2.27e-68	Down
ENSG00000109670	FBXW7	Gene	1449.54	1.01719	1.8e-70	5.35e-68	Up
ENSG00000142798	HSPG2	Gene	1944.51	1.05505	5.24e-70	1.5e-67	Up
ENSG00000100097	LGALS1	Gene	553.903	-1.42033	4.43e-69	1.23e-66	Down
ENSG00000163584	RPL22L1	Gene	1661.55	-1.09122	7.92e-69	2.14e-66	Down
ENSG00000126070	AGO3	Gene	1016.81	1.10124	1.5e-68	3.95e-66	Up
ENSG00000125740	FOSB	Gene	898.784	-3.7519	1.9e-68	4.96e-66	Down
ENSG00000187955	COL14A1	Gene	621.272	1.35106	2.22e-68	5.76e-66	Up
ENSG00000167797	CDK2AP2	Gene	1025.53	-1.1716	2.24e-68	5.78e-66	Down
ENSG00000144120	TMEM177	Gene	611.483	-1.37146	4.08e-68	1.04e-65	Down
ENSG00000029534	ANK1	Gene	879.609	1.1895	5.88e-68	1.49e-65	Up
ENSG00000038427	VCAN	Gene	1141.73	1.01796	2.65e-67	6.6e-65	Up
ENSG00000138778	CENPE	Gene	1616.4	1.09829	2.87e-67	7.09e-65	Up
ENSG00000111860	CEP85L	Gene	1089.92	1.21282	4.48e-67	1.1e-64	Up
ENSG00000198816	ZNF358	Gene	1259.82	-1.05225	7.23e-66	1.7e-63	Down
ENSG00000144357	UBR3	Gene	1124.46	1.01142	3.42e-65	7.88e-63	Up
ENSG00000101928	MOSPD1	Gene	843.177	-1.13041	7.56e-64	1.68e-61	Down
ENSG00000150995	ITPR1	Gene	907.979	1.14197	6.76e-63	1.44e-60	Up
ENSG00000115267	IFIH1	Gene	241.507	-2.21309	1.38e-61	2.86e-59	Down
ENSG00000118503	TNFAIP3	Gene	583.477	-1.38381	5.52e-61	1.13e-58	Down
ENSG00000154358	OBSCN	Gene	942.315	1.05448	6.75e-61	1.37e-58	Up
ENSG00000178718	RPP25	Gene	888.114	-1.06734	1.04e-60	2.1e-58	Down
ENSG00000163132	MSX1	Gene	931.299	-1.08976	3.48e-60	6.88e-58	Down
ENSG00000171222	SCAND1	Gene	1102.43	-1.03015	1.12e-59	2.18e-57	Down
ENSG00000172667	ZMAT3	Gene	1263.97	1.03025	3.57e-57	6.42e-55	Up
ENSG00000204392	LSM2	Gene	891.504	-1.0257	8.59e-57	1.53e-54	Down
ENSG00000179933	C14orf119	Gene	1029.16	-1.01241	1.15e-56	2.03e-54	Down
ENSG00000206503	HLA-A	Gene	1159.8	-1.08115	1.81e-56	3.14e-54	Down
ENSG00000006327	TNFRSF12A	Gene	939.826	-1.1126	3.8e-56	6.55e-54	Down
ENSG00000165029	ABCA1	Gene	536.273	1.35336	5.55e-55	9.02e-53	Up
ENSG00000175105	ZNF654	Gene	689.075	1.13767	3.32e-54	5.18e-52	Up
ENSG00000156381	ANKRD9	Gene	1009.2	-1.05112	3.51e-54	5.46e-52	Down
ENSG00000168477	TNXB	Gene	430.201	1.55964	7.82e-54	1.2e-51	Up
ENSG00000170385	SLC30A1	Gene	858.058	1.01368	6.45e-53	9.43e-51	Up
ENSG00000125726	CD70	Gene	618.49	-1.2042	3.12e-52	4.43e-50	Down
ENSG00000112149	CD83	Gene	458.932	-1.32702	7.17e-52	9.97e-50	Down
ENSG00000172216	CEBPB	Gene	753.685	-1.20386	9.84e-52	1.35e-49	Down
ENSG00000144426	NBEAL1	Gene	642.725	1.17092	8.03e-50	1.04e-47	Up
ENSG00000136490	LIMD2	Gene	738.735	-1.04536	1.86e-49	2.38e-47	Down
ENSG00000135046	ANXA1	Gene	382.418	-1.45474	3.19e-49	4.02e-47	Down
ENSG00000133134	BEX2	Gene	699.954	-1.15622	3.78e-48	4.56e-46	Down
ENSG00000167543	TP53I13	Gene	689.49	-1.0841	3.81e-48	4.57e-46	Down
ENSG00000198715	GLMP	Gene	479.446	-1.23528	6.56e-48	7.72e-46	Down
ENSG00000142621	FHAD1	Gene	477.264	1.27895	2.45e-47	2.77e-45	Up
ENSG00000067842	ATP2B3	Gene	346.833	1.49991	5.9e-47	6.53e-45	Up
ENSG00000137968	SLC44A5	Gene	712.895	1.08564	3.2e-46	3.42e-44	Up
ENSG00000185803	SLC52A2	Gene	683.265	-1.03766	1.98e-45	2.01e-43	Down
ENSG00000049249	TNFRSF9	Gene	175.425	-2.10673	2.82e-45	2.84e-43	Down
ENSG00000128228	SDF2L1	Gene	894.771	-1.04477	3.86e-45	3.86e-43	Down
ENSG00000120738	EGR1	Gene	1212.97	-1.90631	4.03e-45	4.03e-43	Down
ENSG00000173611	SCAI	Gene	651.593	1.05074	9.16e-45	8.91e-43	Up
ENSG00000160446	ZDHHC12	Gene	545.625	-1.1591	3.22e-44	3.05e-42	Down
ENSG00000104856	RELB	Gene	453.369	-1.29125	3.49e-44	3.31e-42	Down
ENSG00000162591	MEGF6	Gene	286.946	1.58675	1.98e-43	1.83e-41	Up
ENSG00000142227	EMP3	Gene	613.466	-1.17816	2.59e-43	2.37e-41	Down
ENSG00000127774	EMC6	Gene	568.207	-1.09415	2.6e-43	2.37e-41	Down
ENSG00000178096	BOLA1	Gene	598.664	-1.14812	4.4e-43	3.99e-41	Down
ENSG00000177352	CCDC71	Gene	545.586	-1.24455	2e-42	1.75e-40	Down
ENSG00000066697	MSANTD3	Gene	627.305	-1.02342	5.86e-42	5.01e-40	Down
ENSG00000006042	TMEM98	Gene	717.175	-1.00156	9.44e-42	7.97e-40	Down
ENSG00000182544	MFSD5	Gene	450.771	-1.19556	1.02e-41	8.58e-40	Down
ENSG00000136826	KLF4	Gene	359.509	-1.31955	1.78e-41	1.48e-39	Down
ENSG00000182389	CACNB4	Gene	631.303	1.02659	2.73e-41	2.24e-39	Up
ENSG00000184986	TMEM121	Gene	497.905	-1.14828	5.41e-41	4.39e-39	Down
ENSG00000157593	SLC35B2	Gene	898.902	-1.04459	1.36e-40	1.08e-38	Down
ENSG00000177105	RHOG	Gene	605.668	-1.07048	6.66e-40	5.12e-38	Down
ENSG00000188177	ZC3H6	Gene	685.365	1.00303	8.35e-40	6.36e-38	Up
ENSG00000205592	MUC19	Gene	96.1709	3.21433	3.95e-39	2.9e-37	Up
ENSG00000197714	ZNF460	Gene	241.188	1.78061	1.7e-38	1.21e-36	Up
ENSG00000142669	SH3BGRL3	Gene	450.83	-1.21923	4.03e-38	2.85e-36	Down
ENSG00000105974	CAV1	Gene	550.272	-1.02887	8.47e-38	5.92e-36	Down
ENSG00000276045	ORAI1	Gene	520.957	-1.08184	2.86e-37	1.93e-35	Down
ENSG00000178502	KLHL11	Gene	533.459	1.15668	4.68e-37	3.13e-35	Up
ENSG00000168938	PPIC	Gene	584.624	-1.02712	1.18e-36	7.73e-35	Down
ENSG00000144596	GRIP2	Gene	353.931	1.29064	3.9e-36	2.49e-34	Up
ENSG00000079462	PAFAH1B3	Gene	660.124	-1.03896	4.59e-36	2.91e-34	Down
ENSG00000187790	FANCM	Gene	525.336	1.01516	2.06e-35	1.26e-33	Up
ENSG00000140090	SLC24A4	Gene	286.005	1.34749	4.33e-35	2.63e-33	Up
ENSG00000170412	GPRC5C	Gene	540.239	-1.03799	7.24e-35	4.37e-33	Down
ENSG00000187122	SLIT1	Gene	589.376	1.0009	1.13e-34	6.75e-33	Up
ENSG00000185477	GPRIN3	Gene	466.614	1.10277	2.79e-34	1.63e-32	Up
ENSG00000198938	MT-CO3	Gene	19612.6	-1.32972	3.74e-34	2.16e-32	Down
ENSG00000135245	HILPDA	Gene	2235.82	1.27523	4.72e-34	2.71e-32	Up
ENSG00000175573	C11orf68	Gene	519.285	-1.01256	1.04e-33	5.91e-32	Down
ENSG00000166311	SMPD1	Gene	338.615	-1.22602	2.31e-33	1.28e-31	Down
ENSG00000185900	POMK	Gene	280.772	1.54545	2.75e-33	1.52e-31	Up
ENSG00000197558	SSPO	Gene	197.732	1.73102	5.6e-33	3.03e-31	Up
ENSG00000116254	CHD5	Gene	233.121	1.45072	2.29e-32	1.21e-30	Up
ENSG00000205138	SDHAF1	Gene	460.736	-1.08089	2.29e-32	1.21e-30	Down
ENSG00000136842	TMOD1	Gene	544.833	-1.03441	2.58e-32	1.35e-30	Down
ENSG00000184897	H1FX	Gene	8224.38	-1.13108	6.29e-32	3.23e-30	Down
ENSG00000132481	TRIM47	Gene	519.677	-1.02858	8.96e-32	4.57e-30	Down
ENSG00000212907	MT-ND4L	Gene	3439.28	-1.15905	1.5e-31	7.59e-30	Down
ENSG00000151067	CACNA1C	Gene	299.96	1.25566	2.06e-31	1.03e-29	Up
ENSG00000119431	HDHD3	Gene	481.623	-1.00853	3.89e-31	1.91e-29	Down
ENSG00000176108	CHMP6	Gene	405.037	-1.08886	4.2e-31	2.06e-29	Down
ENSG00000019549	SNAI2	Gene	281.247	-1.30654	8.32e-31	4.01e-29	Down
ENSG00000101204	CHRNA4	Gene	224.208	1.42296	4.33e-30	2.01e-28	Up
ENSG00000165323	FAT3	Gene	161.46	1.92785	7.66e-30	3.48e-28	Up
ENSG00000163661	PTX3	Gene	203.397	-1.63576	7.82e-30	3.55e-28	Down
ENSG00000162643	WDR63	Gene	174.939	1.65385	1.24e-29	5.55e-28	Up
ENSG00000196218	RYR1	Gene	156.923	1.74601	1.72e-29	7.59e-28	Up
ENSG00000179750	APOBEC3B	Gene	205.184	-1.44277	1.79e-29	7.92e-28	Down
ENSG00000126903	SLC10A3	Gene	381.428	-1.05412	4.22e-29	1.83e-27	Down
ENSG00000142089	IFITM3	Gene	139.382	-1.81976	5.44e-29	2.33e-27	Down
ENSG00000198840	MT-ND3	Gene	3783.27	-1.08126	8.37e-29	3.56e-27	Down
ENSG00000168077	SCARA3	Gene	384.705	-1.08069	1.59e-28	6.68e-27	Down
ENSG00000076641	PAG1	Gene	344.864	1.11142	2.73e-28	1.12e-26	Up
ENSG00000137965	IFI44	Gene	65.0942	-3.06054	5.43e-28	2.18e-26	Down
ENSG00000196220	SRGAP3	Gene	307.477	1.13703	5.46e-28	2.19e-26	Up
ENSG00000163702	IL17RC	Gene	316.768	-1.06788	3.92e-26	1.42e-24	Down
ENSG00000178026	LRRC75B	Gene	313.156	-1.13511	5.07e-26	1.83e-24	Down
ENSG00000170454	KRT75	Gene	56.6587	-5.03464	5.84e-26	2.1e-24	Down
ENSG00000162804	SNED1	Gene	271.145	1.26465	1.11e-25	3.91e-24	Up
ENSG00000129038	LOXL1	Gene	398.982	-1.02006	3.32e-25	1.14e-23	Down
ENSG00000123384	LRP1	Gene	4561.99	1.15942	4.25e-25	1.45e-23	Up
ENSG00000040608	RTN4R	Gene	258.981	-1.20929	5.22e-25	1.77e-23	Down
ENSG00000146197	SCUBE3	Gene	144.906	1.61229	7.37e-25	2.48e-23	Up
ENSG00000178662	CSRNP3	Gene	259.105	1.28161	1.02e-24	3.41e-23	Up
ENSG00000036448	MYOM2	Gene	101.329	1.96537	2.09e-24	6.86e-23	Up
ENSG00000183691	NOG	Gene	262.391	1.19974	4.12e-24	1.33e-22	Up
ENSG00000118523	CTGF	Gene	155.237	-1.5412	4.29e-24	1.38e-22	Down
ENSG00000141579	ZNF750	Gene	77.3804	2.47692	4.66e-24	1.5e-22	Up
ENSG00000162105	SHANK2	Gene	162.878	1.56996	6.91e-24	2.21e-22	Up
ENSG00000267041	ZNF850	Gene	322.929	1.03654	8.49e-24	2.69e-22	Up
ENSG00000129355	CDKN2D	Gene	386.254	-1.02934	2.36e-23	7.25e-22	Down
ENSG00000126243	LRFN3	Gene	280.272	-1.06878	7.09e-23	2.12e-21	Down
ENSG00000099338	CATSPERG	Gene	135.131	1.65233	2.17e-22	6.37e-21	Up
ENSG00000185201	IFITM2	Gene	267.784	-1.0819	2.6e-22	7.58e-21	Down
ENSG00000168913	ENHO	Gene	363.064	-1.02016	5.86e-22	1.67e-20	Down
ENSG00000128422	KRT17	Gene	44.5275	-3.66886	5.88e-22	1.68e-20	Down
ENSG00000125968	ID1	Gene	302.903	-1.01352	7.77e-22	2.2e-20	Down
ENSG00000183091	NEB	Gene	325.661	1.00521	1.31e-21	3.63e-20	Up
ENSG00000148483	TMEM236	Gene	70.2976	2.41393	2.37e-21	6.46e-20	Up
ENSG00000043039	BARX2	Gene	134.715	-1.51238	2.85e-21	7.74e-20	Down
ENSG00000105499	PLA2G4C	Gene	196.651	-1.21222	5.19e-21	1.39e-19	Down
ENSG00000186577	SMIM29	Gene	260.254	-1.06164	6.04e-21	1.61e-19	Down
ENSG00000173157	ADAMTS20	Gene	231.296	1.1704	6.16e-21	1.64e-19	Up
ENSG00000104894	CD37	Gene	184.836	1.29631	1.23e-20	3.22e-19	Up
ENSG00000187720	THSD4	Gene	168.666	1.33644	1.53e-20	3.98e-19	Up
ENSG00000198626	RYR2	Gene	98.1845	1.95862	3.73e-20	9.45e-19	Up
ENSG00000165521	EML5	Gene	267.976	1.08436	4e-20	1.01e-18	Up
ENSG00000184678	HIST2H2BE	Gene	175.372	-1.29665	5e-20	1.26e-18	Down
ENSG00000185507	IRF7	Gene	227.319	1.13648	5.89e-20	1.47e-18	Up
ENSG00000249992	TMEM158	Gene	248.044	-1.10919	7.01e-20	1.75e-18	Down
ENSG00000197978	GOLGA6L9	Gene	230.959	1.12977	7.41e-20	1.84e-18	Up
ENSG00000104998	IL27RA	Gene	256.461	-1.03447	8.32e-20	2.07e-18	Down
ENSG00000249715	FER1L5	Gene	60.3649	2.43361	2.75e-19	6.63e-18	Up
ENSG00000184144	CNTN2	Gene	49.5401	2.98988	3.88e-19	9.26e-18	Up
ENSG00000161509	GRIN2C	Gene	186.098	1.21015	1.1e-18	2.55e-17	Up
ENSG00000159307	SCUBE1	Gene	153.464	1.276	3.58e-18	8.01e-17	Up
ENSG00000174469	CNTNAP2	Gene	208.437	1.13484	4.17e-18	9.28e-17	Up
ENSG00000186352	ANKRD37	Gene	257.326	1.11597	4.35e-18	9.67e-17	Up
ENSG00000196912	ANKRD36B	Gene	276.931	1.13016	6.46e-18	1.42e-16	Up
ENSG00000148408	CACNA1B	Gene	123.488	1.45287	7.17e-18	1.57e-16	Up
ENSG00000114395	CYB561D2	Gene	216.373	-1.08139	1.43e-17	3.07e-16	Down
ENSG00000137727	ARHGAP20	Gene	143.551	1.30565	1.86e-17	3.96e-16	Up
ENSG00000144821	MYH15	Gene	113.024	1.58349	2.31e-17	4.89e-16	Up
ENSG00000164403	SHROOM1	Gene	277.835	-1.01406	4.78e-17	9.93e-16	Down
ENSG00000185567	AHNAK2	Gene	746.424	1.21821	6.01e-17	1.24e-15	Up
ENSG00000197653	DNAH10	Gene	138.21	1.41864	8.29e-17	1.69e-15	Up
ENSG00000158055	GRHL3	Gene	159.091	1.2207	2.1e-16	4.15e-15	Up
ENSG00000161992	PRR35	Gene	114.153	1.39958	2.34e-16	4.61e-15	Up
ENSG00000128965	CHAC1	Gene	239.969	-1.0685	2.95e-16	5.78e-15	Down
ENSG00000165507	DEPP1	Gene	107.491	-1.52949	3.21e-16	6.26e-15	Down
ENSG00000198246	SLC29A3	Gene	186.524	-1.05353	6.4e-16	1.22e-14	Down
ENSG00000118557	PMFBP1	Gene	81.7742	1.82351	7.34e-16	1.39e-14	Up
ENSG00000268916	CSAG3	Gene	30.6564	-4.42447	8.42e-16	1.59e-14	Down
ENSG00000008394	MGST1	Gene	110.998	-1.40115	8.65e-16	1.64e-14	Down
ENSG00000127588	GNG13	Gene	166.034	1.16706	8.7e-16	1.65e-14	Up
ENSG00000175283	DOLK	Gene	234.629	-1.00925	9.48e-16	1.79e-14	Down
ENSG00000137558	PI15	Gene	64.3027	2.01041	9.63e-16	1.81e-14	Up
ENSG00000221869	CEBPD	Gene	137.457	-1.30302	1.19e-15	2.22e-14	Down
ENSG00000173334	TRIB1	Gene	737.281	-1.04174	1.44e-15	2.67e-14	Down
ENSG00000006283	CACNA1G	Gene	147.828	1.18305	1.45e-15	2.67e-14	Up
ENSG00000173258	ZNF483	Gene	102.152	1.51486	1.66e-15	3.05e-14	Up
ENSG00000128000	ZNF780B	Gene	159.128	1.11644	5.93e-15	1.05e-13	Up
ENSG00000123243	ITIH5	Gene	59.6335	1.97605	1.75e-14	3e-13	Up
ENSG00000196110	ZNF699	Gene	133.058	1.22985	2.44e-14	4.12e-13	Up
ENSG00000050767	COL23A1	Gene	191.628	1.023	3.29e-14	5.48e-13	Up
ENSG00000277639	AC007906.2	Gene	73.1079	1.70361	4.42e-14	7.3e-13	Up
ENSG00000146414	SHPRH	Gene	969.969	1.04676	7.73e-14	1.25e-12	Up
ENSG00000180525	PRR26	Gene	76.7595	1.7219	1.34e-13	2.13e-12	Up
ENSG00000021645	NRXN3	Gene	189.109	1.01281	1.4e-13	2.23e-12	Up
ENSG00000155970	MICU3	Gene	161.061	1.06508	1.46e-13	2.31e-12	Up
ENSG00000171855	IFNB1	Gene	31.746	-5.67154	1.64e-13	2.58e-12	Down
ENSG00000170324	FRMPD2	Gene	29.9218	3.287	2.37e-13	3.68e-12	Up
ENSG00000187987	ZSCAN23	Gene	117.868	1.37102	2.59e-13	4.01e-12	Up
ENSG00000079308	TNS1	Gene	165.751	1.0724	3.11e-13	4.8e-12	Up
ENSG00000161654	LSM12	Gene	1431.66	-1.03302	3.26e-13	5.01e-12	Down
ENSG00000170092	SPDYE5	Gene	66.7023	1.67895	6.3e-13	9.47e-12	Up
ENSG00000179862	CITED4	Gene	166.857	-1.00508	7.98e-13	1.19e-11	Down
ENSG00000101203	COL20A1	Gene	27.1136	3.86426	1.11e-12	1.62e-11	Up
ENSG00000041982	TNC	Gene	67.0883	-1.62333	1.12e-12	1.63e-11	Down
ENSG00000254772	EEF1G	Gene	175.14	-2.02697	1.18e-12	1.72e-11	Down
ENSG00000100346	CACNA1I	Gene	97.4187	1.43803	1.3e-12	1.89e-11	Up
ENSG00000048740	CELF2	Gene	155.386	1.01581	1.62e-12	2.34e-11	Up
ENSG00000137198	GMPR	Gene	114.016	-1.19215	2.35e-12	3.33e-11	Down
ENSG00000185988	PLK5	Gene	128.713	1.16198	2.54e-12	3.6e-11	Up
ENSG00000070031	SCT	Gene	43.3523	2.14311	5.49e-12	7.61e-11	Up
ENSG00000134954	ETS1	Gene	42.9293	-2.05841	6.5e-12	8.97e-11	Down
ENSG00000154175	ABI3BP	Gene	84.8291	1.36629	9.11e-12	1.24e-10	Up
ENSG00000108771	DHX58	Gene	65.1485	-1.5872	9.27e-12	1.26e-10	Down
ENSG00000110900	TSPAN11	Gene	119.936	1.14534	1.07e-11	1.45e-10	Up
ENSG00000164308	ERAP2	Gene	115.083	-1.13566	1.13e-11	1.53e-10	Down
ENSG00000153303	FRMD1	Gene	45.1244	-2.03884	1.17e-11	1.59e-10	Down
ENSG00000183914	DNAH2	Gene	84.3873	1.38527	1.54e-11	2.06e-10	Up
ENSG00000119227	PIGZ	Gene	134.491	-1.19068	1.67e-11	2.23e-10	Down
ENSG00000159167	STC1	Gene	83.6385	1.39058	2.16e-11	2.86e-10	Up
ENSG00000188162	OTOG	Gene	149.134	1.03542	2.8e-11	3.67e-10	Up
ENSG00000138316	ADAMTS14	Gene	48.918	1.79426	3.98e-11	5.16e-10	Up
ENSG00000095713	CRTAC1	Gene	103.776	1.20957	4.37e-11	5.64e-10	Up
ENSG00000182308	DCAF4L1	Gene	121.427	1.11967	5.67e-11	7.26e-10	Up
ENSG00000151687	ANKAR	Gene	131.353	1.04604	6.57e-11	8.38e-10	Up
ENSG00000143217	NECTIN4	Gene	137.119	1.00501	9.02e-11	1.14e-09	Up
ENSG00000142449	FBN3	Gene	72.5469	1.42341	9.3e-11	1.17e-09	Up
ENSG00000119684	MLH3	Gene	105.269	1.2003	9.89e-11	1.24e-09	Up
ENSG00000243137	PSG4	Gene	28.6439	-2.50532	1.14e-10	1.43e-09	Down
ENSG00000140280	LYSMD2	Gene	109.523	-1.23205	1.28e-10	1.6e-09	Down
ENSG00000186642	PDE2A	Gene	123.694	1.02891	1.49e-10	1.85e-09	Up
ENSG00000196337	CGB7	Gene	75.4226	1.43971	1.63e-10	2.01e-09	Up
ENSG00000113073	SLC4A9	Gene	52.5813	1.65027	1.65e-10	2.04e-09	Up
ENSG00000110169	HPX	Gene	117.648	1.07987	1.75e-10	2.15e-09	Up
ENSG00000235750	KIAA0040	Gene	88.7458	-1.31012	1.92e-10	2.36e-09	Down
ENSG00000285721	AL031281.2	Gene	59.8787	1.7169	1.94e-10	2.38e-09	Up
ENSG00000244694	PTCHD4	Gene	20.6629	3.80664	1.99e-10	2.43e-09	Up
ENSG00000188305	PEAK3	Gene	55.8804	1.7408	2.12e-10	2.59e-09	Up
ENSG00000101638	ST8SIA5	Gene	33.9402	2.31022	2.24e-10	2.73e-09	Up
ENSG00000172650	AGAP5	Gene	74.7236	1.35034	2.43e-10	2.96e-09	Up
ENSG00000156711	MAPK13	Gene	74.2376	1.34946	2.5e-10	3.04e-09	Up
ENSG00000133101	CCNA1	Gene	32.247	-2.17669	2.57e-10	3.12e-09	Down
ENSG00000136383	ALPK3	Gene	82.729	1.30811	2.66e-10	3.22e-09	Up
ENSG00000172508	CARNS1	Gene	40.6373	1.9702	3.79e-10	4.51e-09	Up
ENSG00000285437	POLR2J3	Gene	95.1058	1.21552	3.86e-10	4.59e-09	Up
ENSG00000120262	CCDC170	Gene	24.954	2.72924	4.64e-10	5.48e-09	Up
ENSG00000104951	IL4I1	Gene	57.8375	1.57962	4.72e-10	5.56e-09	Up
ENSG00000138772	ANXA3	Gene	86.4569	-1.24162	6.34e-10	7.39e-09	Down
ENSG00000149256	TENM4	Gene	72.2601	1.32421	7.24e-10	8.4e-09	Up
ENSG00000144671	SLC22A14	Gene	25.1111	2.71365	7.39e-10	8.57e-09	Up
ENSG00000168679	SLC16A4	Gene	110.421	1.11918	7.92e-10	9.16e-09	Up
ENSG00000148357	HMCN2	Gene	60.7158	1.44769	1.02e-09	1.17e-08	Up
ENSG00000121871	SLITRK3	Gene	73.4255	-1.29742	1.03e-09	1.18e-08	Down
ENSG00000135604	STX11	Gene	84.4433	-1.19078	1.04e-09	1.2e-08	Down
ENSG00000100276	RASL10A	Gene	104.401	-1.0702	1.07e-09	1.23e-08	Down
ENSG00000177932	ZNF354C	Gene	23.1466	2.87856	1.07e-09	1.23e-08	Up
ENSG00000070729	CNGB1	Gene	53.7965	1.59028	1.49e-09	1.68e-08	Up
ENSG00000178852	EFCAB13	Gene	90.9932	1.17333	1.52e-09	1.72e-08	Up
ENSG00000155749	ALS2CR12	Gene	38.8385	1.87713	2.03e-09	2.27e-08	Up
ENSG00000183145	RIPPLY3	Gene	111.638	-1.05184	2.46e-09	2.71e-08	Down
ENSG00000169245	CXCL10	Gene	17.1986	-4.73865	2.6e-09	2.87e-08	Down
ENSG00000188738	FSIP2	Gene	40.5897	1.77087	2.99e-09	3.28e-08	Up
ENSG00000068079	IFI35	Gene	74.1041	-1.27883	3.31e-09	3.62e-08	Down
ENSG00000205085	FAM71F2	Gene	33.4934	2.03965	3.5e-09	3.81e-08	Up
ENSG00000143341	HMCN1	Gene	48.7027	1.68158	4.43e-09	4.77e-08	Up
ENSG00000142700	DMRTA2	Gene	84.098	-1.18121	4.54e-09	4.88e-08	Down
ENSG00000115474	KCNJ13	Gene	22.2896	2.69969	4.66e-09	5e-08	Up
ENSG00000283208	AC001226.2	Gene	28.5378	2.21629	5.44e-09	5.8e-08	Up
ENSG00000171777	RASGRP4	Gene	20.8152	2.80855	5.55e-09	5.91e-08	Up
ENSG00000033122	LRRC7	Gene	107.869	1.0063	5.9e-09	6.26e-08	Up
ENSG00000188981	MSANTD1	Gene	44.7417	1.77121	6.23e-09	6.59e-08	Up
ENSG00000153714	LURAP1L	Gene	97.1632	-1.07366	6.32e-09	6.68e-08	Down
ENSG00000102128	RAB40AL	Gene	32.2912	1.96512	7.92e-09	8.29e-08	Up
ENSG00000187902	SHISA7	Gene	59.2388	1.50011	1.07e-08	1.11e-07	Up
ENSG00000132141	CCT6B	Gene	54.8608	1.51748	1.29e-08	1.32e-07	Up
ENSG00000279765	AC013394.1	Gene	32.0025	2.04168	1.63e-08	1.66e-07	Up
ENSG00000167614	TTYH1	Gene	58.7861	1.36899	1.66e-08	1.69e-07	Up
ENSG00000168961	LGALS9	Gene	68.3244	1.29517	1.98e-08	2.01e-07	Up
ENSG00000171124	FUT3	Gene	48.8455	1.55385	2.02e-08	2.05e-07	Up
ENSG00000166866	MYO1A	Gene	49.3923	1.50423	2.12e-08	2.13e-07	Up
ENSG00000205922	ONECUT3	Gene	35.7096	1.96339	2.17e-08	2.18e-07	Up
ENSG00000182103	FAM181B	Gene	62.8218	-1.36743	2.19e-08	2.2e-07	Down
ENSG00000163121	NEURL3	Gene	28.5949	-2.14163	2.23e-08	2.24e-07	Down
ENSG00000113389	NPR3	Gene	41.0311	1.65716	3.47e-08	3.42e-07	Up
ENSG00000166148	AVPR1A	Gene	35.8638	1.76055	3.93e-08	3.84e-07	Up
ENSG00000102854	MSLN	Gene	51.2121	1.40153	3.97e-08	3.89e-07	Up
ENSG00000167767	KRT80	Gene	14.6553	-3.8719	4.08e-08	3.99e-07	Down
ENSG00000198939	ZFP2	Gene	68.9894	1.20572	4.51e-08	4.39e-07	Up
ENSG00000104728	ARHGEF10	Gene	88.0629	1.07409	5.76e-08	5.54e-07	Up
ENSG00000131969	ABHD12B	Gene	74.1251	1.2396	7.06e-08	6.72e-07	Up
ENSG00000167183	PRR15L	Gene	49.4205	1.51909	7.18e-08	6.83e-07	Up
ENSG00000175536	LIPT2	Gene	65.7087	-1.21606	8.41e-08	7.95e-07	Down
ENSG00000059378	PARP12	Gene	32.0482	1.89593	9.02e-08	8.51e-07	Up
ENSG00000260314	MRC1	Gene	32.7507	1.8178	9.26e-08	8.73e-07	Up
ENSG00000162924	REL	Gene	371.305	1.00461	9.29e-08	8.75e-07	Up
ENSG00000143369	ECM1	Gene	85.0122	1.05092	9.38e-08	8.83e-07	Up
ENSG00000100298	APOBEC3H	Gene	49.631	1.43934	9.51e-08	8.94e-07	Up
ENSG00000136327	NKX2-8	Gene	77.8321	-1.13176	1.05e-07	9.86e-07	Down
ENSG00000189144	ZNF573	Gene	82.0073	1.06969	1.11e-07	1.04e-06	Up
ENSG00000165181	C9orf84	Gene	23.1741	2.25179	1.18e-07	1.1e-06	Up
ENSG00000127507	ADGRE2	Gene	61.0313	1.26543	1.38e-07	1.28e-06	Up
ENSG00000169896	ITGAM	Gene	102.472	-1.02268	1.38e-07	1.28e-06	Down
ENSG00000129048	ACKR4	Gene	53.8661	1.42838	1.58e-07	1.46e-06	Up
ENSG00000145777	TSLP	Gene	79.8985	-1.0459	1.59e-07	1.46e-06	Down
ENSG00000184985	SORCS2	Gene	49.5757	1.36407	1.67e-07	1.54e-06	Up
ENSG00000066405	CLDN18	Gene	43.4626	1.56375	1.76e-07	1.61e-06	Up
ENSG00000253598	SLC10A5	Gene	43.1266	1.4747	1.88e-07	1.72e-06	Up
ENSG00000152785	BMP3	Gene	21.0915	2.33789	1.95e-07	1.78e-06	Up
ENSG00000105825	TFPI2	Gene	70.9042	-1.22346	1.97e-07	1.8e-06	Down
ENSG00000156218	ADAMTSL3	Gene	52.4567	1.31506	2.04e-07	1.86e-06	Up
ENSG00000127528	KLF2	Gene	72.6862	-1.1092	2.33e-07	2.11e-06	Down
ENSG00000283782	AC116366.3	Gene	52.5999	1.34376	2.52e-07	2.28e-06	Up
ENSG00000158683	PKD1L1	Gene	76.4247	1.06262	2.59e-07	2.34e-06	Up
ENSG00000026508	CD44	Gene	12.7339	-3.942	2.6e-07	2.34e-06	Down
ENSG00000203734	ECT2L	Gene	24.1194	2.10984	2.69e-07	2.43e-06	Up
ENSG00000100146	SOX10	Gene	25.7689	2.04555	3.1e-07	2.77e-06	Up
ENSG00000185442	FAM174B	Gene	40.741	-1.56552	3.24e-07	2.89e-06	Down
ENSG00000081985	IL12RB2	Gene	52.2263	1.41032	3.41e-07	3.03e-06	Up
ENSG00000187726	DNAJB13	Gene	52.5364	1.2707	3.63e-07	3.22e-06	Up
ENSG00000156959	LHFPL4	Gene	16.1025	2.76465	3.69e-07	3.27e-06	Up
ENSG00000106809	OGN	Gene	23.0991	2.04636	4.28e-07	3.75e-06	Up
ENSG00000095261	PSMD5	Gene	37.3759	1.54513	4.38e-07	3.83e-06	Up
ENSG00000232810	TNF	Gene	19.2673	-2.31747	4.42e-07	3.87e-06	Down
ENSG00000250479	CHCHD10	Gene	649.258	-1.12797	4.72e-07	4.12e-06	Down
ENSG00000165194	PCDH19	Gene	64.5264	1.17143	4.95e-07	4.3e-06	Up
ENSG00000079385	CEACAM1	Gene	132.117	1.81997	6.44e-07	5.54e-06	Up
ENSG00000131831	RAI2	Gene	71.5575	-1.07674	8.95e-07	7.59e-06	Down
ENSG00000204653	ASPDH	Gene	40.293	1.42139	1e-06	8.46e-06	Up
ENSG00000244219	TMEM225B	Gene	23.3474	1.98244	1.02e-06	8.61e-06	Up
ENSG00000107147	KCNT1	Gene	30.2453	1.68785	1.05e-06	8.79e-06	Up
ENSG00000117281	CD160	Gene	49.4505	1.2657	1.05e-06	8.82e-06	Up
ENSG00000174808	BTC	Gene	15.2181	2.79866	1.08e-06	9.06e-06	Up
ENSG00000154783	FGD5	Gene	69.0009	1.06999	1.34e-06	1.12e-05	Up
ENSG00000180113	TDRD6	Gene	64.2831	1.1079	1.41e-06	1.17e-05	Up
ENSG00000177688	SUMO4	Gene	23.0995	1.96327	1.5e-06	1.24e-05	Up
ENSG00000142513	ACP4	Gene	49.1796	1.40256	1.5e-06	1.24e-05	Up
ENSG00000102387	TAF7L	Gene	58.5273	1.12425	1.52e-06	1.25e-05	Up
ENSG00000109452	INPP4B	Gene	46.5964	1.30096	1.6e-06	1.32e-05	Up
ENSG00000118514	ALDH8A1	Gene	61.9218	1.16397	1.62e-06	1.33e-05	Up
ENSG00000189367	KIAA0408	Gene	19.2733	2.17839	1.65e-06	1.36e-05	Up
ENSG00000215910	C1orf167	Gene	65.1239	1.05238	1.75e-06	1.44e-05	Up
ENSG00000277203	F8A1	Gene	57.5641	-1.2454	1.76e-06	1.44e-05	Down
ENSG00000184434	LRRC19	Gene	23.8086	1.98264	1.8e-06	1.47e-05	Up
ENSG00000053108	FSTL4	Gene	63.003	1.11691	1.88e-06	1.53e-05	Up
ENSG00000070388	FGF22	Gene	28.2464	-1.64905	1.97e-06	1.6e-05	Down
ENSG00000213928	IRF9	Gene	89.0023	1.02089	2.09e-06	1.69e-05	Up
ENSG00000172349	IL16	Gene	23.1538	2.03194	2.18e-06	1.76e-05	Up
ENSG00000186529	CYP4F3	Gene	59.1532	1.10112	2.29e-06	1.85e-05	Up
ENSG00000145002	FAM86B2	Gene	55.3947	1.13553	2.33e-06	1.88e-05	Up
ENSG00000134321	RSAD2	Gene	12.1122	-3.12409	2.39e-06	1.92e-05	Down
ENSG00000128510	CPA4	Gene	26.292	-1.72638	2.39e-06	1.93e-05	Down
ENSG00000184923	NUTM2A	Gene	51.2197	-1.19341	2.41e-06	1.94e-05	Down
ENSG00000127364	TAS2R4	Gene	40.0167	1.3505	2.55e-06	2.04e-05	Up
ENSG00000170745	KCNS3	Gene	67.4234	-1.03375	2.7e-06	2.16e-05	Down
ENSG00000131634	TMEM204	Gene	27.816	1.74221	2.85e-06	2.27e-05	Up
ENSG00000266265	KLF14	Gene	30.2714	-1.58227	2.91e-06	2.32e-05	Down
ENSG00000197168	NEK5	Gene	62.2715	1.14312	2.99e-06	2.38e-05	Up
ENSG00000260428	SCX	Gene	42.7161	-1.49737	3.17e-06	2.51e-05	Down
ENSG00000188996	HUS1B	Gene	27.463	-1.77899	3.38e-06	2.68e-05	Down
ENSG00000185261	KIAA0825	Gene	27.7447	1.6847	3.42e-06	2.7e-05	Up
ENSG00000178201	VN1R1	Gene	25.9288	1.71939	3.67e-06	2.89e-05	Up
ENSG00000132932	ATP8A2	Gene	66.5481	1.03639	3.74e-06	2.94e-05	Up
ENSG00000198535	C2CD4A	Gene	51.256	-1.2007	4.59e-06	3.56e-05	Down
ENSG00000163406	SLC15A2	Gene	55.5013	1.09447	4.59e-06	3.57e-05	Up
ENSG00000163347	CLDN1	Gene	57.9116	1.13	4.86e-06	3.76e-05	Up
ENSG00000130176	CNN1	Gene	21.0187	-1.91285	4.93e-06	3.81e-05	Down
ENSG00000163359	COL6A3	Gene	12.4108	3.00343	5.11e-06	3.94e-05	Up
ENSG00000182752	PAPPA	Gene	16.0842	2.39069	5.21e-06	4.02e-05	Up
ENSG00000198774	RASSF9	Gene	52.0806	1.15415	5.27e-06	4.06e-05	Up
ENSG00000132622	HSPA12B	Gene	59.0579	-1.07544	5.4e-06	4.15e-05	Down
ENSG00000184351	KRTAP19-1	Gene	63.0836	1.15013	5.42e-06	4.17e-05	Up
ENSG00000148735	PLEKHS1	Gene	29.1582	1.60015	5.66e-06	4.34e-05	Up
ENSG00000184206	GOLGA6L4	Gene	23.3218	1.80846	6.56e-06	4.99e-05	Up
ENSG00000174844	DNAH12	Gene	60.1332	1.05436	6.63e-06	5.03e-05	Up
ENSG00000040731	CDH10	Gene	20.8595	1.92452	7.63e-06	5.74e-05	Up
ENSG00000267710	EDDM13	Gene	24.5368	1.75951	8.04e-06	6.03e-05	Up
ENSG00000149527	PLCH2	Gene	37.6535	1.40309	8.29e-06	6.21e-05	Up
ENSG00000120451	SNX19	Gene	37.4899	1.34492	8.48e-06	6.34e-05	Up
ENSG00000183423	LRIT3	Gene	40.423	1.31518	8.65e-06	6.46e-05	Up
ENSG00000175463	TBC1D10C	Gene	34.1615	1.40975	8.78e-06	6.55e-05	Up
ENSG00000161939	RNASEK-C17orf49	Gene	50.9435	-1.13647	1.09e-05	8.04e-05	Down
ENSG00000169282	KCNAB1	Gene	53.7938	1.09878	1.09e-05	8.07e-05	Up
ENSG00000127362	TAS2R3	Gene	11.4765	3.10921	1.18e-05	8.68e-05	Up
ENSG00000178055	PRSS42	Gene	21.6727	1.79897	1.21e-05	8.86e-05	Up
ENSG00000260903	XKR7	Gene	15.1232	2.36003	1.23e-05	9.03e-05	Up
ENSG00000256797	KLRF2	Gene	10.1934	3.45449	1.32e-05	9.59e-05	Up
ENSG00000064205	WISP2	Gene	11.4563	2.87564	1.34e-05	9.74e-05	Up
ENSG00000088827	SIGLEC1	Gene	15.1359	2.27833	1.37e-05	0.000100073	Up
ENSG00000127920	GNG11	Gene	62.2672	-1.02911	1.42e-05	0.000103449	Down
ENSG00000149243	KLHL35	Gene	20.6016	1.84818	1.43e-05	0.000103646	Up
ENSG00000139899	CBLN3	Gene	26.1233	-1.6208	1.54e-05	0.000111695	Down
ENSG00000172014	ANKRD20A4	Gene	67.9475	1.04155	1.54e-05	0.000111743	Up
ENSG00000147606	SLC26A7	Gene	22.5647	1.73413	1.58e-05	0.000113953	Up
ENSG00000184378	ACTRT3	Gene	32.1283	-1.35015	1.74e-05	0.000125371	Down
ENSG00000138798	EGF	Gene	48.2727	1.1076	1.78e-05	0.000127824	Up
ENSG00000077935	SMC1B	Gene	58.9607	1.01951	1.81e-05	0.000129949	Up
ENSG00000076344	RGS11	Gene	36.9234	1.29448	1.88e-05	0.000134371	Up
ENSG00000248905	FMN1	Gene	57.7849	1.07306	1.91e-05	0.000136821	Up
ENSG00000233024	AC126755.2	Gene	170.485	-1.61184	1.94e-05	0.000138334	Down
ENSG00000106823	ECM2	Gene	15.2585	2.30882	1.95e-05	0.000139462	Up
ENSG00000124721	DNAH8	Gene	42.0847	1.19412	2.01e-05	0.000143416	Up
ENSG00000197106	SLC6A17	Gene	43.8312	1.29276	2.03e-05	0.000144469	Up
ENSG00000171790	SLFNL1	Gene	60.551	1.05168	2.27e-05	0.00016037	Up
ENSG00000155966	AFF2	Gene	12.9625	2.3988	2.48e-05	0.00017431	Up
ENSG00000151655	ITIH2	Gene	22.5705	1.67086	2.53e-05	0.000177567	Up
ENSG00000160321	ZNF208	Gene	15.635	2.1211	2.55e-05	0.000178783	Up
ENSG00000083814	ZNF671	Gene	15.6591	2.1858	2.61e-05	0.000182951	Up
ENSG00000166317	SYNPO2L	Gene	34.8276	1.48768	2.96e-05	0.000206238	Up
ENSG00000276966	HIST1H4E	Gene	21.5659	-1.68658	2.97e-05	0.000206465	Down
ENSG00000185958	FAM186A	Gene	29.1214	1.40771	3.01e-05	0.00020922	Up
ENSG00000143199	ADCY10	Gene	34.1516	1.30124	3.12e-05	0.000216376	Up
ENSG00000196724	ZNF418	Gene	19.1294	1.84579	3.15e-05	0.000218146	Up
ENSG00000137877	SPTBN5	Gene	29.4251	1.42165	3.18e-05	0.000220062	Up
ENSG00000180638	SLC47A2	Gene	23.366	1.61946	3.25e-05	0.000224488	Up
ENSG00000166920	C15orf48	Gene	26.2692	-1.58075	3.3e-05	0.000228066	Down
ENSG00000259529	AL136295.5	Gene	46.6432	1.13079	3.47e-05	0.000238841	Up
ENSG00000232196	MTRNR2L4	Gene	14.0688	2.2665	3.93e-05	0.000268119	Up
ENSG00000174527	MYO1H	Gene	34.8033	1.34168	3.97e-05	0.000270167	Up
ENSG00000117154	IGSF21	Gene	12.6246	2.34328	4.04e-05	0.000274369	Up
ENSG00000104044	OCA2	Gene	64.9132	1.01198	4.09e-05	0.000278147	Up
ENSG00000197776	KLHDC1	Gene	30.7014	1.34276	4.12e-05	0.000279907	Up
ENSG00000197140	ADAM32	Gene	16.4476	1.97554	4.25e-05	0.000287663	Up
ENSG00000196104	SPOCK3	Gene	19.8341	1.76181	4.43e-05	0.000299163	Up
ENSG00000142185	TRPM2	Gene	12.6372	2.34218	4.59e-05	0.000308939	Up
ENSG00000116039	ATP6V1B1	Gene	24.9148	1.51663	4.61e-05	0.000310296	Up
ENSG00000188393	CLEC2A	Gene	4.58096	5.59386	4.63e-05	0.00031124	Up
ENSG00000128815	WDFY4	Gene	12.9445	2.38631	4.79e-05	0.000321178	Up
ENSG00000161281	COX7A1	Gene	20.4452	1.74993	4.89e-05	0.000327851	Up
ENSG00000162877	PM20D1	Gene	22.4744	1.6059	5.01e-05	0.000335045	Up
ENSG00000180245	RRH	Gene	26.1831	1.46963	5.1e-05	0.000341032	Up
ENSG00000134323	MYCN	Gene	25.3498	1.46192	5.46e-05	0.000363383	Up
ENSG00000124749	COL21A1	Gene	19.9616	1.69526	5.7e-05	0.000378194	Up
ENSG00000179292	TMEM151A	Gene	40.9582	-1.12055	5.8e-05	0.000384341	Down
ENSG00000215529	EFCAB8	Gene	15.7115	2.09307	5.84e-05	0.000387256	Up
ENSG00000104879	CKM	Gene	31.0902	1.30071	6.48e-05	0.00042619	Up
ENSG00000179909	ZNF154	Gene	16.9249	2.03134	6.78e-05	0.000445212	Up
ENSG00000257315	ZBED6	Gene	21.8981	1.55864	7e-05	0.00045908	Up
ENSG00000120729	MYOT	Gene	51.455	1.04545	7.14e-05	0.000467636	Up
ENSG00000152208	GRID2	Gene	13.7141	2.09498	7.48e-05	0.000488409	Up
ENSG00000010379	SLC6A13	Gene	32.7272	1.25381	7.55e-05	0.000492848	Up
ENSG00000163803	PLB1	Gene	16.6567	1.85366	7.55e-05	0.000493189	Up
ENSG00000254415	SIGLEC14	Gene	8.67906	3.17756	7.87e-05	0.000512704	Up
ENSG00000164106	SCRG1	Gene	4.39365	5.54717	7.96e-05	0.000518133	Up
ENSG00000185101	ANO9	Gene	19.1792	-1.70345	7.99e-05	0.000519589	Down
ENSG00000100060	MFNG	Gene	45.7566	1.05667	8e-05	0.000520491	Up
ENSG00000105583	WDR83OS	Gene	28.5656	-1.36399	8.05e-05	0.00052324	Down
ENSG00000086967	MYBPC2	Gene	28.8036	1.39262	8.2e-05	0.000532159	Up
ENSG00000149798	CDC42EP2	Gene	20.9048	-1.58296	8.32e-05	0.000539615	Down
ENSG00000214814	FER1L6	Gene	14.1719	2.05864	8.56e-05	0.000553857	Up
ENSG00000148795	CYP17A1	Gene	15.8272	1.93141	9.05e-05	0.000583667	Up
ENSG00000187026	KRTAP21-2	Gene	8.04741	-4.63009	9.25e-05	0.000595623	Down
ENSG00000138823	MTTP	Gene	48.0189	1.00144	9.4e-05	0.000604551	Up
ENSG00000172139	SLC9C1	Gene	15.5642	1.89466	9.47e-05	0.000608814	Up
ENSG00000185985	SLITRK2	Gene	32.4376	1.25396	9.85e-05	0.000632265	Up
ENSG00000176907	TCIM	Gene	13.5682	-1.99688	0.000101078	0.000647417	Down
ENSG00000168878	SFTPB	Gene	10.4687	2.49863	0.000108911	0.000694208	Up
ENSG00000244476	ERVFRD-1	Gene	11.8782	2.23647	0.0001103	0.000701999	Up
ENSG00000164176	EDIL3	Gene	15.9966	1.85267	0.00011356	0.000721537	Up
ENSG00000147576	ADHFE1	Gene	18.2214	1.73346	0.000115004	0.000730011	Up
ENSG00000042062	RIPOR3	Gene	12.5804	2.20528	0.000117215	0.000742918	Up
ENSG00000255974	CYP2A6	Gene	7.94195	3.37473	0.000122294	0.000772868	Up
ENSG00000139220	PPFIA2	Gene	9.80975	2.62182	0.000122508	0.000774013	Up
ENSG00000170011	MYRIP	Gene	13.7066	2.09984	0.000124471	0.000784901	Up
ENSG00000164946	FREM1	Gene	12.2668	2.15713	0.000126197	0.000795242	Up
ENSG00000008438	PGLYRP1	Gene	16.7827	1.8268	0.000130005	0.00081745	Up
ENSG00000184260	HIST2H2AC	Gene	15.6638	-1.84648	0.000130052	0.00081763	Down
ENSG00000167749	KLK4	Gene	35.4044	1.17697	0.000130111	0.000817888	Up
ENSG00000244482	LILRA6	Gene	15.8478	1.90496	0.000131484	0.000825617	Up
ENSG00000070526	ST6GALNAC1	Gene	8.84526	2.90035	0.000135041	0.000846451	Up
ENSG00000240065	PSMB9	Gene	55.5977	-1.03453	0.000138559	0.00086685	Down
ENSG00000106819	ASPN	Gene	10.7592	2.38262	0.000139777	0.00087364	Up
ENSG00000177238	TRIM72	Gene	43.5072	1.04435	0.000141249	0.000881281	Up
ENSG00000163467	TSACC	Gene	36.1223	-1.14367	0.00014218	0.00088625	Down
ENSG00000138347	MYPN	Gene	28.9011	1.34761	0.000142372	0.000887325	Up
ENSG00000151838	CCDC175	Gene	26.1465	1.37756	0.000144106	0.0008968	Up
ENSG00000117586	TNFSF4	Gene	13.5451	2.05547	0.000145341	0.000903875	Up
ENSG00000159289	GOLGA6A	Gene	40.9269	1.04539	0.000152411	0.000944267	Up
ENSG00000156194	PPEF2	Gene	32.15	1.23065	0.000155976	0.000963757	Up
ENSG00000128604	IRF5	Gene	17.4406	1.73933	0.000156305	0.000965401	Up
ENSG00000099977	DDT	Gene	32.1557	-1.40256	0.000163756	0.00100777	Down
ENSG00000215186	GOLGA6B	Gene	16.2407	1.78739	0.000164405	0.00101147	Up
ENSG00000203724	C1orf53	Gene	32.1567	-1.23749	0.000171585	0.00105005	Down
ENSG00000186377	CYP4X1	Gene	19.1659	-1.57032	0.000172618	0.00105553	Down
ENSG00000140749	IGSF6	Gene	17.3853	1.72443	0.000201305	0.0012156	Up
ENSG00000284713	AP003071.5	Gene	18.8954	1.79338	0.000202979	0.00122507	Up
ENSG00000166405	RIC3	Gene	9.06645	2.68666	0.000204269	0.00123204	Up
ENSG00000101335	MYL9	Gene	13.447	2.21778	0.000208564	0.00125581	Up
ENSG00000270379	HEATR9	Gene	20.1018	1.56178	0.000213505	0.00128387	Up
ENSG00000185345	PRKN	Gene	40.6744	1.10435	0.000213926	0.00128624	Up
ENSG00000152154	TMEM178A	Gene	37.7408	-1.09107	0.000217643	0.00130671	Down
ENSG00000110002	VWA5A	Gene	39.8785	-1.03437	0.000220976	0.00132465	Down
ENSG00000166401	SERPINB8	Gene	6.45807	-3.73616	0.000221523	0.00132775	Down
ENSG00000086570	FAT2	Gene	41.857	1.05173	0.000228672	0.00136793	Up
ENSG00000102575	ACP5	Gene	37.9984	1.11871	0.000228796	0.0013685	Up
ENSG00000091513	TF	Gene	43.0078	1.05748	0.000239293	0.00142701	Up
ENSG00000184956	MUC6	Gene	11.0875	2.2548	0.000241148	0.00143733	Up
ENSG00000204882	GPR20	Gene	9.84794	2.39662	0.000241784	0.00144056	Up
ENSG00000164379	FOXQ1	Gene	44.2159	-1.0547	0.00024377	0.00145145	Down
ENSG00000151360	ALLC	Gene	22.2392	1.42709	0.000244519	0.00145573	Up
ENSG00000122122	SASH3	Gene	16.9075	1.79894	0.000245395	0.00146018	Up
ENSG00000164188	RANBP3L	Gene	17.8324	1.64212	0.000248768	0.00147853	Up
ENSG00000145248	SLC10A4	Gene	46.1626	-1.01011	0.00027993	0.00165158	Down
ENSG00000140403	DNAJA4	Gene	39.6649	1.05306	0.000283956	0.00167405	Up
ENSG00000204291	COL15A1	Gene	14.6202	1.88471	0.00029686	0.00174455	Up
ENSG00000278685	IQCA1L	Gene	19.2905	1.64167	0.000296863	0.00174455	Up
ENSG00000167195	GOLGA6C	Gene	7.03501	3.66369	0.000297208	0.00174616	Up
ENSG00000189377	CXCL17	Gene	16.114	1.77952	0.000307539	0.00180108	Up
ENSG00000183778	B3GALT5	Gene	3.26216	-5.25036	0.000308428	0.00180536	Down
ENSG00000197580	BCO2	Gene	33.5985	1.17721	0.000314481	0.00183799	Up
ENSG00000112212	TSPO2	Gene	13.9822	1.92822	0.000318909	0.0018608	Up
ENSG00000138587	MNS1	Gene	25.3635	1.3384	0.000338531	0.00196681	Up
ENSG00000127083	OMD	Gene	6.68924	3.57302	0.00033868	0.00196718	Up
ENSG00000164619	BMPER	Gene	37.9575	1.13021	0.000339842	0.00197293	Up
ENSG00000057468	MSH4	Gene	32.8664	1.13732	0.000341056	0.00197905	Up
ENSG00000205108	FAM205A	Gene	7.12533	3.23351	0.000345763	0.00200376	Up
ENSG00000137648	TMPRSS4	Gene	8.75481	2.62703	0.000351518	0.00203327	Up
ENSG00000104324	CPQ	Gene	27.9207	-1.25912	0.000356344	0.00205937	Down
ENSG00000215277	RNF212B	Gene	15.8169	1.71752	0.000359952	0.00207918	Up
ENSG00000270011	ZNF559-ZNF177	Gene	20.0714	1.50189	0.000360759	0.00208332	Up
ENSG00000172640	OR10AD1	Gene	25.642	1.29881	0.000365663	0.00210873	Up
ENSG00000140478	GOLGA6D	Gene	11.1063	2.11969	0.000372299	0.00214377	Up
ENSG00000153233	PTPRR	Gene	7.45209	-2.87733	0.000378452	0.00217566	Down
ENSG00000115523	GNLY	Gene	14.5117	1.75643	0.000378609	0.00217585	Up
ENSG00000136206	SPDYE1	Gene	31.1977	1.14506	0.000378626	0.00217585	Up
ENSG00000146839	ZAN	Gene	10.5303	2.19224	0.000382236	0.00219472	Up
ENSG00000135100	HNF1A	Gene	8.65927	2.59532	0.000390026	0.00223689	Up
ENSG00000095464	PDE6C	Gene	43.3953	1.01103	0.000396387	0.00226997	Up
ENSG00000063015	SEZ6	Gene	8.25764	2.77425	0.000400764	0.0022919	Up
ENSG00000149735	GPHA2	Gene	18.4736	1.48817	0.000465802	0.00263146	Up
ENSG00000114757	PEX5L	Gene	17.0329	1.71012	0.000472645	0.00266717	Up
ENSG00000015592	STMN4	Gene	7.34192	3.24126	0.000485125	0.00273157	Up
ENSG00000175899	A2M	Gene	8.46338	2.56706	0.000561501	0.00312641	Up
ENSG00000138271	GPR87	Gene	8.71301	2.41106	0.000568159	0.0031608	Up
ENSG00000117400	MPL	Gene	22.0938	1.33298	0.000568392	0.00316134	Up
ENSG00000239697	TNFSF12	Gene	34.8895	-1.10501	0.00057022	0.00316997	Down
ENSG00000215644	GCGR	Gene	3.18573	5.04071	0.000580127	0.00322232	Up
ENSG00000196639	HRH1	Gene	27.8474	-1.19513	0.000592806	0.00328402	Down
ENSG00000171217	CLDN20	Gene	26.9349	1.19947	0.000614232	0.00339455	Up
ENSG00000165188	RNF183	Gene	20.6426	1.42676	0.000652301	0.00358812	Up
ENSG00000285932	AL133353.2	Gene	6.85726	3.18314	0.000659101	0.00362077	Up
ENSG00000149201	CCDC81	Gene	22.1664	1.36518	0.000663017	0.0036401	Up
ENSG00000136872	ALDOB	Gene	25.0669	1.23535	0.000663293	0.00364119	Up
ENSG00000160396	HIPK4	Gene	10.0617	2.11019	0.000683496	0.00374494	Up
ENSG00000180644	PRF1	Gene	10.1274	2.11752	0.000686851	0.00376243	Up
ENSG00000137878	GCOM1	Gene	29.7202	-1.10797	0.000701322	0.00383394	Down
ENSG00000115138	POMC	Gene	14.7103	-1.67457	0.00070651	0.00385955	Down
ENSG00000189129	PLAC9	Gene	25.047	1.2731	0.000736161	0.00400773	Up
ENSG00000101188	NTSR1	Gene	11.106	1.97354	0.000766991	0.00415933	Up
ENSG00000139278	GLIPR1	Gene	34.4207	1.01323	0.000794617	0.00429496	Up
ENSG00000072952	MRVI1	Gene	15.7659	1.64556	0.000821763	0.00442792	Up
ENSG00000118308	LRMP	Gene	11.3098	2.00358	0.00083707	0.00450116	Up
ENSG00000183775	KCTD16	Gene	32.0982	1.1058	0.000839037	0.00451121	Up
ENSG00000182329	KIAA2012	Gene	16.2671	1.55814	0.0008686	0.0046549	Up
ENSG00000283297	TEX52	Gene	23.1891	1.23701	0.000885123	0.00473741	Up
ENSG00000112706	IMPG1	Gene	17.7106	1.48971	0.000888421	0.00475447	Up
ENSG00000120215	MLANA	Gene	9.57583	2.21342	0.000894366	0.00478354	Up
ENSG00000281106	TMEM272	Gene	7.62976	2.64631	0.000916665	0.0048937	Up
ENSG00000134201	GSTM5	Gene	7.46174	2.62571	0.000926043	0.00493976	Up
ENSG00000142615	CELA2A	Gene	5.69066	3.96966	0.000927072	0.00494445	Up
ENSG00000283930	AL117339.5	Gene	35.3739	1.09127	0.000932254	0.0049677	Up
ENSG00000105967	TFEC	Gene	6.8304	2.79474	0.000940858	0.00500833	Up
ENSG00000165973	NELL1	Gene	5.58225	3.91272	0.000957347	0.00508904	Up
ENSG00000120675	DNAJC15	Gene	10.1521	-2.0167	0.000963747	0.00512069	Down
ENSG00000136531	SCN2A	Gene	30.3186	1.15215	0.000978683	0.00519406	Up
ENSG00000157423	HYDIN	Gene	9.62702	2.20221	0.000985147	0.00522474	Up
ENSG00000171722	SPATA46	Gene	11.7297	1.81333	0.00108119	0.00568689	Up
ENSG00000177483	RBM44	Gene	17.0167	1.46992	0.00108349	0.00569576	Up
ENSG00000186115	CYP4F2	Gene	22.5191	1.31203	0.00110751	0.00580877	Up
ENSG00000177103	DSCAML1	Gene	29.902	2.15232	0.00112911	0.00590989	Up
ENSG00000126861	OMG	Gene	17.9124	1.44206	0.00114377	0.00598324	Up
ENSG00000171360	KRT38	Gene	9.40996	-2.12601	0.00114448	0.00598627	Down
ENSG00000124092	CTCFL	Gene	2.78668	4.85822	0.00114912	0.00600918	Up
ENSG00000180878	C11orf42	Gene	15.2039	1.58253	0.00115186	0.00602215	Up
ENSG00000204511	MCCD1	Gene	5.86099	3.34321	0.00117524	0.00613181	Up
ENSG00000126860	EVI2A	Gene	9.01443	2.28743	0.00118717	0.00618705	Up
ENSG00000110375	UPK2	Gene	31.8948	1.00895	0.00119665	0.00622941	Up
ENSG00000154485	MMP21	Gene	14.2861	1.63457	0.00120046	0.00624783	Up
ENSG00000138964	PARVG	Gene	6.12312	2.96609	0.00123788	0.00642515	Up
ENSG00000124701	APOBEC2	Gene	13.969	1.73279	0.00126169	0.00653307	Up
ENSG00000177947	ODF3	Gene	8.2115	2.29865	0.0012618	0.00653307	Up
ENSG00000189051	RNF222	Gene	11.0699	1.8261	0.00127726	0.00660345	Up
ENSG00000174945	AMZ1	Gene	26.6231	1.1597	0.00128709	0.00664757	Up
ENSG00000099937	SERPIND1	Gene	9.94324	2.10256	0.00128849	0.00665401	Up
ENSG00000139679	LPAR6	Gene	15.5527	1.55541	0.00129083	0.00666538	Up
ENSG00000214694	ARHGEF33	Gene	24.5726	1.21073	0.00129371	0.00667859	Up
ENSG00000162692	VCAM1	Gene	4.96944	-3.95242	0.00129941	0.0067044	Down
ENSG00000218823	PAPOLB	Gene	8.60185	2.18069	0.0013186	0.00679278	Up
ENSG00000064218	DMRT3	Gene	20.7951	-1.2542	0.00134515	0.00691713	Down
ENSG00000127472	PLA2G5	Gene	2.70921	4.80669	0.00145237	0.00740887	Up
ENSG00000277150	F8A3	Gene	7.57115	-2.3335	0.00150322	0.0076413	Down
ENSG00000132274	TRIM22	Gene	17.9802	1.43169	0.00152212	0.00772651	Up
ENSG00000086159	AQP6	Gene	29.3169	1.06608	0.00153796	0.00779536	Up
ENSG00000182393	IFNL1	Gene	3.80447	-4.45076	0.00154824	0.00784211	Down
ENSG00000133710	SPINK5	Gene	12.469	1.82556	0.00156924	0.00793816	Up
ENSG00000095585	BLNK	Gene	23.0145	1.23715	0.00158137	0.00799251	Up
ENSG00000159374	M1AP	Gene	15.6232	1.46002	0.00160176	0.00808047	Up
ENSG00000117600	PLPPR4	Gene	31.382	1.03637	0.00163642	0.00823455	Up
ENSG00000065618	COL17A1	Gene	11.8696	1.71032	0.00166663	0.0083728	Up
ENSG00000139549	DHH	Gene	25.5763	1.12393	0.00168172	0.00844036	Up
ENSG00000188921	HACD4	Gene	7.61104	2.41802	0.00170286	0.00853206	Up
ENSG00000148482	SLC39A12	Gene	5.89549	2.91509	0.00172083	0.00861038	Up
ENSG00000111241	FGF6	Gene	2.66202	4.80878	0.0017373	0.00868332	Up
ENSG00000168032	ENTPD3	Gene	11.8503	1.72602	0.00174855	0.00873001	Up
ENSG00000188133	TMEM215	Gene	2.58716	4.75758	0.00177603	0.0088531	Up
ENSG00000115297	TLX2	Gene	27.9101	1.05398	0.00178701	0.00890434	Up
ENSG00000188039	NWD1	Gene	30.8834	1.01786	0.00178905	0.00891288	Up
ENSG00000242950	ERVW-1	Gene	21.823	1.26656	0.00182983	0.00910423	Up
ENSG00000276203	ANKRD20A3	Gene	49.121	1.57925	0.00185432	0.00920917	Up
ENSG00000167244	IGF2	Gene	18.4125	1.33141	0.00186178	0.00924068	Up
ENSG00000133019	CHRM3	Gene	15.0432	1.47375	0.0018639	0.00924676	Up
ENSG00000155754	C2CD6	Gene	11.1486	1.81518	0.00188396	0.0093342	Up
ENSG00000141194	OR4D1	Gene	16.737	-1.37535	0.00188905	0.00935736	Down
ENSG00000257594	GALNT4	Gene	20.0362	1.27074	0.00190143	0.00941468	Up
ENSG00000118094	TREH	Gene	9.39206	1.95819	0.00191877	0.00949438	Up
ENSG00000206384	COL6A6	Gene	15.5054	1.5212	0.00192664	0.00952719	Up
ENSG00000233436	BTBD18	Gene	12.0584	1.92714	0.00193685	0.00957559	Up
ENSG00000180596	HIST1H2BC	Gene	20.4326	-1.27169	0.00194209	0.0095984	Down
ENSG00000277400	AC145212.1	Gene	20.8194	-1.20435	0.00194599	0.00961666	Down
ENSG00000176302	FOXR1	Gene	22.9472	1.15471	0.00194684	0.00961983	Up
ENSG00000149571	KIRREL3	Gene	8.4782	2.17304	0.0019516	0.00964234	Up
ENSG00000088053	GP6	Gene	14.3889	1.62089	0.00198375	0.0097854	Up
ENSG00000139626	ITGB7	Gene	6.04861	2.91625	0.00198573	0.0097941	Up
ENSG00000285868	AC008676.3	Gene	6.31278	2.66052	0.00202943	0.00998822	Up
ENSG00000179023	KLHDC7A	Gene	14.1072	1.54582	0.00205503	0.0101034	Up
ENSG00000183801	OLFML1	Gene	5.36174	3.24877	0.00205706	0.0101123	Up
ENSG00000100652	SLC10A1	Gene	11.7192	1.70398	0.00209997	0.0102914	Up
ENSG00000187513	GJA4	Gene	6.27524	2.63987	0.00211912	0.0103786	Up
ENSG00000173627	APOBEC4	Gene	4.00614	4.32999	0.00217612	0.0106283	Up
ENSG00000118137	APOA1	Gene	9.9823	1.92713	0.00227862	0.0110808	Up
ENSG00000174564	IL20RB	Gene	25.2858	1.06736	0.00228621	0.0111117	Up
ENSG00000187682	ERAS	Gene	10.0981	-1.77683	0.00228651	0.011112	Down
ENSG00000197177	ADGRA1	Gene	13.2309	1.68194	0.00243907	0.0117772	Up
ENSG00000112818	MEP1A	Gene	11.4149	1.7299	0.00244939	0.01182	Up
ENSG00000152689	RASGRP3	Gene	22.7782	1.17328	0.00247072	0.0119092	Up
ENSG00000082126	MPP4	Gene	15.6843	1.3909	0.00249183	0.0119959	Up
ENSG00000120645	IQSEC3	Gene	24.3766	1.10893	0.00251106	0.0120846	Up
ENSG00000171236	LRG1	Gene	10.2458	-1.78521	0.0025266	0.0121505	Down
ENSG00000058335	RASGRF1	Gene	19.2689	1.24723	0.00253341	0.0121782	Up
ENSG00000172824	CES4A	Gene	18.7392	1.25062	0.00256791	0.0123208	Up
ENSG00000243789	JMJD7	Gene	13.4711	1.52386	0.00263889	0.0126258	Up
ENSG00000204677	FAM153C	Gene	7.79088	2.24473	0.00268441	0.0128263	Up
ENSG00000104332	SFRP1	Gene	24.2442	-1.12076	0.00269194	0.0128596	Down
ENSG00000178860	MSC	Gene	11.9221	-1.58201	0.00275849	0.0131284	Down
ENSG00000112245	PTP4A1	Gene	14.2933	1.463	0.00280427	0.0133257	Up
ENSG00000182795	C1orf116	Gene	19.5025	1.20838	0.00288761	0.0136793	Up
ENSG00000107593	PKD2L1	Gene	10.5989	1.74322	0.00290852	0.0137713	Up
ENSG00000175820	CCDC168	Gene	23.4496	1.12769	0.00291618	0.0138018	Up
ENSG00000249961	TERB1	Gene	9.86644	1.93863	0.00292504	0.0138409	Up
ENSG00000066185	ZMYND12	Gene	12.7592	1.52467	0.00292554	0.0138419	Up
ENSG00000179674	ARL14	Gene	15.8664	-1.33159	0.0029326	0.0138724	Down
ENSG00000158473	CD1D	Gene	22.074	-1.21518	0.00298945	0.0141181	Down
ENSG00000162771	FAM71A	Gene	6.58417	-2.35563	0.00299895	0.0141557	Down
ENSG00000187135	VSTM2B	Gene	22.9479	1.11709	0.00305207	0.0143711	Up
ENSG00000126264	HCST	Gene	2.26795	-4.72006	0.00305352	0.0143764	Down
ENSG00000134802	SLC43A3	Gene	13.5562	1.56288	0.00305448	0.0143771	Up
ENSG00000243710	CFAP57	Gene	12.6967	1.51894	0.00310942	0.0146067	Up
ENSG00000198785	GRIN3A	Gene	13.4905	1.50917	0.00311234	0.0146189	Up
ENSG00000054938	CHRDL2	Gene	6.10904	2.59154	0.00313462	0.0147131	Up
ENSG00000171989	LDHAL6B	Gene	6.43375	2.38416	0.00318996	0.0149363	Up
ENSG00000078795	PKD2L2	Gene	27.7496	1.00113	0.00319505	0.0149555	Up
ENSG00000106648	GALNTL5	Gene	12.0723	1.71958	0.00320524	0.0149941	Up
ENSG00000144792	ZNF660	Gene	4.62825	3.60207	0.00320829	0.0150053	Up
ENSG00000154451	GBP5	Gene	2.2355	-4.70426	0.0032242	0.0150751	Down
ENSG00000152430	BOLL	Gene	9.59217	1.82737	0.00331956	0.0154816	Up
ENSG00000095303	PTGS1	Gene	13.0618	1.47352	0.00335897	0.0156353	Up
ENSG00000198734	F5	Gene	4.85196	3.67374	0.00340385	0.0158154	Up
ENSG00000169252	ADRB2	Gene	26.7383	1.00436	0.00340437	0.0158162	Up
ENSG00000174776	WDR49	Gene	6.56488	2.44547	0.00343656	0.0159561	Up
ENSG00000132639	SNAP25	Gene	8.41091	1.96673	0.0034451	0.0159877	Up
ENSG00000261611	AC010547.4	Gene	16.8905	1.35473	0.0034948	0.0161857	Up
ENSG00000101405	OXT	Gene	2.227	-4.70003	0.00349965	0.0162005	Down
ENSG00000276231	PIK3R6	Gene	4.66019	-3.22758	0.00352334	0.0162982	Down
ENSG00000160886	LY6K	Gene	22.9696	-1.07379	0.00368584	0.0169493	Down
ENSG00000179058	C9orf50	Gene	5.38507	2.76793	0.00369627	0.0169871	Up
ENSG00000253309	SERPINE3	Gene	12.9512	1.62284	0.0037445	0.0171882	Up
ENSG00000261594	TPBGL	Gene	23.6288	-1.09915	0.003751	0.0172146	Down
ENSG00000127831	VIL1	Gene	4.94062	3.06542	0.00387241	0.017717	Up
ENSG00000196092	PAX5	Gene	22.3937	1.11671	0.00387793	0.0177387	Up
ENSG00000143469	SYT14	Gene	6.92016	2.25411	0.00392319	0.0179243	Up
ENSG00000120054	CPN1	Gene	2.4187	4.61924	0.00392935	0.0179489	Up
ENSG00000055957	ITIH1	Gene	5.83677	2.50574	0.00393988	0.0179935	Up
ENSG00000188175	HEPACAM2	Gene	11.4457	1.65011	0.00402635	0.0183483	Up
ENSG00000126460	PRRG2	Gene	17.5924	1.27142	0.00410839	0.0186944	Up
ENSG00000121764	HCRTR1	Gene	22.9802	1.09821	0.0041585	0.0188944	Up
ENSG00000163746	PLSCR2	Gene	3.43233	4.12097	0.00417119	0.0189408	Up
ENSG00000162711	NLRP3	Gene	5.94256	2.56711	0.00418818	0.019003	Up
ENSG00000010282	HHATL	Gene	13.4458	1.43941	0.00421252	0.0190983	Up
ENSG00000163815	CLEC3B	Gene	11.9884	1.51755	0.00428287	0.0193734	Up
ENSG00000187944	C2orf66	Gene	13.5068	1.43443	0.00429033	0.0194014	Up
ENSG00000102524	TNFSF13B	Gene	4.37587	3.51656	0.00440757	0.0198671	Up
ENSG00000109424	UCP1	Gene	2.23465	4.52897	0.00441498	0.0198966	Up
ENSG00000124334	IL9R	Gene	19.7864	1.1821	0.00442731	0.0199424	Up
ENSG00000126895	AVPR2	Gene	21.1802	1.09292	0.00446503	0.0200954	Up
ENSG00000243649	CFB	Gene	83.503	1.01615	0.00450113	0.0202432	Up
ENSG00000091831	ESR1	Gene	15.1459	1.32505	0.00455429	0.0204603	Up
ENSG00000164932	CTHRC1	Gene	6.77794	2.21705	0.0045668	0.0205125	Up
ENSG00000170075	GPR37L1	Gene	10.7478	1.64848	0.00458243	0.0205686	Up
ENSG00000164342	TLR3	Gene	17.8898	-1.21672	0.00458495	0.0205759	Down
ENSG00000169314	C22orf15	Gene	10.1774	1.80075	0.00470513	0.0210434	Up
ENSG00000108691	CCL2	Gene	2.21155	-4.6915	0.00473413	0.0211546	Down
ENSG00000110448	CD5	Gene	5.20297	2.7296	0.0047891	0.0213629	Up
ENSG00000066056	TIE1	Gene	8.36471	1.95564	0.00482128	0.0214901	Up
ENSG00000257335	MGAM	Gene	6.26735	2.35387	0.00485167	0.0216022	Up
ENSG00000126856	PRDM7	Gene	23.1779	1.02729	0.00485336	0.0216077	Up
ENSG00000169618	PROKR1	Gene	14.276	-1.32084	0.00486215	0.0216426	Down
ENSG00000196954	CASP4	Gene	2.0698	-4.59206	0.00488615	0.0217406	Down
ENSG00000171804	WDR87	Gene	20.8085	1.10326	0.0048897	0.0217505	Up
ENSG00000152377	SPOCK1	Gene	15.5987	1.42944	0.00489912	0.021784	Up
ENSG00000164530	PI16	Gene	2.1733	4.49876	0.00495808	0.0220129	Up
ENSG00000135248	FAM71F1	Gene	8.25081	1.90494	0.00500273	0.0221889	Up
ENSG00000198483	ANKRD35	Gene	7.61321	2.14009	0.00500527	0.0221938	Up
ENSG00000046889	PREX2	Gene	19.1763	1.18245	0.00502294	0.022255	Up
ENSG00000147689	FAM83A	Gene	10.7427	1.63253	0.00505612	0.0223826	Up
ENSG00000135914	HTR2B	Gene	20.2963	1.09919	0.00507389	0.0224418	Up
ENSG00000182901	RGS7	Gene	16.334	1.25491	0.00507709	0.0224538	Up
ENSG00000165182	CXorf58	Gene	20.1299	1.17478	0.00509062	0.0224963	Up
ENSG00000165917	RAPSN	Gene	12.1998	1.5477	0.00515593	0.0227454	Up
ENSG00000198131	ZNF544	Gene	17.741	1.18734	0.00519388	0.0228933	Up
ENSG00000184524	CEND1	Gene	22.1145	1.11268	0.00520836	0.0229404	Up
ENSG00000283632	EXOC3L2	Gene	7.12341	2.05019	0.00527902	0.0231952	Up
ENSG00000198286	CARD11	Gene	3.34265	4.05272	0.00528645	0.0232212	Up
ENSG00000103489	XYLT1	Gene	13.5071	1.43474	0.00540574	0.0236977	Up
ENSG00000198523	PLN	Gene	5.64639	2.44763	0.00542441	0.0237705	Up
ENSG00000173213	TUBB8P12	Gene	18.7515	-1.15146	0.00543404	0.0238081	Down
ENSG00000106541	AGR2	Gene	3.16607	4.016	0.00553562	0.024191	Up
ENSG00000135094	SDS	Gene	18.092	1.19533	0.0055417	0.0242113	Up
ENSG00000100053	CRYBB3	Gene	22.5027	1.08641	0.00555277	0.0242498	Up
ENSG00000175294	CATSPER1	Gene	18.1404	1.17004	0.00556667	0.024299	Up
ENSG00000113520	IL4	Gene	7.25119	2.07767	0.0056242	0.0245199	Up
ENSG00000181143	MUC16	Gene	5.5687	2.44268	0.00568927	0.0247707	Up
ENSG00000168306	ACOX2	Gene	7.4613	2.12296	0.0057828	0.0251303	Up
ENSG00000268902	CSAG2	Gene	2.09529	-4.6055	0.00578807	0.0251461	Down
ENSG00000125492	BARHL1	Gene	3.16774	3.98928	0.00583384	0.0253259	Up
ENSG00000113248	PCDHB15	Gene	24.7827	-1.00393	0.00589376	0.0255498	Down
ENSG00000181215	C4orf50	Gene	14.2806	1.33789	0.00605787	0.0261612	Up
ENSG00000073464	CLCN4	Gene	20.7369	-1.0553	0.00607113	0.02621	Down
ENSG00000162630	B3GALT2	Gene	4.51659	2.95241	0.00609148	0.0262905	Up
ENSG00000124469	CEACAM8	Gene	4.61068	2.97867	0.00635401	0.0273057	Up
ENSG00000188992	LIPI	Gene	11.1034	1.66033	0.00636832	0.027357	Up
ENSG00000198673	FAM19A2	Gene	25.1725	1.05964	0.00645485	0.0276925	Up
ENSG00000156510	HKDC1	Gene	10.6022	-1.49526	0.00653975	0.0280071	Down
ENSG00000100678	SLC8A3	Gene	14.7788	1.29442	0.0066439	0.028403	Up
ENSG00000179902	C1orf194	Gene	14.0904	1.33663	0.00665678	0.0284435	Up
ENSG00000095917	TPSD1	Gene	6.85945	2.22946	0.00684395	0.0291029	Up
ENSG00000005108	THSD7A	Gene	11.4741	1.51675	0.00695408	0.0295094	Up
ENSG00000130377	ACSBG2	Gene	21.9296	1.07308	0.00695467	0.0295094	Up
ENSG00000126246	IGFLR1	Gene	18.5977	-1.10231	0.00698481	0.0296154	Down
ENSG00000089692	LAG3	Gene	13.4635	-1.29979	0.00702201	0.029743	Down
ENSG00000242715	CCDC169	Gene	2.03578	4.40144	0.00702382	0.0297479	Up
ENSG00000144452	ABCA12	Gene	15.7181	1.26836	0.00704097	0.0298178	Up
ENSG00000206181	ELOA2	Gene	9.7724	1.75799	0.00707343	0.0299305	Up
ENSG00000105679	GAPDHS	Gene	8.39952	1.77342	0.00709741	0.0300154	Up
ENSG00000205097	FRG2	Gene	6.43064	2.11458	0.0074037	0.0311447	Up
ENSG00000139797	RNF113B	Gene	3.96178	3.38804	0.00743088	0.0312533	Up
ENSG00000147573	TRIM55	Gene	4.55384	2.95392	0.00744919	0.031316	Up
ENSG00000108798	ABI3	Gene	8.50558	1.90467	0.00760046	0.0318617	Up
ENSG00000120708	TGFBI	Gene	11.2619	-1.51248	0.00766588	0.0321037	Down
ENSG00000067798	NAV3	Gene	3.96266	3.35231	0.00789889	0.0329522	Up
ENSG00000129910	CDH15	Gene	13.273	1.31431	0.00796598	0.0331943	Up
ENSG00000274744	ELOA3D	Gene	1.97508	4.3685	0.00798879	0.0332623	Up
ENSG00000162722	TRIM58	Gene	13.2492	-1.29771	0.00805742	0.0334905	Down
ENSG00000254402	LRRC24	Gene	14.6655	-1.30782	0.00810523	0.0336557	Down
ENSG00000009709	PAX7	Gene	5.47445	2.39099	0.00813016	0.033747	Up
ENSG00000166801	FAM111A	Gene	2.8691	-4.03432	0.00823436	0.0341395	Down
ENSG00000164049	FBXW12	Gene	8.52997	1.78443	0.00827352	0.0342679	Up
ENSG00000111305	GSG1	Gene	4.4328	2.88928	0.00840624	0.0347206	Up
ENSG00000125245	GPR18	Gene	4.96001	2.58106	0.00843006	0.0347973	Up
ENSG00000183831	ANKRD45	Gene	5.01876	2.59567	0.00855969	0.0352564	Up
ENSG00000172497	ACOT12	Gene	2.02031	4.36709	0.00864603	0.035523	Up
ENSG00000188869	TMC3	Gene	13.6661	1.27351	0.00864983	0.0355354	Up
ENSG00000168348	INSM2	Gene	18.5002	-1.07299	0.00865376	0.0355484	Down
ENSG00000238269	PAGE2B	Gene	12.3822	1.37532	0.00867532	0.0356274	Up
ENSG00000255587	RAB44	Gene	8.51604	1.77069	0.00900081	0.0367774	Up
ENSG00000174450	GOLGA6L2	Gene	6.04327	2.22822	0.00907232	0.0370396	Up
ENSG00000177673	TEX44	Gene	4.3029	2.8627	0.00908505	0.0370751	Up
ENSG00000180432	CYP8B1	Gene	4.72353	2.54996	0.00923781	0.0376067	Up
ENSG00000158578	ALAS2	Gene	16.7409	1.15951	0.00932503	0.037899	Up
ENSG00000168267	PTF1A	Gene	20.2402	-1.09281	0.00943868	0.0382763	Down
ENSG00000162779	AXDND1	Gene	19.6708	1.03459	0.00958229	0.0387469	Up
ENSG00000099958	DERL3	Gene	15.2546	-1.16965	0.00958954	0.038766	Down
ENSG00000100399	CHADL	Gene	15.7568	1.16349	0.00959072	0.0387673	Up
ENSG00000173212	MAB21L3	Gene	9.16168	1.62128	0.00966954	0.0390414	Up
ENSG00000166960	CCDC178	Gene	10.1712	1.53482	0.00967449	0.0390579	Up
ENSG00000269891	ARHGAP19-SLIT1	Gene	11.7392	1.35464	0.00972188	0.0392045	Up
ENSG00000042832	TG	Gene	12.2951	1.32918	0.00977337	0.0393983	Up
ENSG00000179593	ALOX15B	Gene	9.71031	1.57708	0.00987347	0.0397461	Up
ENSG00000129535	NRL	Gene	19.9359	-1.05779	0.0098804	0.0397671	Down
ENSG00000160883	HK3	Gene	6.87609	1.96764	0.00992388	0.0399211	Up
ENSG00000074706	IPCEF1	Gene	19.9325	1.06028	0.00993556	0.0399611	Up
ENSG00000106113	CRHR2	Gene	20.9534	1.02777	0.0099752	0.0400964	Up
ENSG00000155066	PROM2	Gene	17.6931	1.13601	0.01006	0.0403838	Up
ENSG00000171951	SCG2	Gene	11.0847	1.46868	0.0101511	0.0407071	Up
ENSG00000109163	GNRHR	Gene	6.7221	1.96553	0.0102521	0.0410621	Up
ENSG00000188112	C6orf132	Gene	4.37406	2.87629	0.0104069	0.041604	Up
ENSG00000163873	GRIK3	Gene	3.76444	3.27515	0.0104162	0.0416322	Up
ENSG00000149295	DRD2	Gene	7.61705	1.92869	0.0104864	0.0418694	Up
ENSG00000082196	C1QTNF3	Gene	9.05053	1.56976	0.0106589	0.0424625	Up
ENSG00000176635	HORMAD2	Gene	2.86293	3.87563	0.0106955	0.0425932	Up
ENSG00000111432	FZD10	Gene	7.97498	1.69336	0.0108913	0.0432755	Up
ENSG00000204174	NPY4R	Gene	2.8471	3.8755	0.0109404	0.0434142	Up
ENSG00000106536	POU6F2	Gene	7.51616	1.74299	0.0109783	0.0435202	Up
ENSG00000174944	P2RY14	Gene	3.61675	3.25863	0.0109784	0.0435202	Up
ENSG00000143107	FNDC7	Gene	19.3079	1.09645	0.0109841	0.0435352	Up
ENSG00000129437	KLK14	Gene	20.5543	1.00369	0.0110048	0.043591	Up
ENSG00000130876	SLC7A10	Gene	16.8279	1.16223	0.0110083	0.0436009	Up
ENSG00000138395	CDK15	Gene	17.0678	1.12768	0.0110559	0.0437706	Up
ENSG00000261732	AL031708.1	Gene	21.5388	1.10537	0.0111473	0.0440947	Up
ENSG00000261341	AC010325.1	Gene	11.3997	1.41455	0.011238	0.0443885	Up
ENSG00000156564	LRFN2	Gene	5.72395	2.18595	0.0112397	0.0443915	Up
ENSG00000123454	DBH	Gene	18.1051	1.10553	0.0112984	0.0445963	Up
ENSG00000182584	ACTL10	Gene	18.5144	1.09019	0.0114161	0.0450108	Up
ENSG00000139351	SYCP3	Gene	12.5304	1.36642	0.0115377	0.0453971	Up
ENSG00000188396	TCTEX1D4	Gene	4.17795	2.79535	0.0115763	0.0455292	Up
ENSG00000162367	TAL1	Gene	5.66594	2.14746	0.0116806	0.0458886	Up
ENSG00000172232	AZU1	Gene	12.5508	1.28876	0.0117902	0.0462639	Up
ENSG00000180875	GREM2	Gene	14.0113	1.26833	0.0118216	0.0463595	Up
ENSG00000275778	PRH1-PRR4	Gene	18.3915	1.12925	0.0119171	0.0466861	Up
ENSG00000115919	KYNU	Gene	7.69984	1.76649	0.0119823	0.0469176	Up
ENSG00000120329	SLC25A2	Gene	2.69216	3.77164	0.0120085	0.0469964	Up
ENSG00000115850	LCT	Gene	10.0868	1.50737	0.0123079	0.0480005	Up
ENSG00000104112	SCG3	Gene	8.45268	1.61107	0.012452	0.0484927	Up
ENSG00000135905	DOCK10	Gene	14.6092	1.15882	0.0125833	0.0489417	Up
ENSG00000213931	HBE1	Gene	2.62126	-3.8832	0.0128636	0.0499011	Down
hsa_circ_15745	-	circRNA	105.485	-1.78595	3.68e-21	9.91e-20	Down
hsa_circ_01926	-	circRNA	84.3903	-1.64071	3.08e-16	6.01e-15	Down
hsa_circ_19817	-	circRNA	125.133	-1.27174	1.27e-14	2.2e-13	Down
hsa_circ_28553	-	circRNA	207.099	-1.06822	1.53e-14	2.63e-13	Down
hsa_circ_25229	-	circRNA	125.631	-1.18091	1.12e-13	1.79e-12	Down
hsa_circ_06706	-	circRNA	78.4118	-1.46924	1.7e-12	2.45e-11	Down
hsa_circ_25834	-	circRNA	138.384	-1.09434	8.93e-12	1.22e-10	Down
hsa_circ_30924	-	circRNA	134.528	-1.04697	1.07e-11	1.46e-10	Down
hsa_circ_11691	-	circRNA	759.961	-1.20989	1.27e-11	1.72e-10	Down
hsa_circ_11292	-	circRNA	124.102	-1.02802	2.21e-10	2.7e-09	Down
hsa_circ_32880	-	circRNA	109.749	2.12873	1.38e-09	1.56e-08	Up
hsa_circ_06804	-	circRNA	129.595	1.02681	4.47e-09	4.81e-08	Up
hsa_circ_21740	-	circRNA	43.5942	-1.61652	1.02e-08	1.06e-07	Down
hsa_circ_31183	-	circRNA	72.8175	-1.22077	2.11e-08	2.13e-07	Down
hsa_circ_08141	-	circRNA	24.3922	2.28937	3.47e-08	3.42e-07	Up
hsa_circ_24881	-	circRNA	50.0033	-1.62375	4.51e-08	4.38e-07	Down
hsa_circ_02464	-	circRNA	66.1926	-1.20691	5.46e-08	5.26e-07	Down
hsa_circ_22400	-	circRNA	92.7668	-1.06343	6.65e-08	6.35e-07	Down
hsa_circ_08032	-	circRNA	25.9317	2.06884	1.07e-07	1e-06	Up
hsa_circ_26688	-	circRNA	46.2814	-1.40012	2.2e-07	2e-06	Down
hsa_circ_31060	-	circRNA	35.4251	-1.62437	2.49e-07	2.25e-06	Down
hsa_circ_08958	-	circRNA	42.695	-1.50018	2.63e-07	2.38e-06	Down
hsa_circ_11016	-	circRNA	24.6062	-2.00247	2.94e-07	2.63e-06	Down
hsa_circ_21160	-	circRNA	55.3727	-1.25106	4.51e-07	3.94e-06	Down
hsa_circ_19188	-	circRNA	16.3586	2.64929	5.16e-07	4.48e-06	Up
hsa_circ_30307	-	circRNA	48.9242	-1.33234	5.22e-07	4.53e-06	Down
hsa_circ_07390	-	circRNA	60.5424	-1.22992	6.14e-07	5.3e-06	Down
hsa_circ_15563	-	circRNA	24.4651	2.01438	6.91e-07	5.93e-06	Up
hsa_circ_29483	-	circRNA	64.2849	-1.08371	8.91e-07	7.56e-06	Down
hsa_circ_20275	-	circRNA	61.7506	-1.21001	1.02e-06	8.62e-06	Down
hsa_circ_15903	-	circRNA	75.3366	1.02833	1.3e-06	1.08e-05	Up
hsa_circ_05882	-	circRNA	21.7481	-2.16034	1.46e-06	1.2e-05	Down
hsa_circ_23153	-	circRNA	32.8509	1.59674	1.78e-06	1.46e-05	Up
hsa_circ_30317	-	circRNA	45.2368	-1.36005	1.79e-06	1.46e-05	Down
hsa_circ_21808	-	circRNA	62.7753	-1.07927	1.96e-06	1.59e-05	Down
hsa_circ_21865	-	circRNA	14.538	2.71954	2.52e-06	2.02e-05	Up
hsa_circ_18525	-	circRNA	50.2353	-1.24866	2.56e-06	2.05e-05	Down
hsa_circ_20475	-	circRNA	31.3413	1.56071	3.47e-06	2.74e-05	Up
hsa_circ_06823	-	circRNA	199.646	1.68478	3.63e-06	2.86e-05	Up
hsa_circ_13141	-	circRNA	42.9819	-1.28109	3.89e-06	3.05e-05	Down
hsa_circ_08034	-	circRNA	13.4683	2.76001	4.07e-06	3.18e-05	Up
hsa_circ_02026	-	circRNA	63.8371	-1.0173	4.26e-06	3.32e-05	Down
hsa_circ_03936	-	circRNA	26.3308	-1.73454	4.49e-06	3.49e-05	Down
hsa_circ_27967	-	circRNA	34.5285	1.47987	4.62e-06	3.59e-05	Up
hsa_circ_08019	-	circRNA	60.9353	-1.10668	4.64e-06	3.6e-05	Down
hsa_circ_22568	-	circRNA	11.7319	3.10873	5.24e-06	4.04e-05	Up
hsa_circ_12672	-	circRNA	23.8102	-1.74839	5.28e-06	4.06e-05	Down
hsa_circ_20426	-	circRNA	31.6491	-1.56124	5.52e-06	4.24e-05	Down
hsa_circ_32133	-	circRNA	34.5662	-1.38893	7.02e-06	5.31e-05	Down
hsa_circ_16447	-	circRNA	26.3358	1.63023	7.21e-06	5.44e-05	Up
hsa_circ_28563	-	circRNA	38.0725	-1.32527	7.26e-06	5.48e-05	Down
hsa_circ_21988	-	circRNA	46.0048	-1.1843	7.47e-06	5.62e-05	Down
hsa_circ_06867	-	circRNA	17.5987	-2.22573	7.92e-06	5.95e-05	Down
hsa_circ_10496	-	circRNA	31.2614	1.55846	9e-06	6.7e-05	Up
hsa_circ_29207	-	circRNA	46.27	-1.16262	9.8e-06	7.26e-05	Down
hsa_circ_09701	-	circRNA	24.81	-1.68547	1.02e-05	7.55e-05	Down
hsa_circ_04694	-	circRNA	53.8399	-1.10511	1.12e-05	8.25e-05	Down
hsa_circ_17253	-	circRNA	63.059	-1.01034	1.2e-05	8.8e-05	Down
hsa_circ_31426	-	circRNA	12.0935	2.74789	1.33e-05	9.67e-05	Up
hsa_circ_24477	-	circRNA	40.0885	1.27289	1.59e-05	0.000114778	Up
hsa_circ_02357	-	circRNA	18.4701	-1.88015	1.61e-05	0.000115911	Down
hsa_circ_15498	-	circRNA	16.551	2.09716	1.9e-05	0.000136218	Up
hsa_circ_20848	-	circRNA	46.6494	1.14722	1.98e-05	0.000141128	Up
hsa_circ_26674	-	circRNA	27.0512	-1.49185	1.99e-05	0.000141699	Down
hsa_circ_25201	-	circRNA	56.8567	-1.03011	2.01e-05	0.000142952	Down
hsa_circ_21360	-	circRNA	32.3444	1.37734	2.09e-05	0.000148269	Up
hsa_circ_15583	-	circRNA	12.3644	2.62413	2.09e-05	0.000148479	Up
hsa_circ_18343	-	circRNA	21.7883	1.81607	2.27e-05	0.000160515	Up
hsa_circ_24629	-	circRNA	18.9864	1.91318	2.63e-05	0.000184237	Up
hsa_circ_16856	-	circRNA	44.3663	-1.18087	2.79e-05	0.000194563	Down
hsa_circ_01486	-	circRNA	11.8275	-2.46108	3.05e-05	0.000211568	Down
hsa_circ_12124	-	circRNA	36.2306	-1.27861	3.47e-05	0.000238787	Down
hsa_circ_08324	-	circRNA	44.6385	-1.13904	3.67e-05	0.000251088	Down
hsa_circ_08162	-	circRNA	38.3577	-1.28368	3.73e-05	0.000254711	Down
hsa_circ_11013	-	circRNA	9.25984	3.59835	3.94e-05	0.000268514	Up
hsa_circ_31192	-	circRNA	10.5045	2.95117	4.3e-05	0.000291113	Up
hsa_circ_04653	-	circRNA	20.8929	-1.69312	4.72e-05	0.000317325	Down
hsa_circ_03819	-	circRNA	17.3367	-1.80856	6.86e-05	0.000450028	Down
hsa_circ_17142	-	circRNA	4.30006	5.50103	7.2e-05	0.000471141	Up
hsa_circ_16757	-	circRNA	36.2562	-1.17625	7.71e-05	0.000502525	Down
hsa_circ_13257	-	circRNA	29.9417	-1.34262	7.76e-05	0.000505913	Down
hsa_circ_14521	-	circRNA	10.7927	2.56638	7.9e-05	0.000514575	Up
hsa_circ_15292	-	circRNA	35.2525	-1.29346	9e-05	0.000580323	Down
hsa_circ_32163	-	circRNA	34.9476	-1.1692	9.31e-05	0.00059901	Down
hsa_circ_13783	-	circRNA	19.4599	1.72084	9.32e-05	0.000599807	Up
hsa_circ_25083	-	circRNA	7.97549	3.39968	9.82e-05	0.00063034	Up
hsa_circ_22855	-	circRNA	33.0066	-1.22186	0.000106966	0.000682659	Down
hsa_circ_21459	-	circRNA	42.4918	-1.05481	0.000114563	0.000727609	Down
hsa_circ_02491	-	circRNA	13.5751	2.17739	0.000115094	0.000730386	Up
hsa_circ_25481	-	circRNA	10.4495	2.53087	0.000116873	0.000741154	Up
hsa_circ_14609	-	circRNA	26.6292	1.37075	0.000119265	0.000754869	Up
hsa_circ_12740	-	circRNA	51.8685	-1.01445	0.000123307	0.000778311	Down
hsa_circ_06853	-	circRNA	34.7116	1.32441	0.000125011	0.000788204	Up
hsa_circ_10807	-	circRNA	19.1796	1.63482	0.000129531	0.000814688	Up
hsa_circ_12967	-	circRNA	20.2947	1.58577	0.000130758	0.000821512	Up
hsa_circ_24845	-	circRNA	40.4873	-1.09507	0.000136677	0.000855892	Down
hsa_circ_02438	-	circRNA	27.9967	-1.33961	0.000139735	0.000873496	Down
hsa_circ_03065	-	circRNA	14.2617	2.07622	0.000143159	0.000891867	Up
hsa_circ_25324	-	circRNA	10.2014	-2.43604	0.000146142	0.000908486	Down
hsa_circ_12599	-	circRNA	40.7944	-1.05542	0.000146753	0.000912039	Down
hsa_circ_16090	-	circRNA	24.5821	1.3893	0.000156161	0.000964771	Up
hsa_circ_13881	-	circRNA	39.1812	-1.07794	0.000157344	0.00097117	Down
hsa_circ_30455	-	circRNA	8.56182	2.87122	0.000169166	0.00103663	Up
hsa_circ_26737	-	circRNA	22.0813	-1.44581	0.000170054	0.00104137	Down
hsa_circ_14002	-	circRNA	28.7371	1.24885	0.000177276	0.00108114	Up
hsa_circ_13855	-	circRNA	27.5251	-1.27032	0.000183848	0.00111781	Down
hsa_circ_09744	-	circRNA	30.3944	-1.21141	0.000195455	0.00118276	Down
hsa_circ_02291	-	circRNA	24.2412	-1.39751	0.000195488	0.0011828	Down
hsa_circ_21081	-	circRNA	44.6238	-1.03795	0.000199041	0.00120255	Down
hsa_circ_13667	-	circRNA	26.4393	-1.31933	0.000215753	0.00129638	Down
hsa_circ_22337	-	circRNA	38.0985	1.0976	0.00022435	0.00134365	Up
hsa_circ_21285	-	circRNA	36.1847	1.11768	0.000225674	0.00135105	Up
hsa_circ_11651	-	circRNA	7.92409	3.01246	0.000242485	0.00144455	Up
hsa_circ_09334	-	circRNA	10.0068	-2.35036	0.000244847	0.00145749	Down
hsa_circ_00856	-	circRNA	12.1504	-2.14772	0.000266995	0.00157952	Down
hsa_circ_27113	-	circRNA	17.715	-1.56572	0.000272619	0.00161051	Down
hsa_circ_17700	-	circRNA	9.13913	2.67719	0.000273863	0.00161745	Up
hsa_circ_12894	-	circRNA	21.2008	-1.41595	0.000285023	0.00167969	Down
hsa_circ_13596	-	circRNA	12.7437	2.08252	0.000297901	0.00174953	Up
hsa_circ_29399	-	circRNA	21.6541	1.42328	0.00030417	0.00178271	Up
hsa_circ_15125	-	circRNA	26.6133	-1.34139	0.000304825	0.00178586	Down
hsa_circ_19520	-	circRNA	12.3503	2.01989	0.000314768	0.00183943	Up
hsa_circ_18614	-	circRNA	9.39415	2.53162	0.000316142	0.00184582	Up
hsa_circ_12902	-	circRNA	11.5371	-2.04452	0.000337859	0.0019634	Down
hsa_circ_09066	-	circRNA	26.3222	-1.33594	0.000338577	0.00196682	Down
hsa_circ_32226	-	circRNA	39.5841	1.0434	0.000340847	0.00197826	Up
hsa_circ_21532	-	circRNA	9.62975	2.3784	0.000349376	0.00202292	Up
hsa_circ_19327	-	circRNA	12.0162	1.98823	0.000350587	0.0020291	Up
hsa_circ_26218	-	circRNA	27.3585	-1.21522	0.000351145	0.00203163	Down
hsa_circ_25571	-	circRNA	34.2572	1.17069	0.000354791	0.00205091	Up
hsa_circ_15706	-	circRNA	21.8899	-1.37905	0.000371627	0.00214017	Down
hsa_circ_16408	-	circRNA	36.3443	-1.1364	0.000382245	0.00219472	Down
hsa_circ_10389	-	circRNA	29.6827	-1.21124	0.000401275	0.00229454	Down
hsa_circ_01041	-	circRNA	10.3993	2.16629	0.00041396	0.00236179	Up
hsa_circ_20602	-	circRNA	8.03991	2.7227	0.000417696	0.00237986	Up
hsa_circ_00802	-	circRNA	5.19762	4.74051	0.000421386	0.0023994	Up
hsa_circ_05313	-	circRNA	16.1977	-1.62545	0.000425072	0.00241889	Down
hsa_circ_12956	-	circRNA	15.5335	-1.62972	0.000427965	0.00243385	Down
hsa_circ_30466	-	circRNA	14.9301	1.7242	0.000444093	0.00251779	Up
hsa_circ_12922	-	circRNA	22.9359	-1.37528	0.000459759	0.00260051	Down
hsa_circ_07629	-	circRNA	16.2342	1.62869	0.000480697	0.00270962	Up
hsa_circ_17313	-	circRNA	14.5481	1.75017	0.000491153	0.00276314	Up
hsa_circ_11142	-	circRNA	31.3709	1.15684	0.000503553	0.00282875	Up
hsa_circ_31578	-	circRNA	11.2316	2.00055	0.000517379	0.00290287	Up
hsa_circ_06835	-	circRNA	13.2518	1.80779	0.000520982	0.00292163	Up
hsa_circ_20660	-	circRNA	5.11138	4.75837	0.000535002	0.00299117	Up
hsa_circ_01343	-	circRNA	18.7815	1.4703	0.000537937	0.00300466	Up
hsa_circ_01995	-	circRNA	30.419	-1.12393	0.000550015	0.00306672	Down
hsa_circ_15720	-	circRNA	27.5492	-1.19731	0.000560218	0.00311964	Down
hsa_circ_17783	-	circRNA	12.225	-1.86758	0.000572664	0.00318279	Down
hsa_circ_09127	-	circRNA	36.5718	-1.09089	0.000592066	0.00328032	Down
hsa_circ_12729	-	circRNA	17.0196	-1.5411	0.000613666	0.00339183	Down
hsa_circ_02301	-	circRNA	14.6113	-1.77589	0.000619624	0.00341983	Down
hsa_circ_21171	-	circRNA	25.2285	1.31166	0.000628709	0.00346539	Up
hsa_circ_22064	-	circRNA	30.1474	1.1096	0.00065853	0.00361806	Up
hsa_circ_16208	-	circRNA	27.8546	1.15719	0.000702966	0.00384247	Up
hsa_circ_02631	-	circRNA	13.749	-1.86291	0.000704469	0.00384977	Down
hsa_circ_10643	-	circRNA	12.8059	-2.03917	0.000704902	0.00385168	Down
hsa_circ_15441	-	circRNA	12.295	-1.79732	0.000706166	0.00385813	Down
hsa_circ_32501	-	circRNA	20.941	1.36589	0.00070825	0.00386768	Up
hsa_circ_07102	-	circRNA	3.00037	4.97705	0.000719348	0.00392642	Up
hsa_circ_18784	-	circRNA	36.5289	-1.0166	0.000723705	0.00394692	Down
hsa_circ_03171	-	circRNA	3.04691	4.97362	0.0007273	0.00396465	Up
hsa_circ_22599	-	circRNA	6.01608	4.01216	0.000740049	0.00402556	Up
hsa_circ_14099	-	circRNA	16.8258	1.53581	0.000741935	0.00403391	Up
hsa_circ_32036	-	circRNA	32.8861	-1.05025	0.000744424	0.00404648	Down
hsa_circ_17497	-	circRNA	17.0477	-1.48556	0.000756097	0.00410412	Down
hsa_circ_15249	-	circRNA	14.328	-1.64107	0.000769929	0.00417231	Down
hsa_circ_17979	-	circRNA	5.36728	-4.06434	0.000819457	0.00441781	Down
hsa_circ_18908	-	circRNA	10.3193	-1.9872	0.000835959	0.00449729	Down
hsa_circ_01986	-	circRNA	35.3464	-1.00561	0.000836387	0.00449907	Down
hsa_circ_21006	-	circRNA	7.85092	-2.40326	0.000840441	0.0045177	Down
hsa_circ_06045	-	circRNA	11.5868	1.93461	0.000853818	0.00458212	Up
hsa_circ_15014	-	circRNA	8.83579	2.2313	0.000872586	0.00467411	Up
hsa_circ_01883	-	circRNA	18.1528	-1.39934	0.000881822	0.00472139	Down
hsa_circ_02058	-	circRNA	13.518	-1.71774	0.000883828	0.00473158	Down
hsa_circ_30218	-	circRNA	23.5073	-1.24072	0.000915673	0.00488897	Down
hsa_circ_32395	-	circRNA	32.8803	-1.03251	0.000919254	0.00490582	Down
hsa_circ_24859	-	circRNA	33.6503	1.03358	0.00092444	0.00493235	Up
hsa_circ_31088	-	circRNA	7.60462	-2.4082	0.000929848	0.00495825	Down
hsa_circ_10507	-	circRNA	12.3289	1.78556	0.000930167	0.00495831	Up
hsa_circ_02894	-	circRNA	22.429	-1.26037	0.000939203	0.00500126	Down
hsa_circ_17536	-	circRNA	13.9486	-1.6416	0.000951515	0.00506037	Down
hsa_circ_12971	-	circRNA	5.9667	3.37441	0.000955917	0.00508261	Up
hsa_circ_10306	-	circRNA	21.8536	-1.32347	0.000960781	0.00510552	Down
hsa_circ_16506	-	circRNA	16.0515	1.50057	0.00101185	0.00535649	Up
hsa_circ_02051	-	circRNA	8.89286	2.23284	0.00101216	0.0053569	Up
hsa_circ_30495	-	circRNA	2.84738	4.88105	0.00104726	0.00552675	Up
hsa_circ_08986	-	circRNA	15.7216	-1.49546	0.00106281	0.00560046	Down
hsa_circ_10118	-	circRNA	21.2954	-1.26161	0.00107231	0.00564464	Down
hsa_circ_11491	-	circRNA	25.7968	1.19966	0.00107267	0.0056453	Up
hsa_circ_21151	-	circRNA	12.7441	-1.72919	0.00107472	0.00565545	Down
hsa_circ_04069	-	circRNA	25.3132	-1.18043	0.00111135	0.00582624	Down
hsa_circ_11662	-	circRNA	10.5096	-2.00245	0.00111188	0.00582836	Down
hsa_circ_04035	-	circRNA	9.4023	2.15857	0.00111812	0.00585907	Up
hsa_circ_18916	-	circRNA	5.78687	3.35948	0.00112144	0.00587577	Up
hsa_circ_03846	-	circRNA	2.88093	4.93234	0.00112187	0.00587735	Up
hsa_circ_00459	-	circRNA	34.8517	-1.03757	0.00112254	0.0058802	Down
hsa_circ_01725	-	circRNA	20.1738	-1.28158	0.00112625	0.00589629	Down
hsa_circ_28084	-	circRNA	10.8265	-1.93354	0.00113472	0.00593724	Down
hsa_circ_19108	-	circRNA	11.9344	1.81527	0.00116654	0.00609112	Up
hsa_circ_01579	-	circRNA	4.26331	4.45897	0.00118595	0.00618277	Up
hsa_circ_20114	-	circRNA	82.6104	-1.135	0.0012218	0.00634882	Down
hsa_circ_17107	-	circRNA	17.8247	-1.42452	0.00123462	0.00640892	Down
hsa_circ_08457	-	circRNA	10.7379	1.91192	0.00124099	0.00643983	Up
hsa_circ_19163	-	circRNA	11.945	-1.77064	0.0012569	0.00651207	Down
hsa_circ_09576	-	circRNA	6.66399	2.75881	0.00125686	0.00651207	Up
hsa_circ_31216	-	circRNA	17.212	1.55537	0.00125853	0.00651906	Up
hsa_circ_17651	-	circRNA	9.61431	2.03613	0.00126244	0.00653565	Up
hsa_circ_08238	-	circRNA	2.72533	4.83468	0.0012919	0.00667017	Up
hsa_circ_18973	-	circRNA	12.0121	1.73513	0.00129382	0.00667859	Up
hsa_circ_05369	-	circRNA	6.2695	2.97732	0.0012941	0.00667925	Up
hsa_circ_03085	-	circRNA	23.3427	1.22734	0.00130959	0.00675087	Up
hsa_circ_09129	-	circRNA	13.6049	-1.65552	0.00131711	0.00678586	Down
hsa_circ_13836	-	circRNA	5.62168	3.28833	0.00134965	0.00693793	Up
hsa_circ_03774	-	circRNA	16.4488	1.48989	0.00134993	0.0069386	Up
hsa_circ_17832	-	circRNA	19.6843	-1.31967	0.00135158	0.00694632	Down
hsa_circ_18665	-	circRNA	8.1301	2.29791	0.00137647	0.00706083	Up
hsa_circ_24008	-	circRNA	24.9569	-1.17701	0.00138134	0.00708502	Down
hsa_circ_31896	-	circRNA	21.3545	1.28684	0.00141325	0.00723336	Up
hsa_circ_28320	-	circRNA	4.22912	4.41804	0.00141658	0.00724704	Up
hsa_circ_15971	-	circRNA	9.53041	-2.05955	0.00141729	0.00724776	Down
hsa_circ_07121	-	circRNA	23.4033	1.28683	0.00143841	0.0073442	Up
hsa_circ_21685	-	circRNA	16.3935	-1.47747	0.00145812	0.00743574	Down
hsa_circ_04502	-	circRNA	13.6569	1.73421	0.00146299	0.0074589	Up
hsa_circ_03959	-	circRNA	17.5688	-1.36766	0.00146522	0.00746737	Down
hsa_circ_14395	-	circRNA	8.80783	2.18908	0.00146658	0.00747309	Up
hsa_circ_32253	-	circRNA	5.49702	3.26454	0.00147098	0.00749302	Up
hsa_circ_14700	-	circRNA	6.62362	2.70895	0.00150289	0.00764119	Up
hsa_circ_24800	-	circRNA	31.4466	1.01324	0.00152509	0.00774038	Up
hsa_circ_10935	-	circRNA	5.171	3.78979	0.00153651	0.00778884	Up
hsa_circ_01908	-	circRNA	7.0674	2.5414	0.00155897	0.00788969	Up
hsa_circ_30544	-	circRNA	17.0692	1.41675	0.00156503	0.00791788	Up
hsa_circ_32233	-	circRNA	8.20425	2.28243	0.00156506	0.00791788	Up
hsa_circ_21812	-	circRNA	27.5966	-1.08403	0.00157	0.00794111	Down
hsa_circ_20938	-	circRNA	25.1638	1.17896	0.00159491	0.0080521	Up
hsa_circ_32069	-	circRNA	32.8805	1.03506	0.0016138	0.0081329	Up
hsa_circ_32654	-	circRNA	35.645	-1.01046	0.00161644	0.0081447	Down
hsa_circ_05262	-	circRNA	11.3232	-1.72651	0.0016458	0.008279	Down
hsa_circ_18122	-	circRNA	15.8545	-1.43231	0.00165899	0.00833627	Down
hsa_circ_27697	-	circRNA	13.9256	1.56986	0.00166745	0.008376	Up
hsa_circ_29544	-	circRNA	6.49489	2.69182	0.00167735	0.00842022	Up
hsa_circ_18976	-	circRNA	5.79869	3.35598	0.00168745	0.00846656	Up
hsa_circ_32349	-	circRNA	29.3525	-1.05193	0.00170191	0.00852957	Down
hsa_circ_27410	-	circRNA	14.2793	1.56955	0.00172381	0.00862338	Up
hsa_circ_23356	-	circRNA	13.288	1.72664	0.00172377	0.00862338	Up
hsa_circ_16178	-	circRNA	29.5397	1.05452	0.00174613	0.00872267	Up
hsa_circ_28290	-	circRNA	13.9419	1.60133	0.00176298	0.00879732	Up
hsa_circ_21135	-	circRNA	2.64656	4.78192	0.00182372	0.0090768	Up
hsa_circ_25227	-	circRNA	14.145	1.60392	0.00186355	0.00924676	Up
hsa_circ_06186	-	circRNA	12.5933	-1.62093	0.00187311	0.00928644	Down
hsa_circ_05387	-	circRNA	27.8019	1.06757	0.00190518	0.00943223	Up
hsa_circ_01862	-	circRNA	27.7487	-1.19801	0.0019708	0.00973195	Down
hsa_circ_03369	-	circRNA	6.19291	2.99246	0.001983	0.00978273	Up
hsa_circ_12767	-	circRNA	22.1019	1.19344	0.00200371	0.00987536	Up
hsa_circ_12656	-	circRNA	14.5033	-1.48451	0.00202704	0.00997861	Down
hsa_circ_07772	-	circRNA	8.87622	2.17967	0.00204896	0.0100779	Up
hsa_circ_24907	-	circRNA	16.0447	1.42552	0.00205936	0.0101215	Up
hsa_circ_13973	-	circRNA	10.8729	1.82421	0.00206046	0.0101258	Up
hsa_circ_06864	-	circRNA	17.9393	1.36883	0.00207058	0.0101712	Up
hsa_circ_15893	-	circRNA	22.311	-1.15435	0.00210467	0.0103122	Down
hsa_circ_07555	-	circRNA	17.0659	-1.36001	0.00213421	0.0104491	Down
hsa_circ_07290	-	circRNA	9.22485	-1.88947	0.00216053	0.0105612	Down
hsa_circ_18725	-	circRNA	31.7645	-1.02128	0.00216702	0.0105884	Down
hsa_circ_05592	-	circRNA	15.7465	1.47327	0.00218539	0.0106679	Up
hsa_circ_16500	-	circRNA	2.57039	4.72859	0.00218769	0.0106781	Up
hsa_circ_26491	-	circRNA	19.4751	1.28323	0.00224832	0.0109484	Up
hsa_circ_13121	-	circRNA	18.7458	1.29712	0.00225377	0.0109738	Up
hsa_circ_13412	-	circRNA	28.2033	1.01008	0.00226128	0.0110045	Up
hsa_circ_01414	-	circRNA	28.4427	1.03408	0.00227714	0.0110758	Up
hsa_circ_29654	-	circRNA	15.1113	1.47503	0.00227983	0.0110854	Up
hsa_circ_23900	-	circRNA	14.0277	-1.52217	0.00228087	0.0110893	Down
hsa_circ_21627	-	circRNA	14.2887	-1.53501	0.00229122	0.0111326	Down
hsa_circ_02624	-	circRNA	9.54529	-1.89935	0.00230808	0.0112086	Down
hsa_circ_25386	-	circRNA	2.40069	-4.80811	0.00230935	0.0112136	Down
hsa_circ_02592	-	circRNA	18.8569	-1.27386	0.00232745	0.0112895	Down
hsa_circ_14464	-	circRNA	21.1913	-1.18705	0.00235086	0.0113935	Down
hsa_circ_15948	-	circRNA	27.4103	1.04021	0.00239132	0.0115701	Up
hsa_circ_14180	-	circRNA	10.2324	1.82119	0.00241621	0.0116782	Up
hsa_circ_09009	-	circRNA	3.71811	4.26553	0.00242771	0.0117277	Up
hsa_circ_07252	-	circRNA	4.48985	-3.79475	0.00245085	0.0118245	Down
hsa_circ_11526	-	circRNA	16.9752	1.39189	0.00246343	0.011879	Up
hsa_circ_18969	-	circRNA	21.947	1.18976	0.00254923	0.0122427	Up
hsa_circ_26151	-	circRNA	3.71193	4.24333	0.0025822	0.0123868	Up
hsa_circ_11709	-	circRNA	12.5262	1.61211	0.0026043	0.0124785	Up
hsa_circ_02196	-	circRNA	23.0919	-1.12115	0.00266028	0.0127229	Down
hsa_circ_06631	-	circRNA	3.75586	4.23761	0.00266125	0.0127262	Up
hsa_circ_32598	-	circRNA	19.6355	-1.30982	0.00268778	0.0128411	Down
hsa_circ_05619	-	circRNA	13.9296	1.52084	0.00269906	0.0128883	Up
hsa_circ_30420	-	circRNA	7.17923	2.32937	0.0027304	0.0130204	Up
hsa_circ_13820	-	circRNA	15.5818	1.39929	0.00275703	0.0131283	Up
hsa_circ_27753	-	circRNA	13.2733	1.52254	0.00277528	0.0132042	Up
hsa_circ_14735	-	circRNA	10.1796	1.79363	0.00279946	0.0133042	Up
hsa_circ_29119	-	circRNA	2.52972	4.73228	0.00284595	0.0135	Up
hsa_circ_07786	-	circRNA	12.9064	-1.5222	0.00295226	0.0139597	Down
hsa_circ_30957	-	circRNA	2.5839	4.75544	0.00295304	0.0139619	Up
hsa_circ_01627	-	circRNA	7.45308	-2.2375	0.00295798	0.0139839	Down
hsa_circ_07411	-	circRNA	20.0741	-1.18517	0.00298003	0.0140794	Down
hsa_circ_15236	-	circRNA	2.43482	4.64704	0.00298913	0.0141181	Up
hsa_circ_02382	-	circRNA	2.43287	4.64607	0.00299809	0.0141531	Up
hsa_circ_24287	-	circRNA	6.45955	2.73005	0.00303354	0.014297	Up
hsa_circ_13193	-	circRNA	18.6199	-1.32287	0.00303448	0.0142985	Down
hsa_circ_14641	-	circRNA	26.4734	-1.02968	0.00303578	0.0143002	Down
hsa_circ_00895	-	circRNA	5.07481	3.16703	0.00310585	0.0145914	Up
hsa_circ_25034	-	circRNA	19.1222	1.32261	0.00311508	0.0146303	Up
hsa_circ_21182	-	circRNA	26.1698	-1.03521	0.00312084	0.014655	Down
hsa_circ_14424	-	circRNA	14.0762	-1.44474	0.0031604	0.0148159	Down
hsa_circ_25071	-	circRNA	5.1896	3.19688	0.00318009	0.0148976	Up
hsa_circ_31863	-	circRNA	13.1372	-1.46374	0.00323076	0.0151027	Down
hsa_circ_02768	-	circRNA	9.63101	1.88076	0.00325436	0.0151995	Up
hsa_circ_15580	-	circRNA	15.0948	1.39282	0.00332019	0.015483	Up
hsa_circ_14850	-	circRNA	2.37152	4.61818	0.00332962	0.0155191	Up
hsa_circ_14224	-	circRNA	6.9646	2.2474	0.00335155	0.0156087	Up
hsa_circ_03534	-	circRNA	32.0706	-1.0896	0.00336039	0.0156404	Down
hsa_circ_06917	-	circRNA	18.4908	-1.26308	0.00337744	0.0157118	Down
hsa_circ_00950	-	circRNA	8.92883	1.89474	0.00342597	0.0159118	Up
hsa_circ_23745	-	circRNA	16.158	-1.35087	0.00344162	0.0159764	Down
hsa_circ_24187	-	circRNA	7.71516	2.19305	0.00344218	0.0159774	Up
hsa_circ_22894	-	circRNA	6.07689	2.60117	0.00346101	0.0160502	Up
hsa_circ_08573	-	circRNA	7.60979	2.19825	0.00348929	0.0161635	Up
hsa_circ_20118	-	circRNA	12.273	1.54976	0.00357358	0.0165005	Up
hsa_circ_16476	-	circRNA	21.0688	1.14279	0.00357723	0.0165109	Up
hsa_circ_22116	-	circRNA	12.5359	-1.56966	0.00360393	0.0166208	Down
hsa_circ_27223	-	circRNA	4.28409	-3.72945	0.00368165	0.0169386	Down
hsa_circ_04810	-	circRNA	8.56825	1.98021	0.00368416	0.0169433	Up
hsa_circ_01202	-	circRNA	17.9841	-1.22736	0.00371258	0.0170553	Down
hsa_circ_08748	-	circRNA	4.47912	3.58903	0.00372356	0.017104	Up
hsa_circ_29085	-	circRNA	6.83836	-2.18802	0.00375468	0.0172298	Down
hsa_circ_23161	-	circRNA	27.8337	-1.01705	0.00375851	0.0172456	Down
hsa_circ_11590	-	circRNA	6.97164	2.2224	0.00377305	0.0173002	Up
hsa_circ_32064	-	circRNA	17.6587	1.29343	0.00377601	0.0173103	Up
hsa_circ_17271	-	circRNA	24.0722	-1.04182	0.00378284	0.0173365	Down
hsa_circ_15841	-	circRNA	9.52704	-1.764	0.00384357	0.017592	Down
hsa_circ_29901	-	circRNA	9.43099	1.82606	0.00387017	0.0177085	Up
hsa_circ_13707	-	circRNA	5.4337	2.7629	0.00399579	0.0182307	Up
hsa_circ_16618	-	circRNA	22.209	-1.08595	0.00407219	0.0185388	Down
hsa_circ_12666	-	circRNA	3.54464	4.20685	0.00408016	0.0185696	Up
hsa_circ_32459	-	circRNA	10.905	-1.61998	0.00411198	0.0187088	Down
hsa_circ_24651	-	circRNA	2.33019	4.62113	0.00411346	0.0187138	Up
hsa_circ_05065	-	circRNA	10.2687	1.68511	0.00411867	0.0187356	Up
hsa_circ_17225	-	circRNA	6.39673	2.36265	0.00413018	0.0187805	Up
hsa_circ_03182	-	circRNA	7.05752	2.26846	0.00418345	0.018989	Up
hsa_circ_11892	-	circRNA	26.0137	1.1108	0.00422825	0.0191602	Up
hsa_circ_15381	-	circRNA	11.955	1.50886	0.00423939	0.0192012	Up
hsa_circ_03582	-	circRNA	24.3084	-1.0611	0.00425635	0.0192647	Down
hsa_circ_06133	-	circRNA	13.6677	1.50126	0.00432879	0.0195512	Up
hsa_circ_24064	-	circRNA	16.9938	-1.3381	0.00438577	0.0197882	Down
hsa_circ_14337	-	circRNA	16.947	1.24583	0.00441992	0.0199169	Up
hsa_circ_18464	-	circRNA	18.174	-1.19727	0.00443553	0.0199755	Down
hsa_circ_04990	-	circRNA	9.68948	-1.82198	0.00443861	0.0199874	Down
hsa_circ_00223	-	circRNA	3.36726	4.07719	0.00450299	0.0202496	Up
hsa_circ_08269	-	circRNA	7.14264	2.2921	0.00453193	0.0203678	Up
hsa_circ_04386	-	circRNA	13.4739	-1.47319	0.00457781	0.0205539	Down
hsa_circ_01979	-	circRNA	8.51278	1.94469	0.00458871	0.0205888	Up
hsa_circ_25526	-	circRNA	2.234	4.52887	0.00460493	0.0206495	Up
hsa_circ_02200	-	circRNA	2.234	4.52887	0.00460493	0.0206495	Up
hsa_circ_27797	-	circRNA	17.4748	-1.27482	0.00463125	0.0207493	Down
hsa_circ_06858	-	circRNA	8.8631	1.85384	0.00467347	0.0209262	Up
hsa_circ_13287	-	circRNA	3.28878	4.05685	0.00468882	0.0209786	Up
hsa_circ_30588	-	circRNA	3.41278	4.09863	0.0047219	0.0211122	Up
hsa_circ_03156	-	circRNA	23.6645	-1.00756	0.00473963	0.021173	Down
hsa_circ_12715	-	circRNA	5.68276	2.47013	0.00475055	0.021213	Up
hsa_circ_27556	-	circRNA	15.5363	-1.33542	0.00475127	0.021213	Down
hsa_circ_32612	-	circRNA	4.82785	3.03273	0.00475693	0.0212359	Up
hsa_circ_01586	-	circRNA	9.45843	-1.68367	0.00476434	0.0212609	Down
hsa_circ_07919	-	circRNA	2.19007	4.53176	0.0048155	0.0214713	Up
hsa_circ_29313	-	circRNA	6.70975	2.18746	0.00482327	0.0214945	Up
hsa_circ_13113	-	circRNA	5.48873	2.75563	0.00488653	0.0217406	Up
hsa_circ_23020	-	circRNA	13.6247	1.46766	0.00491773	0.0218562	Up
hsa_circ_06129	-	circRNA	2.08577	-4.60058	0.00494645	0.0219711	Down
hsa_circ_04616	-	circRNA	12.9957	1.49133	0.00498266	0.0221105	Up
hsa_circ_32096	-	circRNA	9.15537	1.77901	0.00500706	0.0221976	Up
hsa_circ_17760	-	circRNA	3.3033	4.05642	0.00505187	0.0223659	Up
hsa_circ_14801	-	circRNA	24.0759	1.02336	0.00505708	0.0223847	Up
hsa_circ_22393	-	circRNA	18.9867	1.14299	0.00507363	0.0224418	Up
hsa_circ_18964	-	circRNA	9.98687	-1.659	0.00508714	0.0224917	Down
hsa_circ_18886	-	circRNA	26.0234	1.00802	0.00509814	0.0225223	Up
hsa_circ_14892	-	circRNA	9.69143	1.72885	0.00510401	0.0225425	Up
hsa_circ_24356	-	circRNA	9.9951	1.66124	0.00511464	0.0225851	Up
hsa_circ_14463	-	circRNA	2.19137	4.53198	0.00513437	0.0226592	Up
hsa_circ_04170	-	circRNA	24.2829	-1.00318	0.00516345	0.0227722	Down
hsa_circ_00718	-	circRNA	10.8547	-1.67055	0.00519825	0.0229082	Down
hsa_circ_23769	-	circRNA	25.2893	1.00114	0.00520193	0.0229222	Up
hsa_circ_00885	-	circRNA	8.07712	1.89628	0.00521456	0.0229646	Up
hsa_circ_00820	-	circRNA	10.1896	1.68474	0.00521554	0.0229668	Up
hsa_circ_22724	-	circRNA	14.039	1.34229	0.00521746	0.022973	Up
hsa_circ_23327	-	circRNA	5.99581	-2.49638	0.00522818	0.0230092	Down
hsa_circ_31828	-	circRNA	5.2635	-2.56293	0.0052697	0.0231631	Down
hsa_circ_31516	-	circRNA	6.90258	2.20721	0.00528067	0.0232003	Up
hsa_circ_05424	-	circRNA	6.61427	2.18081	0.00532401	0.0233706	Up
hsa_circ_06265	-	circRNA	6.68724	2.19697	0.00533266	0.0234019	Up
hsa_circ_24968	-	circRNA	9.88972	-1.62104	0.0053819	0.0236011	Down
hsa_circ_00230	-	circRNA	5.76553	-2.41652	0.00538217	0.0236011	Down
hsa_circ_27919	-	circRNA	10.3422	1.69526	0.0054105	0.0237163	Up
hsa_circ_16549	-	circRNA	8.46455	1.93304	0.0054541	0.0238869	Up
hsa_circ_27012	-	circRNA	6.08626	2.29722	0.00550029	0.0240595	Up
hsa_circ_08462	-	circRNA	2.18746	4.52934	0.00555728	0.0242649	Up
hsa_circ_24424	-	circRNA	23.2036	1.07107	0.00563072	0.024546	Up
hsa_circ_18008	-	circRNA	22.2371	-1.0263	0.00564742	0.0246118	Down
hsa_circ_06950	-	circRNA	11.3042	1.51287	0.00568199	0.0247413	Up
hsa_circ_16041	-	circRNA	11.7963	1.47215	0.00572677	0.0249151	Up
hsa_circ_19902	-	circRNA	2.17199	4.49828	0.0057721	0.0250957	Up
hsa_circ_27219	-	circRNA	2.11194	4.46767	0.00578598	0.0251418	Up
hsa_circ_07603	-	circRNA	11.2988	1.49961	0.00579392	0.0251692	Up
hsa_circ_32814	-	circRNA	5.86153	-2.35874	0.00582823	0.0253063	Down
hsa_circ_13503	-	circRNA	3.15924	3.9893	0.0058561	0.0254153	Up
hsa_circ_11096	-	circRNA	4.23246	3.47027	0.00588679	0.0255292	Up
hsa_circ_07587	-	circRNA	10.6062	1.63354	0.00589073	0.0255439	Up
hsa_circ_13623	-	circRNA	8.55004	1.81441	0.00592274	0.0256657	Up
hsa_circ_06703	-	circRNA	18.7285	1.12873	0.00594787	0.0257577	Up
hsa_circ_31281	-	circRNA	8.16637	1.91214	0.0060082	0.0259844	Up
hsa_circ_18240	-	circRNA	17.2079	1.20678	0.00600869	0.0259844	Up
hsa_circ_20609	-	circRNA	5.27689	2.73075	0.0060121	0.0259942	Up
hsa_circ_22345	-	circRNA	19.6046	1.10245	0.00603588	0.0260897	Up
hsa_circ_11584	-	circRNA	10.1124	1.62866	0.00605025	0.0261395	Up
hsa_circ_03480	-	circRNA	12.8091	-1.38728	0.00606567	0.0261889	Down
hsa_circ_18988	-	circRNA	14.4882	-1.35605	0.00613068	0.0264498	Down
hsa_circ_00146	-	circRNA	8.99607	1.71972	0.0061563	0.0265553	Up
hsa_circ_14795	-	circRNA	3.30832	4.07929	0.00616532	0.0265879	Up
hsa_circ_23991	-	circRNA	7.22035	-2.0192	0.0061723	0.0266144	Down
hsa_circ_26933	-	circRNA	6.10426	2.26623	0.00622409	0.0268151	Up
hsa_circ_10934	-	circRNA	19.6205	1.17773	0.00623049	0.0268401	Up
hsa_circ_19972	-	circRNA	4.085	3.42153	0.00625924	0.0269564	Up
hsa_circ_30920	-	circRNA	8.49013	1.80619	0.00626806	0.0269868	Up
hsa_circ_08608	-	circRNA	3.10704	3.96836	0.00627414	0.0270054	Up
hsa_circ_32431	-	circRNA	16.2672	-1.20734	0.00629038	0.0270702	Down
hsa_circ_21420	-	circRNA	21.7589	-1.04594	0.00629586	0.0270888	Down
hsa_circ_09508	-	circRNA	2.12871	4.4993	0.00629579	0.0270888	Up
hsa_circ_32894	-	circRNA	4.20427	-3.07755	0.00630034	0.0271004	Down
hsa_circ_26922	-	circRNA	9.63697	-1.69788	0.0063064	0.0271214	Down
hsa_circ_04073	-	circRNA	22.7681	-1.04821	0.00633982	0.0272524	Down
hsa_circ_05579	-	circRNA	10.3406	1.57065	0.00641766	0.0275484	Up
hsa_circ_19122	-	circRNA	17.3763	-1.22752	0.00646632	0.027734	Down
hsa_circ_22732	-	circRNA	7.60167	1.94916	0.00646595	0.027734	Up
hsa_circ_01058	-	circRNA	16.9244	-1.17758	0.00646927	0.0277441	Down
hsa_circ_04432	-	circRNA	6.97253	2.01949	0.00650065	0.027876	Up
hsa_circ_03724	-	circRNA	22.9926	-1.07389	0.00650708	0.0278958	Down
hsa_circ_19047	-	circRNA	8.71234	-1.7033	0.00651034	0.027905	Down
hsa_circ_14792	-	circRNA	11.2904	1.48582	0.00658971	0.0282027	Up
hsa_circ_30155	-	circRNA	4.56687	-2.74138	0.00659159	0.0282078	Down
hsa_circ_15456	-	circRNA	19.6422	1.08981	0.00659942	0.0282353	Up
hsa_circ_17829	-	circRNA	21.4708	-1.0474	0.00659979	0.0282353	Down
hsa_circ_28718	-	circRNA	5.53531	2.43042	0.00664499	0.028405	Up
hsa_circ_03024	-	circRNA	18.0766	1.15578	0.00668113	0.0285356	Up
hsa_circ_12172	-	circRNA	18.1586	-1.17089	0.00670262	0.0286141	Down
hsa_circ_02547	-	circRNA	24.0649	1.00887	0.00672569	0.0286969	Up
hsa_circ_13149	-	circRNA	4.54868	2.96336	0.00674505	0.0287659	Up
hsa_circ_22964	-	circRNA	20.0385	1.08454	0.0067513	0.0287899	Up
hsa_circ_11427	-	circRNA	10.256	1.7255	0.00676593	0.0288335	Up
hsa_circ_06628	-	circRNA	16.4892	-1.1797	0.00678026	0.0288866	Down
hsa_circ_04085	-	circRNA	8.11169	-1.85531	0.00679235	0.0289301	Down
hsa_circ_16009	-	circRNA	3.04503	3.9465	0.00680192	0.0289628	Up
hsa_circ_09842	-	circRNA	8.01242	1.85128	0.0068135	0.0290064	Up
hsa_circ_09497	-	circRNA	9.91509	1.63003	0.00683579	0.0290828	Up
hsa_circ_09344	-	circRNA	12.147	1.4294	0.00686233	0.0291633	Up
hsa_circ_21678	-	circRNA	5.02914	2.65012	0.00687297	0.0292007	Up
hsa_circ_05381	-	circRNA	4.96698	2.60578	0.00695234	0.029505	Up
hsa_circ_01303	-	circRNA	9.4355	1.66538	0.00695549	0.0295102	Up
hsa_circ_28220	-	circRNA	2.03643	4.40182	0.00701566	0.0297216	Up
hsa_circ_10286	-	circRNA	19.2849	1.20985	0.00704613	0.0298342	Up
hsa_circ_20434	-	circRNA	12.8921	-1.3506	0.00704964	0.0298454	Down
hsa_circ_04469	-	circRNA	10.5257	1.61438	0.00705129	0.0298478	Up
hsa_circ_03113	-	circRNA	3.8354	-3.55346	0.00705314	0.0298529	Down
hsa_circ_22741	-	circRNA	5.05396	-2.54489	0.00708528	0.0299724	Down
hsa_circ_23094	-	circRNA	4.3949	2.88997	0.00709677	0.0300154	Up
hsa_circ_15640	-	circRNA	4.01551	3.37551	0.00712798	0.0301419	Up
hsa_circ_14799	-	circRNA	6.02133	2.26492	0.00714832	0.0302168	Up
hsa_circ_07203	-	circRNA	3.31616	4.07827	0.00717106	0.030299	Up
hsa_circ_32321	-	circRNA	2.03708	4.40232	0.0072777	0.0307101	Up
hsa_circ_25566	-	circRNA	3.93703	3.37032	0.00728106	0.0307159	Up
hsa_circ_18450	-	circRNA	21.1889	1.08164	0.00730259	0.0307982	Up
hsa_circ_15812	-	circRNA	18.4507	-1.09473	0.00730709	0.0308138	Down
hsa_circ_18174	-	circRNA	13.0126	1.47557	0.00731392	0.0308347	Up
hsa_circ_11083	-	circRNA	3.1708	4.01328	0.00737966	0.0310634	Up
hsa_circ_32847	-	circRNA	18.0132	1.20089	0.00738111	0.0310667	Up
hsa_circ_03339	-	circRNA	3.94386	3.40013	0.00739545	0.0311157	Up
hsa_circ_10524	-	circRNA	4.12239	3.42446	0.00743568	0.0312678	Up
hsa_circ_14960	-	circRNA	8.15839	-1.74864	0.00745406	0.0313308	Down
hsa_circ_03125	-	circRNA	5.6137	2.44797	0.00747818	0.0314092	Up
hsa_circ_18987	-	circRNA	13.2883	1.32493	0.00748029	0.0314129	Up
hsa_circ_13391	-	circRNA	5.17754	2.72161	0.0075205	0.0315725	Up
hsa_circ_20714	-	circRNA	15.9058	1.23868	0.00752517	0.0315892	Up
hsa_circ_32201	-	circRNA	5.91367	2.23472	0.00752588	0.0315893	Up
hsa_circ_14602	-	circRNA	7.3617	1.8908	0.00756842	0.0317476	Up
hsa_circ_26078	-	circRNA	12.6251	1.38419	0.00761724	0.0319233	Up
hsa_circ_05394	-	circRNA	8.81563	1.6774	0.00767823	0.0321409	Up
hsa_circ_07093	-	circRNA	22.2955	1.11899	0.00767986	0.0321447	Up
hsa_circ_02758	-	circRNA	13.4124	1.48696	0.00768495	0.0321631	Up
hsa_circ_03747	-	circRNA	12.5952	-1.34153	0.00769711	0.0322111	Down
hsa_circ_14408	-	circRNA	15.4872	-1.18582	0.00773021	0.0323202	Down
hsa_circ_31435	-	circRNA	6.5111	2.11557	0.00775299	0.0323978	Up
hsa_circ_20876	-	circRNA	8.22671	1.74605	0.00775498	0.0324031	Up
hsa_circ_17903	-	circRNA	3.94712	3.40135	0.00783196	0.0326981	Up
hsa_circ_25040	-	circRNA	2.95972	3.89588	0.00787467	0.0328585	Up
hsa_circ_21999	-	circRNA	2.03773	4.40296	0.00789927	0.0329522	Up
hsa_circ_09573	-	circRNA	6.84328	2.0018	0.00793225	0.0330718	Up
hsa_circ_04372	-	circRNA	4.21749	-3.01926	0.00797561	0.033224	Down
hsa_circ_14360	-	circRNA	1.97508	4.3685	0.00798879	0.0332623	Up
hsa_circ_04582	-	circRNA	16.5063	1.31109	0.00799743	0.0332952	Up
hsa_circ_21150	-	circRNA	12.4962	-1.40603	0.00801797	0.0333626	Down
hsa_circ_20210	-	circRNA	5.39779	2.38546	0.00803175	0.0334109	Up
hsa_circ_09725	-	circRNA	18.902	-1.14051	0.0080541	0.0334797	Down
hsa_circ_27810	-	circRNA	5.62447	2.47887	0.0080652	0.0335198	Up
hsa_circ_04882	-	circRNA	1.97573	4.36886	0.00810067	0.0336429	Up
hsa_circ_21995	-	circRNA	8.11917	1.85134	0.00810018	0.0336429	Up
hsa_circ_27858	-	circRNA	13.7539	-1.32054	0.00813896	0.0337775	Down
hsa_circ_26962	-	circRNA	4.40943	2.87917	0.00821837	0.0340794	Up
hsa_circ_02599	-	circRNA	3.20643	3.99042	0.00823963	0.0341492	Up
hsa_circ_29415	-	circRNA	10.7654	-1.47655	0.00824115	0.0341492	Down
hsa_circ_20099	-	circRNA	2.76983	-3.97066	0.00825177	0.0341874	Down
hsa_circ_02355	-	circRNA	11.4651	1.41853	0.0082572	0.0342065	Up
hsa_circ_27891	-	circRNA	5.43284	2.3709	0.00830091	0.0343597	Up
hsa_circ_10418	-	circRNA	4.42424	2.89997	0.00830975	0.0343901	Up
hsa_circ_25704	-	circRNA	11.5681	-1.4056	0.00831981	0.0344287	Down
hsa_circ_16292	-	circRNA	3.95787	3.38626	0.0083246	0.0344454	Up
hsa_circ_19832	-	circRNA	4.86011	2.5692	0.00834132	0.0345053	Up
hsa_circ_24636	-	circRNA	2.95043	3.89546	0.00836396	0.034579	Up
hsa_circ_31975	-	circRNA	12.4296	-1.41465	0.00837231	0.0346086	Down
hsa_circ_08610	-	circRNA	2.76236	-3.96756	0.00840208	0.0347067	Down
hsa_circ_25990	-	circRNA	12.0059	1.38982	0.00840696	0.0347206	Up
hsa_circ_06454	-	circRNA	2.08166	4.40235	0.0084216	0.0347748	Up
hsa_circ_32449	-	circRNA	23.7948	1.0101	0.00844956	0.0348621	Up
hsa_circ_12092	-	circRNA	9.83099	-1.56129	0.00849135	0.0350157	Down
hsa_circ_20539	-	circRNA	6.90144	1.96647	0.00849645	0.0350336	Up
hsa_circ_24336	-	circRNA	21.7214	-1.01465	0.00850271	0.0350454	Down
hsa_circ_22446	-	circRNA	12.3009	-1.4804	0.00853162	0.035144	Down
hsa_circ_32418	-	circRNA	13.1317	1.30522	0.0085958	0.0353703	Up
hsa_circ_03218	-	circRNA	2.7209	-3.95092	0.00861713	0.0354328	Down
hsa_circ_28914	-	circRNA	15.0723	-1.29528	0.0086257	0.0354648	Down
hsa_circ_22767	-	circRNA	12.3889	1.37379	0.00862758	0.0354693	Up
hsa_circ_23512	-	circRNA	11.8485	-1.4765	0.0086324	0.035486	Down
hsa_circ_30834	-	circRNA	23.0356	1.03741	0.00863514	0.0354941	Up
hsa_circ_32302	-	circRNA	2.02031	4.36709	0.00864603	0.035523	Up
hsa_circ_08094	-	circRNA	3.05767	3.91492	0.00866504	0.0355916	Up
hsa_circ_18862	-	circRNA	8.75504	-1.61037	0.00870266	0.0357194	Down
hsa_circ_21952	-	circRNA	2.99697	3.89074	0.00870314	0.0357194	Up
hsa_circ_14045	-	circRNA	4.59485	-2.69998	0.00875218	0.035895	Down
hsa_circ_08199	-	circRNA	6.611	2.15531	0.00877123	0.035963	Up
hsa_circ_15059	-	circRNA	4.52257	-2.61023	0.00878716	0.0360032	Down
hsa_circ_25159	-	circRNA	10.109	1.52216	0.00880939	0.0360878	Up
hsa_circ_26108	-	circRNA	2.9065	3.90066	0.00883897	0.0361929	Up
hsa_circ_29084	-	circRNA	5.87926	2.2466	0.0088965	0.0363928	Up
hsa_circ_11865	-	circRNA	22.8438	-1.02162	0.00893069	0.0365197	Down
hsa_circ_31510	-	circRNA	2.9534	3.86753	0.00898997	0.036749	Up
hsa_circ_31669	-	circRNA	2.95209	3.86698	0.00900171	0.0367774	Up
hsa_circ_07243	-	circRNA	11.9391	1.37054	0.00907352	0.0370412	Up
hsa_circ_09175	-	circRNA	6.04203	2.21913	0.00907593	0.0370478	Up
hsa_circ_16227	-	circRNA	5.34869	2.34123	0.00910579	0.0371565	Up
hsa_circ_14154	-	circRNA	3.82165	3.32952	0.00910998	0.0371703	Up
hsa_circ_01170	-	circRNA	18.7418	-1.11405	0.0091166	0.0371907	Down
hsa_circ_05534	-	circRNA	2.97111	3.92403	0.00913088	0.037238	Up
hsa_circ_00533	-	circRNA	8.25647	1.72392	0.00913143	0.037238	Up
hsa_circ_32889	-	circRNA	10.4986	1.49226	0.00922699	0.0375711	Up
hsa_circ_10477	-	circRNA	10.6375	1.49183	0.00926587	0.0377027	Up
hsa_circ_25208	-	circRNA	5.40351	-2.26747	0.0092685	0.0377067	Down
hsa_circ_09081	-	circRNA	15.9744	1.19638	0.00926933	0.0377068	Up
hsa_circ_15854	-	circRNA	6.74998	1.98018	0.00937227	0.0380616	Up
hsa_circ_10181	-	circRNA	19.8359	1.10033	0.00937848	0.03808	Up
hsa_circ_19056	-	circRNA	6.16227	2.24579	0.0093998	0.0381531	Up
hsa_circ_02045	-	circRNA	2.94295	3.86734	0.00940662	0.0381741	Up
hsa_circ_10487	-	circRNA	8.19592	1.73545	0.0094449	0.0382875	Up
hsa_circ_19577	-	circRNA	7.35846	1.90992	0.00945366	0.0383143	Up
hsa_circ_01942	-	circRNA	11.9484	1.39593	0.00957177	0.0387145	Up
hsa_circ_25363	-	circRNA	5.73576	-2.15025	0.00958093	0.0387448	Down
hsa_circ_05768	-	circRNA	5.80407	-2.1265	0.00970248	0.0391434	Down
hsa_circ_10845	-	circRNA	61.2208	-1.0503	0.00971395	0.039176	Down
hsa_circ_23990	-	circRNA	4.20351	2.84801	0.00972846	0.0392276	Up
hsa_circ_20936	-	circRNA	10.9945	-1.54374	0.00980036	0.0395002	Down
hsa_circ_28383	-	circRNA	18.2361	1.06695	0.00981141	0.0395344	Up
hsa_circ_28458	-	circRNA	3.81794	3.30024	0.00982065	0.0395576	Up
hsa_circ_00141	-	circRNA	6.33451	2.10617	0.0098969	0.03983	Up
hsa_circ_07754	-	circRNA	10.4562	1.57078	0.00994914	0.040007	Up
hsa_circ_23219	-	circRNA	20.6862	1.00707	0.0100417	0.0403244	Up
hsa_circ_31038	-	circRNA	13.7453	1.26369	0.0100675	0.0404106	Up
hsa_circ_26292	-	circRNA	8.81666	1.68267	0.0100834	0.0404673	Up
hsa_circ_13011	-	circRNA	16.6475	-1.11214	0.0100916	0.0404965	Down
hsa_circ_32464	-	circRNA	17.629	-1.13445	0.0102043	0.0409024	Down
hsa_circ_00046	-	circRNA	3.84539	3.30779	0.0102244	0.0409758	Up
hsa_circ_26602	-	circRNA	11.2881	1.38239	0.0102276	0.0409852	Up
hsa_circ_12519	-	circRNA	13.4833	1.25708	0.010244	0.0410368	Up
hsa_circ_18550	-	circRNA	5.70063	2.16117	0.0102922	0.0412045	Up
hsa_circ_10973	-	circRNA	12.2624	-1.34469	0.0103039	0.0412443	Down
hsa_circ_05194	-	circRNA	18.3371	1.11511	0.010318	0.0412971	Up
hsa_circ_00154	-	circRNA	16.8979	1.10509	0.0103677	0.0414674	Up
hsa_circ_25649	-	circRNA	14.8931	1.22111	0.0104699	0.0418143	Up
hsa_circ_29634	-	circRNA	16.5897	1.13488	0.0104902	0.0418805	Up
hsa_circ_26735	-	circRNA	4.40884	2.87672	0.0104948	0.0418924	Up
hsa_circ_05548	-	circRNA	6.22757	2.03771	0.0105064	0.041927	Up
hsa_circ_06511	-	circRNA	16.5928	1.20929	0.0105148	0.0419536	Up
hsa_circ_09772	-	circRNA	5.16594	2.30167	0.0105844	0.042207	Up
hsa_circ_20914	-	circRNA	8.19912	1.75226	0.0105887	0.0422188	Up
hsa_circ_21827	-	circRNA	8.71934	1.65497	0.0106237	0.0423475	Up
hsa_circ_18713	-	circRNA	9.28051	-1.52781	0.0106292	0.0423659	Down
hsa_circ_22971	-	circRNA	14.2875	1.32308	0.0106353	0.0423863	Up
hsa_circ_29329	-	circRNA	12.6953	-1.31965	0.0106619	0.0424704	Down
hsa_circ_25871	-	circRNA	3.73184	3.26333	0.0106972	0.0425961	Up
hsa_circ_20342	-	circRNA	16.6749	-1.09961	0.0107966	0.0429548	Down
hsa_circ_11081	-	circRNA	15.7599	1.18494	0.0108132	0.0430099	Up
hsa_circ_09058	-	circRNA	2.75351	3.79641	0.0108371	0.0430825	Up
hsa_circ_13034	-	circRNA	17.6477	1.07918	0.0108396	0.0430888	Up
hsa_circ_32271	-	circRNA	8.63196	-1.57833	0.0109078	0.0433259	Down
hsa_circ_27591	-	circRNA	8.53699	-1.58813	0.0109401	0.0434142	Down
hsa_circ_23109	-	circRNA	19.3002	-1.06578	0.010939	0.0434142	Down
hsa_circ_07798	-	circRNA	3.70156	3.29349	0.0109564	0.0434664	Up
hsa_circ_03323	-	circRNA	9.63123	1.73244	0.0109585	0.0434711	Up
hsa_circ_27842	-	circRNA	6.3139	2.0403	0.0109622	0.043482	Up
hsa_circ_30917	-	circRNA	15.5175	1.19017	0.0109773	0.0435202	Up
hsa_circ_28627	-	circRNA	14.2862	-1.18677	0.0109865	0.0435411	Down
hsa_circ_07456	-	circRNA	15.1463	1.1709	0.0110193	0.0436408	Up
hsa_circ_13545	-	circRNA	19.4391	1.03639	0.0110545	0.043769	Up
hsa_circ_26102	-	circRNA	9.01009	1.60987	0.0111054	0.0439553	Up
hsa_circ_13073	-	circRNA	11.5825	1.52738	0.0111927	0.044244	Up
hsa_circ_21888	-	circRNA	4.64556	2.54336	0.0112095	0.0442989	Up
hsa_circ_10386	-	circRNA	4.20713	2.81472	0.0112525	0.0444343	Up
hsa_circ_01259	-	circRNA	5.64764	2.15407	0.0112728	0.0445032	Up
hsa_circ_12223	-	circRNA	7.49968	1.74753	0.0113457	0.0447679	Up
hsa_circ_17931	-	circRNA	13.4954	-1.22635	0.0114008	0.0449621	Down
hsa_circ_31152	-	circRNA	10.0143	1.52388	0.0114114	0.0449962	Up
hsa_circ_07637	-	circRNA	7.15667	1.85318	0.0114795	0.04523	Up
hsa_circ_17656	-	circRNA	7.99312	1.66926	0.0114873	0.0452452	Up
hsa_circ_32579	-	circRNA	8.95992	1.58275	0.0114961	0.045268	Up
hsa_circ_06697	-	circRNA	23.33	-3.51201	0.0115217	0.0453496	Down
hsa_circ_21063	-	circRNA	9.64826	-1.6448	0.011559	0.0454654	Down
hsa_circ_10054	-	circRNA	18.7485	-1.04109	0.0117014	0.0459508	Down
hsa_circ_19160	-	circRNA	3.61777	3.2197	0.0117118	0.0459835	Up
hsa_circ_05511	-	circRNA	8.9242	1.57188	0.011715	0.0459885	Up
hsa_circ_17614	-	circRNA	7.62028	1.74099	0.0118356	0.0464065	Up
hsa_circ_16495	-	circRNA	16.6489	-1.10842	0.0118367	0.0464067	Down
hsa_circ_28457	-	circRNA	8.9218	1.55584	0.0118575	0.0464803	Up
hsa_circ_04300	-	circRNA	4.25579	2.80144	0.0118809	0.0465603	Up
hsa_circ_32897	-	circRNA	3.74993	-2.88542	0.0119406	0.0467623	Down
hsa_circ_20060	-	circRNA	12.9559	1.26214	0.0120833	0.0472609	Up
hsa_circ_28935	-	circRNA	2.77159	3.82517	0.0121291	0.0474117	Up
hsa_circ_08093	-	circRNA	5.19259	2.30175	0.012212	0.0476994	Up
hsa_circ_14375	-	circRNA	8.20108	1.72367	0.0122591	0.0478467	Up
hsa_circ_26075	-	circRNA	3.5541	3.23922	0.0123009	0.0479773	Up
hsa_circ_07333	-	circRNA	11.9663	1.31735	0.0123778	0.0482405	Up
hsa_circ_21567	-	circRNA	9.59076	-1.62277	0.0124165	0.0483709	Down
hsa_circ_16315	-	circRNA	4.70167	2.56402	0.0124182	0.0483734	Up
hsa_circ_03069	-	circRNA	18.8741	-1.01374	0.0124581	0.0485123	Down
hsa_circ_30785	-	circRNA	8.38297	1.60443	0.0124635	0.0485293	Up
hsa_circ_18404	-	circRNA	4.67685	2.55197	0.0124825	0.0485907	Up
hsa_circ_07571	-	circRNA	10.0634	1.52992	0.0124853	0.0485977	Up
hsa_circ_18049	-	circRNA	8.11621	1.69138	0.012507	0.0486697	Up
hsa_circ_27884	-	circRNA	3.6514	3.25914	0.0125223	0.048725	Up
hsa_circ_11369	-	circRNA	11.7419	-1.30092	0.0126369	0.0491338	Down
hsa_circ_11032	-	circRNA	5.57945	2.1179	0.0127532	0.0495271	Up
hsa_circ_15689	-	circRNA	13.6257	1.20047	0.0127649	0.0495604	Up
hsa_circ_06150	-	circRNA	6.11828	1.98697	0.0128294	0.0497937	Up
hsa_circ_28266	-	circRNA	9.23264	1.49821	0.0128506	0.0498677	Up
hsa_circ_20437	-	circRNA	14.6286	-1.13344	0.0128585	0.0498899	Down
hsa_circ_16072	-	circRNA	9.54577	-1.47212	0.0128685	0.0499159	Down
ENSG00000250337	PURPL	lincRNA	872.675	1.82016	7.39e-123	8.94e-120	Up
ENSG00000270641	TSIX	lincRNA	239.464	1.68077	4.59e-36	2.91e-34	Up
ENSG00000203930	LINC00632	antisense	201.506	1.51787	1.26e-29	5.63e-28	Up
ENSG00000266962	AC067852.2	antisense	335.241	-1.17035	2.84e-29	1.24e-27	Down
ENSG00000228242	AC093495.1	antisense	184.071	1.58039	1.2e-23	3.75e-22	Up
ENSG00000256897	AC018410.2	antisense	57.931	2.90771	6.26e-22	1.78e-20	Up
ENSG00000236255	AC009404.1	lincRNA	237.631	1.16784	1.3e-21	3.61e-20	Up
ENSG00000223749	MIR503HG	lincRNA	140.111	-1.52761	2.49e-21	6.79e-20	Down
ENSG00000269821	KCNQ1OT1	antisense	489.735	1.67657	1.52e-20	3.96e-19	Up
ENSG00000270871	AC015849.3	antisense	131.009	1.54656	1.69e-20	4.38e-19	Up
ENSG00000253982	AC100810.1	antisense	196.3	-1.20962	7.82e-20	1.94e-18	Down
ENSG00000273521	AL162274.1	antisense	70.3382	2.30247	1.41e-19	3.44e-18	Up
ENSG00000257702	LBX2-AS1	antisense	188.037	-1.15021	3.67e-18	8.21e-17	Down
ENSG00000228526	MIR34AHG	lincRNA	219.927	1.05825	4.61e-18	1.02e-16	Up
ENSG00000232611	AL683813.1	lincRNA	103.078	1.57243	2.02e-17	4.3e-16	Up
ENSG00000281195	AC007878.1	lincRNA	79.3219	1.82407	3.1e-17	6.51e-16	Up
ENSG00000277128	AL589743.4	lincRNA	62.346	2.20288	1.22e-16	2.47e-15	Up
ENSG00000255737	AGAP2-AS1	antisense	183.552	-1.09313	3.02e-16	5.9e-15	Down
ENSG00000206337	HCP5	sense_overlapping	165.479	-1.17358	7.36e-16	1.4e-14	Down
ENSG00000263069	AC124319.2	antisense	121.128	1.34203	1.07e-15	2e-14	Up
ENSG00000215458	AATBC	antisense	120.513	1.31408	2.45e-15	4.45e-14	Up
ENSG00000213963	AC019080.1	sense_overlapping	157.208	1.14887	9.31e-15	1.63e-13	Up
ENSG00000260948	AL390195.2	sense_overlapping	101.105	1.47597	1.13e-14	1.97e-13	Up
ENSG00000274080	AC005089.1	sense_intronic	53.2256	2.15514	2.99e-14	5.02e-13	Up
ENSG00000253854	AC010834.3	antisense	87.8845	1.49444	7.96e-14	1.29e-12	Up
ENSG00000233695	GAS6-AS1	antisense	60.8686	1.86815	1.13e-13	1.81e-12	Up
ENSG00000268355	AC243960.3	lincRNA	45.7778	2.2664	1.29e-13	2.06e-12	Up
ENSG00000203644	AC083799.1	sense_intronic	108.845	-1.28957	1.73e-13	2.72e-12	Down
ENSG00000244649	LINC02086	lincRNA	90.5238	1.4661	5.19e-13	7.86e-12	Up
ENSG00000260855	AL591848.4	lincRNA	86.1845	1.42842	7.3e-13	1.09e-11	Up
ENSG00000258056	AC009779.2	antisense	129.985	-1.18606	1.89e-12	2.72e-11	Down
ENSG00000279110	AL022323.4	antisense	55.9	1.88689	2.33e-12	3.31e-11	Up
ENSG00000260279	AC137932.1	antisense	69.8774	1.62457	2.64e-12	3.74e-11	Up
ENSG00000278291	AL161772.1	antisense	73.007	-1.70538	1.34e-11	1.81e-10	Down
ENSG00000229807	XIST	lincRNA	70642	1.24448	1.44e-11	1.93e-10	Up
ENSG00000253636	AC022893.1	antisense	100.323	1.1876	3.46e-11	4.5e-10	Up
ENSG00000237491	AL669831.5	lincRNA	93.1061	1.29353	4.19e-11	5.42e-10	Up
ENSG00000203706	SERTAD4-AS1	antisense	68.787	-1.49948	4.99e-11	6.42e-10	Down
ENSG00000233613	DCUN1D2-AS	antisense	35.5668	2.27288	5.73e-11	7.33e-10	Up
ENSG00000265688	MAFG-DT	antisense	110.633	-1.10332	1.19e-10	1.48e-09	Down
ENSG00000233589	AL138789.1	antisense	80.8055	1.34144	1.51e-10	1.87e-09	Up
ENSG00000267270	PARD6G-AS1	antisense	82.0582	1.27719	1.78e-10	2.19e-09	Up
ENSG00000280109	PLAC4	antisense	33.6614	2.17662	2.37e-10	2.89e-09	Up
ENSG00000274422	AC245060.5	lincRNA	76.4206	1.32015	2.67e-10	3.23e-09	Up
ENSG00000232545	AC253536.3	sense_intronic	39.3444	1.98364	2.76e-10	3.34e-09	Up
ENSG00000244332	AL138759.1	sense_overlapping	31.286	2.41812	1.86e-09	2.08e-08	Up
ENSG00000259442	AC105339.3	antisense	60.9324	1.4982	1.99e-09	2.23e-08	Up
ENSG00000269890	AL353593.1	antisense	23.5725	2.61898	2.37e-09	2.62e-08	Up
ENSG00000285704	AC004765.1	antisense	26.9612	2.31091	4.06e-09	4.4e-08	Up
ENSG00000253508	AC004080.2	lincRNA	81.1238	1.25753	9.61e-09	1e-07	Up
ENSG00000285879	AC018628.2	antisense	25.5382	2.40939	1.42e-08	1.46e-07	Up
ENSG00000250027	AC022272.1	antisense	22.7172	2.48799	2.56e-08	2.55e-07	Up
ENSG00000262265	AC002558.3	sense_intronic	22.1636	2.41907	3.45e-08	3.4e-07	Up
ENSG00000245025	AC107959.1	antisense	29.2318	1.99362	3.53e-08	3.47e-07	Up
ENSG00000260552	AC023043.1	antisense	84.8702	-1.06319	5.57e-08	5.36e-07	Down
ENSG00000243107	AC000120.1	sense_overlapping	29.1748	1.92685	6.4e-08	6.13e-07	Up
ENSG00000285803	AL442003.1	antisense	34.3138	1.76644	6.52e-08	6.23e-07	Up
ENSG00000285812	AL390719.3	antisense	22.5576	2.36831	6.72e-08	6.41e-07	Up
ENSG00000279145	AC011912.1	lincRNA	43.6228	1.55047	6.88e-08	6.56e-07	Up
ENSG00000197815	AC122129.1	antisense	35.1418	1.73002	7.27e-08	6.91e-07	Up
ENSG00000214900	LINC01588	lincRNA	83.4876	1.09957	9.45e-08	8.88e-07	Up
ENSG00000224888	AC138028.2	antisense	105.551	1.02499	1.01e-07	9.52e-07	Up
ENSG00000272983	AL117339.4	lincRNA	66.1141	1.2518	1.02e-07	9.6e-07	Up
ENSG00000235245	AL360181.2	antisense	81.8889	1.04523	1.83e-07	1.68e-06	Up
ENSG00000279175	AL033543.1	sense_intronic	16.0704	2.88693	2.8e-07	2.52e-06	Up
ENSG00000271971	AC120053.1	antisense	69.9692	1.12697	3.19e-07	2.84e-06	Up
ENSG00000222041	CYTOR	lincRNA	52.0966	-1.33156	3.32e-07	2.95e-06	Down
ENSG00000239653	PSMD6-AS2	antisense	47.8354	1.41064	4.19e-07	3.68e-06	Up
ENSG00000262833	AC016245.1	antisense	17.6448	2.52964	4.26e-07	3.74e-06	Up
ENSG00000263624	AC055811.1	antisense	30.9738	1.75468	4.27e-07	3.74e-06	Up
ENSG00000180066	C10orf91	lincRNA	71.2275	-1.07221	4.74e-07	4.13e-06	Down
ENSG00000234945	GTF3C2-AS1	antisense	38.5173	1.52923	4.93e-07	4.29e-06	Up
ENSG00000261101	AC234775.3	sense_overlapping	49.6008	1.35212	5.2e-07	4.52e-06	Up
ENSG00000285857	AC016727.3	antisense	13.8955	3.16752	5.75e-07	4.97e-06	Up
ENSG00000275223	AL121906.2	lincRNA	40.4196	1.43305	6.09e-07	5.25e-06	Up
ENSG00000239552	HOXB-AS2	antisense	50.7467	1.27342	6.31e-07	5.44e-06	Up
ENSG00000183535	COL18A1-AS1	antisense	12.0124	4.03469	1.05e-06	8.82e-06	Up
ENSG00000272918	AC005070.3	antisense	48.1594	1.33761	1.08e-06	9.07e-06	Up
ENSG00000228528	AC068057.1	lincRNA	30.3772	1.73723	1.13e-06	9.49e-06	Up
ENSG00000237940	LINC01238	lincRNA	28.6779	1.80557	1.54e-06	1.27e-05	Up
ENSG00000269984	AC078795.1	antisense	40.7428	1.37968	1.57e-06	1.29e-05	Up
ENSG00000272356	AL080317.3	antisense	72.5057	1.00946	1.84e-06	1.51e-05	Up
ENSG00000235016	SEMA3F-AS1	antisense	57.225	1.14153	1.95e-06	1.59e-05	Up
ENSG00000236194	AC099811.1	sense_intronic	27.993	1.68702	1.98e-06	1.61e-05	Up
ENSG00000234136	AC055764.1	antisense	6.91763	6.16292	2.08e-06	1.68e-05	Up
ENSG00000244161	FLNB-AS1	antisense	41.8412	1.37306	2.53e-06	2.03e-05	Up
ENSG00000203709	MIR29B2CHG	lincRNA	49.0046	1.23222	2.69e-06	2.15e-05	Up
ENSG00000280434	AL031595.3	sense_overlapping	55.2365	1.21373	2.79e-06	2.23e-05	Up
ENSG00000226390	AL353658.1	antisense	15.6969	2.56739	2.99e-06	2.38e-05	Up
ENSG00000254034	INTS9-AS1	antisense	29.394	1.64489	3.38e-06	2.67e-05	Up
ENSG00000215244	AL137145.2	lincRNA	35.938	1.44133	3.62e-06	2.85e-05	Up
ENSG00000183562	AC131971.1	antisense	22.4904	1.9361	3.78e-06	2.97e-05	Up
ENSG00000282386	AL358472.4	antisense	61.9862	-1.0546	4.08e-06	3.19e-05	Down
ENSG00000235852	AC005540.1	antisense	17.917	2.24193	4.29e-06	3.35e-05	Up
ENSG00000232564	MRTFA-AS1	antisense	14.5322	2.7242	4.59e-06	3.56e-05	Up
ENSG00000276517	AL133243.3	sense_intronic	70.3503	1.02355	5.84e-06	4.47e-05	Up
ENSG00000281021	AL078581.3	antisense	28.5404	1.6036	5.88e-06	4.5e-05	Up
ENSG00000116652	DLEU2L	sense_intronic	130.13	1.28917	6.3e-06	4.8e-05	Up
ENSG00000276449	AC004076.2	antisense	24.4869	1.77579	6.61e-06	5.02e-05	Up
ENSG00000174403	MIR1-1HG-AS1	antisense	46.63	1.18877	6.75e-06	5.12e-05	Up
ENSG00000255503	AP001767.3	lincRNA	26.8935	1.6193	7.2e-06	5.44e-05	Up
ENSG00000175170	FAM182B	lincRNA	39.5871	1.34462	7.27e-06	5.48e-05	Up
ENSG00000226647	AL365356.1	antisense	11.0198	3.25848	7.31e-06	5.51e-05	Up
ENSG00000266456	AP001178.3	antisense	26.6137	1.64404	7.61e-06	5.72e-05	Up
ENSG00000274184	AC011815.2	lincRNA	54.4941	1.17507	7.81e-06	5.86e-05	Up
ENSG00000278811	LINC00624	antisense	66.1469	1.04818	8.22e-06	6.16e-05	Up
ENSG00000273448	AC006480.2	lincRNA	34.7562	1.36897	8.94e-06	6.66e-05	Up
ENSG00000261404	AC138627.1	lincRNA	20.0963	1.93921	9.29e-06	6.91e-05	Up
ENSG00000262652	AC124283.3	sense_intronic	28.3592	1.56819	9.41e-06	6.99e-05	Up
ENSG00000285730	Z94721.3	bidirectional_promoter_lncRNA	34.1242	1.46055	9.52e-06	7.07e-05	Up
ENSG00000276334	AL133243.2	sense_intronic	51.1101	1.17437	9.55e-06	7.09e-05	Up
ENSG00000279006	AL022323.2	antisense	13.4465	2.76289	1e-05	7.41e-05	Up
ENSG00000274270	AL137060.1	sense_intronic	71.9283	-1.00294	1.01e-05	7.48e-05	Down
ENSG00000267709	AC024592.2	antisense	21.2545	1.8185	1.08e-05	7.96e-05	Up
ENSG00000256128	LINC00944	lincRNA	13.9133	-2.44001	1.1e-05	8.09e-05	Down
ENSG00000283031	AC009242.1	lincRNA	18.5871	2.02295	1.23e-05	8.98e-05	Up
ENSG00000256325	AC025423.1	antisense	16.3388	2.16398	1.23e-05	8.99e-05	Up
ENSG00000245148	ARAP1-AS2	antisense	29.7352	1.4868	1.24e-05	9.07e-05	Up
ENSG00000255158	AC131934.1	antisense	19.217	1.91531	1.37e-05	9.94e-05	Up
ENSG00000280213	UCKL1-AS1	antisense	52.8896	1.07584	1.7e-05	0.000122428	Up
ENSG00000285928	AC103591.4	lincRNA	41.2569	1.2068	1.8e-05	0.000129023	Up
ENSG00000261240	AC009065.6	antisense	10.5659	3.48155	1.81e-05	0.000129891	Up
ENSG00000232104	RFX3-AS1	lincRNA	38.0965	1.25384	1.82e-05	0.000130231	Up
ENSG00000261654	AL360270.2	sense_overlapping	23.0208	1.66335	1.83e-05	0.000130902	Up
ENSG00000269825	AC022150.4	sense_intronic	26.2386	1.53639	1.94e-05	0.000138688	Up
ENSG00000235910	APOA1-AS	antisense	13.2401	2.42489	2.17e-05	0.000153405	Up
ENSG00000228634	AL136115.1	lincRNA	13.4229	2.4358	2.23e-05	0.000157445	Up
ENSG00000267160	AC091152.2	antisense	11.869	2.74311	2.31e-05	0.000163318	Up
ENSG00000282024	AL009031.1	antisense	17.5814	2.01299	2.32e-05	0.000163482	Up
ENSG00000254556	AF131215.2	sense_intronic	10.7051	2.95734	2.41e-05	0.000169825	Up
ENSG00000226803	ZNF451-AS1	antisense	37.7652	1.3459	2.47e-05	0.000173863	Up
ENSG00000267128	RNF157-AS1	antisense	37.1158	1.29303	2.49e-05	0.000174606	Up
ENSG00000264520	AC005154.4	lincRNA	11.5481	2.68025	2.5e-05	0.00017572	Up
ENSG00000197210	AP000550.1	lincRNA	33.8137	1.44733	2.57e-05	0.000179839	Up
ENSG00000245275	SAP30L-AS1	antisense	21.5969	1.72402	2.66e-05	0.000185778	Up
ENSG00000227598	Z94721.1	bidirectional_promoter_lncRNA	38.4738	1.23707	2.77e-05	0.000193086	Up
ENSG00000280303	ERICD	lincRNA	27.0328	-1.49942	3.11e-05	0.00021532	Down
ENSG00000267313	KC6	lincRNA	59.5906	1.02289	3.24e-05	0.000223982	Up
ENSG00000247809	NR2F2-AS1	antisense	49.0711	1.0543	3.4e-05	0.000234498	Up
ENSG00000267122	AC004490.1	antisense	17.803	1.93999	3.42e-05	0.000235264	Up
ENSG00000277744	AC011462.4	sense_intronic	29.4511	1.38574	3.48e-05	0.000239444	Up
ENSG00000249684	AC106795.2	antisense	11.6911	2.52819	3.54e-05	0.000243289	Up
ENSG00000229325	ACAP2-IT1	sense_intronic	18.3751	1.84989	3.64e-05	0.000249055	Up
ENSG00000233602	ERI3-IT1	sense_intronic	18.1148	2.08075	3.99e-05	0.000271416	Up
ENSG00000268015	AC010320.2	antisense	8.83952	3.54216	4.03e-05	0.000274102	Up
ENSG00000284966	AL138689.2	antisense	13.1194	2.27439	4.08e-05	0.000277318	Up
ENSG00000260671	AC010536.2	sense_intronic	29.2846	1.469	4.1e-05	0.000278161	Up
ENSG00000264853	AC011933.2	sense_intronic	12.1617	2.61862	4.1e-05	0.000278246	Up
ENSG00000261872	AC002558.2	antisense	9.94237	3.11678	4.15e-05	0.000281609	Up
ENSG00000262089	AC040977.1	lincRNA	53.1622	-1.00675	4.33e-05	0.000292999	Down
ENSG00000259116	AL049869.3	antisense	10.6803	2.72898	4.74e-05	0.000318711	Up
ENSG00000262966	AC005695.1	antisense	19.4523	1.87649	4.78e-05	0.000320484	Up
ENSG00000255933	AC117500.2	lincRNA	22.7664	1.60944	5.33e-05	0.000355571	Up
ENSG00000265218	AC103810.2	antisense	14.8173	2.12064	5.44e-05	0.000362082	Up
ENSG00000261916	AC027796.1	sense_intronic	14.4709	2.07362	5.57e-05	0.000370116	Up
ENSG00000231079	AC105402.3	antisense	12.3603	2.31466	5.58e-05	0.000370948	Up
ENSG00000276182	AL163051.2	sense_intronic	49.7535	1.12789	5.66e-05	0.000376036	Up
ENSG00000163915	IGF2BP2-AS1	antisense	12.2152	2.40311	6.29e-05	0.000414895	Up
ENSG00000261512	AC092368.3	lincRNA	32.3807	-1.44184	6.34e-05	0.000417669	Down
ENSG00000235958	UBOX5-AS1	antisense	21.8734	1.71075	6.89e-05	0.000451675	Up
ENSG00000277130	AC073569.3	sense_intronic	14.1778	2.05126	7.67e-05	0.000500269	Up
ENSG00000180846	CSNK1G2-AS1	antisense	29.285	1.36438	7.72e-05	0.000503401	Up
ENSG00000269997	AC068790.3	sense_intronic	18.9261	1.67745	8.15e-05	0.000529475	Up
ENSG00000278834	AC073508.3	antisense	20.3259	-1.75706	8.5e-05	0.000550367	Down
ENSG00000269967	AL136115.2	lincRNA	7.88007	3.83485	8.53e-05	0.000552236	Up
ENSG00000249604	AC096564.2	antisense	12.0391	2.26546	8.53e-05	0.000552336	Up
ENSG00000255874	LINC00346	lincRNA	46.3762	-1.01436	8.93e-05	0.000576639	Down
ENSG00000272103	AC026741.1	lincRNA	17.504	1.76098	8.94e-05	0.000577298	Up
ENSG00000272368	AC074032.1	antisense	18.996	1.80812	0.000103424	0.000661244	Up
ENSG00000243415	AC107021.1	antisense	10.337	2.50204	0.000106507	0.000679823	Up
ENSG00000260034	LCMT1-AS2	antisense	41.0957	1.11076	0.000107768	0.000687304	Up
ENSG00000259242	AC002306.1	antisense	7.90535	3.3763	0.000111527	0.000709604	Up
ENSG00000253955	AC008663.2	antisense	14.9804	2.04271	0.000115095	0.000730386	Up
ENSG00000231104	AC022395.1	antisense	19.6214	1.8325	0.000116948	0.00074153	Up
ENSG00000227388	AL133410.1	lincRNA	10.4658	2.51284	0.000119729	0.000757562	Up
ENSG00000254554	AC080023.1	antisense	16.9488	1.8399	0.000122905	0.000776202	Up
ENSG00000267857	AL133499.1	lincRNA	8.44528	3.12371	0.000130532	0.000820201	Up
ENSG00000254936	AF131215.4	sense_intronic	13.6228	2.11675	0.000131407	0.000825364	Up
ENSG00000285103	AL451123.1	antisense	40.4052	1.08232	0.000131851	0.000827809	Up
ENSG00000261098	AP000766.1	lincRNA	49.4221	1.01839	0.000134999	0.000846307	Up
ENSG00000233056	ERVH48-1	lincRNA	18.1477	1.68847	0.000136442	0.00085465	Up
ENSG00000224614	TNK2-AS1	antisense	31.411	1.24051	0.000136838	0.000856786	Up
ENSG00000246250	AC087521.2	antisense	20.5287	1.5649	0.000138315	0.00086556	Up
ENSG00000255847	AP003717.1	antisense	14.4705	1.96235	0.000141567	0.000882705	Up
ENSG00000235897	TM4SF19-AS1	antisense	39.4636	1.10509	0.000143127	0.000891792	Up
ENSG00000280080	TBC1D22A-AS1	antisense	14.5104	1.98997	0.000143962	0.000896147	Up
ENSG00000285994	AL731559.1	sense_intronic	3.90296	5.37038	0.000150353	0.000932772	Up
ENSG00000257178	AC103702.1	sense_intronic	18.0943	1.7176	0.000151468	0.00093896	Up
ENSG00000260179	AL162741.1	lincRNA	20.434	1.61192	0.000152501	0.000944669	Up
ENSG00000239407	Z68871.1	lincRNA	124.641	1.35117	0.000160858	0.000991007	Up
ENSG00000261187	AC079322.1	lincRNA	13.6281	1.96565	0.000166395	0.0010221	Up
ENSG00000229666	MAST4-AS1	antisense	28.5301	-1.27741	0.000167438	0.00102768	Down
ENSG00000263812	LINC00908	lincRNA	10.6281	-2.27804	0.000169604	0.0010389	Down
ENSG00000279080	AL022322.2	antisense	18.3214	1.61391	0.000170939	0.00104637	Up
ENSG00000260060	AC009088.1	antisense	19.7909	1.59561	0.000171609	0.00105006	Up
ENSG00000228133	AC099684.1	antisense	7.47439	4.36265	0.000173236	0.00105902	Up
ENSG00000224592	AL139158.2	lincRNA	26.228	1.3826	0.000177145	0.00108048	Up
ENSG00000275620	FLJ16779	antisense	20.9648	1.53676	0.000178247	0.00108648	Up
ENSG00000272798	AL008721.1	lincRNA	35.6303	1.13687	0.000182656	0.00111086	Up
ENSG00000257964	AC020612.3	antisense	12.8493	2.07923	0.000185863	0.00112932	Up
ENSG00000230732	AC016949.1	sense_intronic	11.5079	2.18057	0.000192262	0.00116497	Up
ENSG00000275441	AC020765.2	antisense	40.5992	-1.0256	0.000194063	0.00117495	Down
ENSG00000226312	CFLAR-AS1	antisense	11.7029	2.19123	0.000204471	0.0012331	Up
ENSG00000271789	AL080317.2	lincRNA	13.9505	1.90346	0.000211538	0.00127238	Up
ENSG00000263033	AC007220.1	lincRNA	12.832	2.12624	0.000215033	0.00129269	Up
ENSG00000233538	AC017104.3	lincRNA	20.3138	1.54126	0.000215182	0.00129329	Up
ENSG00000255966	AC006064.3	antisense	33.4404	1.24204	0.000218301	0.00131032	Up
ENSG00000259366	AC108449.2	sense_intronic	37.264	1.08588	0.000219688	0.00131778	Up
ENSG00000281016	AC092574.2	antisense	12.632	2.05271	0.000227646	0.0013625	Up
ENSG00000265912	AC037487.1	lincRNA	17.0995	1.73083	0.00023216	0.00138717	Up
ENSG00000248243	LINC02014	lincRNA	14.0689	1.8944	0.000234067	0.00139711	Up
ENSG00000256894	AC022509.3	antisense	38.7084	1.08095	0.000242848	0.00144652	Up
ENSG00000275202	AL161421.1	antisense	36.8565	-1.1699	0.00024515	0.0014591	Down
ENSG00000184856	LINC00308	lincRNA	20.5216	1.54013	0.000266964	0.00157952	Up
ENSG00000230084	AC006059.1	antisense	22.5883	1.44434	0.000276094	0.00163041	Up
ENSG00000261270	AC012181.2	sense_intronic	16.9734	1.62304	0.000284893	0.00167914	Up
ENSG00000254165	AC090739.1	antisense	19.5818	1.518	0.000291727	0.00171612	Up
ENSG00000187013	C17orf82	lincRNA	34.4722	-1.13527	0.000308048	0.00180337	Down
ENSG00000236065	AL020995.1	antisense	8.96335	2.70161	0.000310192	0.00181477	Up
ENSG00000271730	AL390208.1	antisense	9.72213	2.3979	0.000315201	0.00184149	Up
ENSG00000276097	AC006538.3	sense_intronic	5.39389	4.79195	0.000315276	0.0018417	Up
ENSG00000260186	LINC02137	lincRNA	11.9889	-2.11844	0.000324612	0.00189215	Down
ENSG00000268812	AC004264.1	antisense	34.757	1.13631	0.000328022	0.00191033	Up
ENSG00000250410	AC112722.1	antisense	12.1818	2.00827	0.000334869	0.00194823	Up
ENSG00000275162	AC005391.1	sense_intronic	7.37835	3.24437	0.000337367	0.00196079	Up
ENSG00000242082	SLC5A4-AS1	antisense	31.8498	1.14602	0.000339011	0.0019686	Up
ENSG00000229487	ALG13-AS1	antisense	15.3546	1.76877	0.000341069	0.00197905	Up
ENSG00000272211	AC114760.2	antisense	13.5421	1.84852	0.000342123	0.00198417	Up
ENSG00000256973	AC053513.1	lincRNA	18.2301	1.53761	0.000347171	0.00201167	Up
ENSG00000276282	AC022960.2	sense_intronic	10.1363	2.26824	0.000354068	0.00204751	Up
ENSG00000228290	TBX18-AS1	antisense	7.47146	3.2755	0.000363984	0.0021001	Up
ENSG00000251127	AC091173.1	lincRNA	12.4755	2.13929	0.000366391	0.00211226	Up
ENSG00000228060	AL365277.1	antisense	30.3147	1.15826	0.000373503	0.00214984	Up
ENSG00000236091	LINC02243	lincRNA	6.53886	-3.26995	0.000373654	0.00215023	Down
ENSG00000227083	L29074.1	antisense	8.7694	2.61667	0.000382649	0.00219677	Up
ENSG00000285878	AP002961.1	antisense	8.93047	2.45898	0.000424327	0.00241495	Up
ENSG00000235092	ID2-AS1	antisense	37.3413	1.06059	0.000428487	0.00243621	Up
ENSG00000267304	AC004637.1	antisense	19.2364	1.61281	0.000432969	0.00246109	Up
ENSG00000247473	CARS-AS1	antisense	13.6093	1.83817	0.000442443	0.00251029	Up
ENSG00000260992	DOCK9-DT	antisense	28.2048	-1.16832	0.000442805	0.00251172	Down
ENSG00000223901	AP001469.1	antisense	24.1037	1.37462	0.000443256	0.00251397	Up
ENSG00000236081	ELFN1-AS1	lincRNA	3.38525	5.12463	0.000454221	0.00257156	Up
ENSG00000283973	AC099795.1	lincRNA	6.25859	4.10599	0.000468863	0.00264745	Up
ENSG00000259910	AC120498.1	antisense	3.1999	5.06393	0.000469545	0.00265098	Up
ENSG00000225643	AL606491.1	lincRNA	6.54763	4.1234	0.000499234	0.00280552	Up
ENSG00000278434	AC023830.3	sense_intronic	25.9659	1.27905	0.000540961	0.00301935	Up
ENSG00000260316	AL008727.1	sense_intronic	13.3281	1.99824	0.00054158	0.00302244	Up
ENSG00000254577	AC087276.1	sense_overlapping	20.7956	1.39825	0.000550637	0.00306964	Up
ENSG00000275139	AL133492.1	antisense	6.26039	4.08419	0.000551692	0.00307514	Up
ENSG00000265791	AC127024.4	sense_intronic	14.2738	1.72397	0.000558857	0.0031132	Up
ENSG00000261442	AC023830.1	antisense	7.27156	2.86587	0.000569571	0.00316674	Up
ENSG00000203321	C9orf41-AS1	antisense	18.391	1.50328	0.00058971	0.0032689	Up
ENSG00000224574	COL18A1-AS2	antisense	6.80664	3.14913	0.000595529	0.00329752	Up
ENSG00000258593	AL583810.1	lincRNA	3.14115	5.04408	0.000605463	0.00334809	Up
ENSG00000285737	AL138920.1	lincRNA	17.1227	1.61638	0.000626147	0.00345293	Up
ENSG00000285863	AC009554.2	antisense	14.0268	1.70715	0.000638046	0.00351391	Up
ENSG00000236337	FMR1-IT1	sense_intronic	15.0047	1.66207	0.000653819	0.00359561	Up
ENSG00000249328	AC036214.1	lincRNA	18.0696	1.52684	0.000654388	0.00359788	Up
ENSG00000250280	AC026124.1	sense_intronic	6.02422	4.03072	0.000665754	0.00365426	Up
ENSG00000250241	AC105383.1	lincRNA	38.2136	1.06783	0.000673947	0.00369747	Up
ENSG00000248544	AC008676.1	antisense	11.2834	1.98024	0.000674151	0.00369814	Up
ENSG00000260672	AC100827.4	lincRNA	7.00837	2.83438	0.000691681	0.00378573	Up
ENSG00000228906	AL353804.1	lincRNA	33.5627	1.06933	0.00070069	0.00383094	Up
ENSG00000233175	AC008105.1	antisense	33.7744	-1.044	0.000718169	0.00392045	Down
ENSG00000267470	ZNF571-AS1	antisense	17.1486	1.48482	0.000720307	0.00393025	Up
ENSG00000231393	AL357874.2	antisense	14.5886	1.66926	0.00074018	0.00402579	Up
ENSG00000225498	AC002064.1	lincRNA	4.61517	4.58793	0.00074871	0.00406834	Up
ENSG00000235947	EGOT	lincRNA	6.52763	-2.96454	0.00075449	0.00409588	Down
ENSG00000268649	AL132655.2	lincRNA	17.3138	-1.53789	0.000794101	0.00429319	Down
ENSG00000260417	AC092127.1	lincRNA	6.46087	3.48642	0.0007994	0.00431879	Up
ENSG00000267724	AC012254.3	antisense	10.0524	2.24436	0.000809276	0.00436701	Up
ENSG00000250365	AL139353.2	antisense	24.4633	1.24639	0.000830355	0.00446923	Up
ENSG00000226800	CACTIN-AS1	antisense	35.1195	-1.05317	0.00083665	0.00449943	Down
ENSG00000262528	AL022341.2	antisense	10.0767	2.10901	0.000839989	0.0045158	Up
ENSG00000232520	AC012507.2	antisense	2.93967	4.95524	0.000841618	0.0045235	Up
ENSG00000222007	AC064874.1	antisense	2.92355	4.92972	0.00085379	0.00458212	Up
ENSG00000230005	SNAP47-AS1	antisense	11.2521	1.96978	0.000856325	0.00459342	Up
ENSG00000251143	AP002490.1	antisense	25.3772	1.19937	0.000884221	0.00473313	Up
ENSG00000268129	AC026304.1	lincRNA	27.7692	-1.16125	0.000893485	0.00477938	Down
ENSG00000265142	MIR133A1HG	antisense	12.9837	1.90755	0.000914922	0.00488553	Up
ENSG00000276417	AC092111.2	lincRNA	16.6062	1.49784	0.000930118	0.00495831	Up
ENSG00000235397	EPN2-AS1	antisense	7.80714	2.46231	0.00094025	0.00500567	Up
ENSG00000276116	FUT8-AS1	antisense	24.0717	-1.20235	0.000946647	0.00503565	Down
ENSG00000266990	AC004528.1	antisense	10.8095	1.94608	0.000975918	0.00518171	Up
ENSG00000227929	SRGAP3-AS3	antisense	2.86415	4.90808	0.000977199	0.00518737	Up
ENSG00000237768	AL731563.2	antisense	2.8622	4.90729	0.000979693	0.00519821	Up
ENSG00000267198	AC091132.4	lincRNA	9.42588	2.12888	0.000994466	0.00527234	Up
ENSG00000232684	ATP11A-AS1	antisense	6.4094	3.03768	0.00100606	0.00532831	Up
ENSG00000224079	AC091729.1	antisense	14.5269	1.57932	0.00104344	0.00550789	Up
ENSG00000225721	AL592166.1	antisense	28.1171	1.14725	0.00105667	0.00557002	Up
ENSG00000249655	AC008434.1	antisense	14.9777	1.62857	0.00107913	0.00567672	Up
ENSG00000258811	AL583810.2	lincRNA	35.4053	1.00903	0.00108515	0.00570383	Up
ENSG00000189238	LINC00943	lincRNA	6.69503	-2.6289	0.00110245	0.00578484	Down
ENSG00000227463	AL390838.1	lincRNA	7.21865	2.56846	0.00112467	0.00588935	Up
ENSG00000227512	AL592301.1	antisense	4.35495	4.5108	0.00112665	0.0058977	Up
ENSG00000271992	AL354872.2	lincRNA	32.4515	1.01579	0.00115416	0.00603347	Up
ENSG00000260532	AL031598.1	lincRNA	15.5002	1.60877	0.00115689	0.00604567	Up
ENSG00000260418	AL023284.4	lincRNA	16.4858	-1.45634	0.00115775	0.00604952	Down
ENSG00000279685	MAPT-IT1	sense_intronic	5.74795	3.33162	0.00116251	0.00607227	Up
ENSG00000274751	AC120498.9	antisense	9.78145	2.02917	0.00116664	0.00609112	Up
ENSG00000225163	LINC00618	sense_overlapping	16.4044	1.48657	0.00118542	0.00618142	Up
ENSG00000265287	AC005726.5	antisense	5.87232	3.33042	0.00120136	0.0062518	Up
ENSG00000271199	AL353804.2	sense_overlapping	13.7161	1.794	0.00123885	0.00642945	Up
ENSG00000279345	Z98885.3	antisense	29.3939	1.12081	0.0012434	0.0064509	Up
ENSG00000260439	LMF1-AS1	antisense	7.67272	2.62852	0.00125359	0.00649936	Up
ENSG00000273711	AC005520.5	antisense	17.1392	1.40766	0.00125465	0.00650338	Up
ENSG00000253754	AC087620.1	antisense	6.25664	3.01234	0.00125639	0.00651093	Up
ENSG00000227492	AL138921.1	antisense	18.798	1.38081	0.00126544	0.00654824	Up
ENSG00000227199	ST7-AS1	antisense	27.7619	-1.08094	0.00127841	0.00660865	Down
ENSG00000255409	RSF1-IT1	sense_intronic	7.88199	2.4556	0.00127935	0.00661129	Up
ENSG00000285973	AC063960.2	antisense	2.72598	4.83493	0.00130637	0.00673803	Up
ENSG00000260884	AC009120.3	lincRNA	22.2962	1.2024	0.00138225	0.00708734	Up
ENSG00000229558	SACS-AS1	lincRNA	6.62252	2.74242	0.00141671	0.00724704	Up
ENSG00000232909	AL157823.2	antisense	11.7908	1.79727	0.00141663	0.00724704	Up
ENSG00000271781	AC026740.1	antisense	11.7752	-1.71637	0.00142461	0.00728178	Down
ENSG00000259668	AC066613.1	antisense	30.4868	1.0769	0.00143119	0.00731463	Up
ENSG00000258545	RHOXF1-AS1	antisense	9.76569	2.0417	0.00143541	0.00733269	Up
ENSG00000229065	AL354893.2	antisense	6.524	2.72317	0.0014377	0.00734135	Up
ENSG00000283982	AL445623.2	lincRNA	10.5356	1.98708	0.00146339	0.00746011	Up
ENSG00000267607	AC011511.5	antisense	13.1057	1.65517	0.00146492	0.00746711	Up
ENSG00000179219	LINC00311	lincRNA	5.42032	3.89122	0.00150943	0.00766679	Up
ENSG00000205971	AC074389.1	lincRNA	2.66398	4.81034	0.00151745	0.00770499	Up
ENSG00000254263	AC022973.3	lincRNA	7.63667	2.41023	0.00153636	0.00778884	Up
ENSG00000265656	AC106037.2	antisense	7.48607	2.38479	0.00155717	0.00788142	Up
ENSG00000256811	AC079360.1	antisense	4.03968	4.37089	0.00157603	0.00796903	Up
ENSG00000258940	AL132639.2	antisense	28.2731	-1.04352	0.00158219	0.00799401	Down
ENSG00000259895	AC106820.2	antisense	22.1927	1.2717	0.00159826	0.00806685	Up
ENSG00000262686	GLIS2-AS1	lincRNA	2.64916	4.7828	0.00159837	0.00806685	Up
ENSG00000223442	TH2LCRR	antisense	19.1201	1.28977	0.00161179	0.00812395	Up
ENSG00000236986	AL157938.2	antisense	15.3873	1.54884	0.00162427	0.00818234	Up
ENSG00000255843	AP000593.3	antisense	9.39838	1.97307	0.00164623	0.00827959	Up
ENSG00000236526	AL035448.1	antisense	11.0189	1.83004	0.0016481	0.0082879	Up
ENSG00000266538	AC005838.2	lincRNA	12.9581	1.67353	0.00165182	0.0083057	Up
ENSG00000186594	MIR22HG	lincRNA	28.1608	-1.04234	0.00169341	0.00849251	Down
ENSG00000235361	AC016292.1	antisense	5.15422	3.77165	0.00170729	0.00855092	Up
ENSG00000224195	AC022400.1	antisense	11.4628	1.76581	0.00171014	0.0085643	Up
ENSG00000278829	AC099811.5	sense_intronic	17.8145	1.41288	0.00183626	0.00913227	Up
ENSG00000266171	AP001020.3	antisense	7.10073	2.54004	0.00184707	0.00917999	Up
ENSG00000261668	AC093591.2	antisense	22.4818	2.865	0.00186386	0.00924676	Up
ENSG00000267262	AC011444.2	antisense	2.60393	4.78526	0.00187822	0.00930877	Up
ENSG00000276523	AC025287.3	antisense	21.4177	1.23065	0.0018868	0.00934723	Up
ENSG00000176349	AC104129.1	antisense	5.81766	2.91074	0.00191541	0.00947977	Up
ENSG00000261480	GOLGA8M	lincRNA	2.58911	4.75836	0.00192064	0.00950259	Up
ENSG00000270002	AC022028.2	antisense	12.9135	-1.62722	0.00194194	0.0095984	Down
ENSG00000270959	LPP-AS2	antisense	14.5848	-1.53114	0.00198061	0.009772	Down
ENSG00000262714	AC007342.5	lincRNA	5.00212	3.74056	0.00202009	0.00995079	Up
ENSG00000259475	AC036108.1	antisense	7.19606	2.51729	0.0020436	0.0100537	Up
ENSG00000231616	AL354733.2	antisense	11.1987	1.71728	0.00206111	0.0101279	Up
ENSG00000270116	AP001429.1	sense_intronic	14.5909	1.48994	0.00207713	0.0101975	Up
ENSG00000258454	AC016526.2	sense_overlapping	5.46557	3.22988	0.00208882	0.0102433	Up
ENSG00000234478	ACBD3-AS1	antisense	8.28243	2.29984	0.00211369	0.0103542	Up
ENSG00000255741	AP000808.2	antisense	12.2057	1.64532	0.0021446	0.0104933	Up
ENSG00000223522	AC093690.1	antisense	26.4085	1.13651	0.00223431	0.0108905	Up
ENSG00000236861	AC006378.1	antisense	22.5863	1.15709	0.00224084	0.0109189	Up
ENSG00000259644	AC022613.3	sense_intronic	11.0277	1.86732	0.00224517	0.0109366	Up
ENSG00000258942	AL358332.1	lincRNA	5.15719	3.74664	0.00228562	0.0111101	Up
ENSG00000267749	AC092068.3	sense_intronic	6.75353	2.47357	0.00232114	0.0112642	Up
ENSG00000246095	LINC01096	lincRNA	8.3809	-2.03804	0.00235544	0.0114109	Down
ENSG00000248174	LINC02268	lincRNA	23.317	1.13599	0.00235681	0.0114163	Up
ENSG00000236499	LINC00896	lincRNA	14.1962	1.51405	0.0024019	0.0116171	Up
ENSG00000272072	AC004492.1	antisense	19.0532	1.28012	0.00246285	0.0118774	Up
ENSG00000244459	AC147067.1	lincRNA	17.2252	-1.29812	0.00247654	0.0119334	Down
ENSG00000277693	AP003900.1	lincRNA	26.3923	1.03804	0.0025269	0.0121507	Up
ENSG00000273466	AC012510.1	antisense	34.1958	-1.02186	0.00258602	0.0124038	Down
ENSG00000273353	AL008718.3	sense_intronic	5.71703	2.8942	0.00274115	0.0130648	Up
ENSG00000269846	AL136172.1	antisense	20.4545	-1.19679	0.00275275	0.0131106	Down
ENSG00000234084	AL049552.1	antisense	25.8762	1.06617	0.00278597	0.0132497	Up
ENSG00000270124	AC092127.2	lincRNA	3.74918	4.23895	0.00283915	0.0134691	Up
ENSG00000267065	LINC02080	lincRNA	2.46315	4.70335	0.00286781	0.0135925	Up
ENSG00000280011	AL031595.2	antisense	5.12054	3.13335	0.00287411	0.0136209	Up
ENSG00000272810	U91328.3	lincRNA	10.4485	1.72111	0.00292364	0.0138357	Up
ENSG00000245711	NADK2-AS1	antisense	27.4805	1.01536	0.00299284	0.0141298	Up
ENSG00000248416	AC107464.2	antisense	3.75781	4.24002	0.00302494	0.0142623	Up
ENSG00000267058	AC006213.2	lincRNA	18.4542	1.32854	0.00302633	0.0142674	Up
ENSG00000267424	AC020934.1	antisense	16.1403	-1.35016	0.00303407	0.014298	Down
ENSG00000267719	LINC02078	lincRNA	6.48712	2.39756	0.00305471	0.0143771	Up
ENSG00000244586	WNT5A-AS1	antisense	27.4491	1.00054	0.00313234	0.0147039	Up
ENSG00000250069	AC011379.1	sense_intronic	7.57045	2.15371	0.0031474	0.014764	Up
ENSG00000239636	AC004865.2	antisense	11.1096	1.69078	0.00318416	0.0149121	Up
ENSG00000266677	AC087164.1	antisense	7.11378	-2.26226	0.00318606	0.0149195	Down
ENSG00000223528	AL359094.1	antisense	7.94277	2.23937	0.00320516	0.0149941	Up
ENSG00000283045	AC103703.1	sense_intronic	6.52409	2.42486	0.00333785	0.0155512	Up
ENSG00000262312	AC004494.1	antisense	15.9261	1.4143	0.00334204	0.0155691	Up
ENSG00000267882	AL031666.2	antisense	5.64303	2.81534	0.0033748	0.0157011	Up
ENSG00000178440	LINC00843	lincRNA	18.0366	1.23918	0.00338087	0.015723	Up
ENSG00000259926	AC007342.1	sense_intronic	2.40375	4.67611	0.00338736	0.0157483	Up
ENSG00000272572	AL138762.1	antisense	20.4184	-1.25091	0.00345993	0.0160468	Down
ENSG00000236756	DNAJC9-AS1	antisense	14.6124	1.41848	0.00348021	0.0161279	Up
ENSG00000236914	LINC01852	lincRNA	11.4784	-1.59343	0.00348693	0.0161558	Down
ENSG00000262133	AC087392.2	antisense	2.32824	4.62137	0.00349748	0.0161965	Up
ENSG00000228723	SRGAP3-AS2	antisense	2.31277	4.59099	0.00355136	0.0164113	Up
ENSG00000272256	AC044849.1	antisense	20.9771	-1.13734	0.00357994	0.0165218	Down
ENSG00000261267	AC026470.2	antisense	7.90918	2.02623	0.00363258	0.0167379	Up
ENSG00000263727	AP001178.1	sense_intronic	8.68087	1.97527	0.00365596	0.0168321	Up
ENSG00000275481	AC025031.4	lincRNA	21.1084	1.13005	0.00366193	0.0168546	Up
ENSG00000230612	AC004039.1	antisense	20.4091	1.16709	0.0037712	0.0172967	Up
ENSG00000236434	AL162430.2	antisense	3.43558	4.12188	0.00382055	0.0174919	Up
ENSG00000237742	AL365259.1	antisense	21.7876	1.12107	0.00383272	0.0175441	Up
ENSG00000271553	AC018638.7	lincRNA	10.3731	1.82039	0.00397898	0.0181594	Up
ENSG00000283036	LINC01988	lincRNA	4.95152	3.08343	0.00400008	0.0182448	Up
ENSG00000259563	AC025430.1	antisense	7.46632	2.13004	0.00403522	0.0183832	Up
ENSG00000233682	AL356417.2	antisense	12.7525	-1.55329	0.00420291	0.0190641	Down
ENSG00000280384	FP325332.1	sense_intronic	5.7516	2.50455	0.00423315	0.0191748	Up
ENSG00000257126	FOXG1-AS1	antisense	15.0279	1.36454	0.00425209	0.0192475	Up
ENSG00000269806	BICRA-AS1	antisense	7.30671	2.35224	0.00427222	0.019327	Up
ENSG00000272498	AC090948.2	antisense	8.66358	1.96211	0.0043234	0.0195317	Up
ENSG00000261669	AC008731.1	antisense	13.52	1.43286	0.00442101	0.0199198	Up
ENSG00000225420	AC104134.1	antisense	6.88973	2.22263	0.00449259	0.0202107	Up
ENSG00000273175	BX323046.1	lincRNA	7.7337	-2.0692	0.00451001	0.0202792	Down
ENSG00000269938	AC068790.2	sense_intronic	16.6873	1.29614	0.00457752	0.0205539	Up
ENSG00000262663	AC087222.1	lincRNA	6.86353	2.24006	0.00462668	0.020738	Up
ENSG00000250659	AP001363.1	antisense	4.28221	3.52417	0.00468113	0.0209544	Up
ENSG00000182376	AC138028.1	antisense	5.50312	2.74553	0.00469552	0.0210048	Up
ENSG00000227006	AL136988.2	antisense	9.60643	1.72061	0.00470383	0.0210397	Up
ENSG00000251365	AC122710.2	lincRNA	5.9331	2.55188	0.00473637	0.0211605	Up
ENSG00000247011	AC005920.1	lincRNA	11.199	1.58832	0.00474289	0.0211855	Up
ENSG00000232034	AC092168.2	sense_intronic	8.01832	2.06369	0.00486882	0.0216702	Up
ENSG00000251665	AC005920.3	lincRNA	9.94054	1.7532	0.00487568	0.0216965	Up
ENSG00000240401	AC012358.3	antisense	15.3473	1.40362	0.00488957	0.0217505	Up
ENSG00000253284	AC092828.1	sense_intronic	8.36016	1.97184	0.00496127	0.0220241	Up
ENSG00000224745	AC063965.1	sense_intronic	13.198	1.39398	0.00499783	0.0221736	Up
ENSG00000271959	AC100803.3	antisense	3.24391	4.03667	0.00500213	0.0221884	Up
ENSG00000224031	TCEAL3-AS1	antisense	5.83908	2.4806	0.00508602	0.0224889	Up
ENSG00000250699	AP000892.1	antisense	7.94584	2.01464	0.00522794	0.0230092	Up
ENSG00000280425	AL357673.2	antisense	11.7369	1.59945	0.00524874	0.023082	Up
ENSG00000230068	CDC42-IT1	sense_intronic	9.53323	1.6832	0.00526448	0.0231446	Up
ENSG00000240549	THOC7-AS1	antisense	4.89727	3.03223	0.00532638	0.0233765	Up
ENSG00000267251	AC139100.1	antisense	15.146	1.30189	0.00545857	0.0238974	Up
ENSG00000205890	AC108134.1	antisense	17.52	1.22869	0.00550083	0.0240595	Up
ENSG00000237640	AC004522.2	antisense	4.72367	2.98173	0.00550378	0.0240701	Up
ENSG00000261692	AC092120.1	sense_intronic	5.7346	2.49923	0.00557281	0.0243212	Up
ENSG00000260911	AC135050.3	lincRNA	11.4134	1.51399	0.00560846	0.0244652	Up
ENSG00000267130	AC008738.2	lincRNA	11.9324	1.48131	0.00563904	0.0245799	Up
ENSG00000273027	AL844908.2	sense_intronic	21.7531	1.11269	0.00569461	0.0247892	Up
ENSG00000223842	AL360093.1	lincRNA	5.58481	2.46132	0.00569877	0.024805	Up
ENSG00000268401	AC007785.3	lincRNA	14.6609	1.313	0.00571527	0.0248721	Up
ENSG00000230970	HHATL-AS1	antisense	3.27461	4.03287	0.00578789	0.0251461	Up
ENSG00000250371	AC007370.2	lincRNA	3.16774	3.98928	0.00583384	0.0253259	Up
ENSG00000263098	AC068014.1	antisense	3.15061	3.98907	0.00588077	0.0255079	Up
ENSG00000260536	AL035071.2	antisense	12.2336	1.45554	0.00591151	0.0256219	Up
ENSG00000231125	AF129075.1	sense_intronic	14.899	1.35689	0.00592684	0.0256787	Up
ENSG00000251461	AC091133.3	antisense	3.27745	4.08345	0.00594492	0.0257498	Up
ENSG00000267838	AC245884.8	lincRNA	15.5469	1.30723	0.00601948	0.0260237	Up
ENSG00000271806	AL590822.2	antisense	11.1914	1.49889	0.0060486	0.0261348	Up
ENSG00000232518	AC074366.1	antisense	5.1917	2.73835	0.00605484	0.026152	Up
ENSG00000267682	AC016590.2	sense_intronic	8.77439	1.83365	0.0060777	0.0262359	Up
ENSG00000247324	AC010547.1	antisense	7.14728	2.0299	0.0061399	0.0264871	Up
ENSG00000185433	LINC00158	lincRNA	4.48784	2.94956	0.00617502	0.0266236	Up
ENSG00000232682	AL592430.1	antisense	11.8124	1.46921	0.00619967	0.0267198	Up
ENSG00000246851	AL157938.3	antisense	10.5232	1.58707	0.00620386	0.0267354	Up
ENSG00000251129	LINC02506	lincRNA	17.209	1.209	0.0062093	0.0267564	Up
ENSG00000236303	AL157712.1	lincRNA	2.12937	4.49957	0.00634292	0.0272632	Up
ENSG00000275910	AC138932.5	antisense	17.3669	1.23673	0.00653671	0.0279994	Up
ENSG00000240057	AC078785.1	antisense	21.8712	-1.02318	0.00655198	0.0280543	Down
ENSG00000257475	AC068888.2	sense_intronic	7.50693	1.92318	0.00670704	0.0286303	Up
ENSG00000234913	AC016027.2	sense_intronic	6.18427	2.33976	0.00671368	0.0286533	Up
ENSG00000273058	AL359921.2	antisense	16.5977	-1.20626	0.00675324	0.0287939	Down
ENSG00000270462	AC005034.2	antisense	4.00586	3.41687	0.00676518	0.028833	Up
ENSG00000231081	AL078587.1	lincRNA	11.23	1.57995	0.00676658	0.0288336	Up
ENSG00000260447	AC009065.3	antisense	4.91181	2.61731	0.00683318	0.0290743	Up
ENSG00000233977	AC099681.3	lincRNA	4.03882	3.39241	0.00684384	0.0291029	Up
ENSG00000249815	AC004704.1	lincRNA	3.01085	-4.11049	0.00692168	0.0293911	Down
ENSG00000272506	AL357078.3	lincRNA	8.89426	1.81849	0.00696581	0.0295458	Up
ENSG00000255476	AC011092.2	antisense	2.03643	4.40182	0.00701566	0.0297216	Up
ENSG00000235989	MORC2-AS1	antisense	12.6952	1.42954	0.00706113	0.029884	Up
ENSG00000267581	AC011477.4	lincRNA	5.49675	2.43279	0.00709072	0.0299926	Up
ENSG00000255471	AP001528.2	antisense	6.87806	1.99751	0.00712944	0.0301453	Up
ENSG00000278668	AC005899.7	lincRNA	2.03708	4.40232	0.0072777	0.0307101	Up
[truncated: 88 more rows]

## Sheet: KRAS
Differentially expressed mRNA, circRNA and lncRNA in KRAS editing group
Gene_name	GeneName	Type	baseMean	log2Fold	pvalue	qvalue	Diff
ENSG00000119917	IFIT3	Gene	847.832	-4.15238	0	0	Down
ENSG00000119922	IFIT2	Gene	1757.08	-4.68964	0	0	Down
ENSG00000185745	IFIT1	Gene	1457.57	-3.09356	0	0	Down
ENSG00000187608	ISG15	Gene	1127.98	-2.70636	0	0	Down
ENSG00000197381	ADARB1	Gene	101288	7.87136	0	0	Up
ENSG00000271503	CCL5	Gene	1256.6	-5.58148	0	0	Down
ENSG00000148677	ANKRD1	Gene	737.128	-3.45849	7.45e-284	4.16e-280	Down
ENSG00000198727	MT-CYB	Gene	17644.6	-1.77672	8.57e-281	4.19e-277	Down
ENSG00000198712	MT-CO2	Gene	25690	-1.58323	5.88e-246	2.56e-242	Down
ENSG00000106031	HOXA13	Gene	1383.37	2.07843	1.71e-243	6.67e-240	Up
ENSG00000142871	CYR61	Gene	1138.21	-2.05224	6.21e-199	2.21e-195	Down
ENSG00000135679	MDM2	Gene	5727.91	1.22309	5.21e-185	1.7e-181	Up
ENSG00000135114	OASL	Gene	430.13	-4.38327	1.14e-181	3.43e-178	Down
ENSG00000008517	IL32	Gene	435.203	-5.06021	8.16e-170	2.28e-166	Down
ENSG00000087086	FTL	Gene	9213.88	-1.26782	3.8e-158	9.9e-155	Down
ENSG00000183779	ZNF703	Gene	6967.71	-1.17338	3.9e-157	9.54e-154	Down
ENSG00000161011	SQSTM1	Gene	3953.13	-1.14724	8.91e-150	2.05e-146	Down
ENSG00000198888	MT-ND1	Gene	18749	-1.37848	2.83e-146	6.15e-143	Down
ENSG00000198899	MT-ATP6	Gene	9355.05	-1.10342	8.8e-146	1.81e-142	Down
ENSG00000030582	GRN	Gene	4088.97	-1.19391	1.22e-141	2.39e-138	Down
ENSG00000171223	JUNB	Gene	1741.06	-1.46341	1.84e-133	3.42e-130	Down
ENSG00000188486	H2AFX	Gene	3299.36	-1.27807	1.45e-123	2.46e-120	Down
ENSG00000189060	H1F0	Gene	16584.8	-1.00861	3.58e-109	5.59e-106	Down
ENSG00000092621	PHGDH	Gene	7588.71	-1.11906	6.53e-109	9.82e-106	Down
ENSG00000126016	AMOT	Gene	4465.65	1.11152	3.24e-106	4.7e-103	Up
ENSG00000143753	DEGS1	Gene	1734.56	-1.24387	6.19e-106	8.64e-103	Down
ENSG00000198707	CEP290	Gene	1641.91	1.31904	3e-104	3.91e-101	Up
ENSG00000173110	HSPA6	Gene	509.071	2.13027	4.31e-104	5.44e-101	Up
ENSG00000125505	MBOAT7	Gene	2408.62	-1.07664	8.4e-100	1.03e-96	Down
ENSG00000100221	JOSD1	Gene	2064.87	-1.02508	1.97e-99	2.34e-96	Down
ENSG00000077150	NFKB2	Gene	3604.19	-1.06511	8.76e-95	9.79e-92	Down
ENSG00000198832	SELENOM	Gene	1439.14	-1.29364	7.51e-93	7.73e-90	Down
ENSG00000125740	FOSB	Gene	837.839	-4.13482	7.48e-92	7.49e-89	Down
ENSG00000100906	NFKBIA	Gene	907.182	-1.40757	3.31e-87	3.16e-84	Down
ENSG00000152137	HSPB8	Gene	460.506	-1.81572	1.88e-85	1.71e-82	Down
ENSG00000187955	COL14A1	Gene	645.396	1.53422	8.1e-84	7.04e-81	Up
ENSG00000120738	EGR1	Gene	1067.38	-2.49599	3.64e-83	3.1e-80	Down
ENSG00000197620	CXorf40A	Gene	1197.54	1.20424	7.79e-83	6.48e-80	Up
ENSG00000099797	TECR	Gene	2277.86	-1.05006	1.16e-81	9.48e-79	Down
ENSG00000170345	FOS	Gene	1098.54	-2.51708	4.22e-80	3.37e-77	Down
ENSG00000186834	HEXIM1	Gene	1606.92	-1.14588	2.53e-78	1.98e-75	Down
ENSG00000113083	LOX	Gene	1084.32	1.25198	8.1e-78	6.09e-75	Up
ENSG00000120868	APAF1	Gene	1329.21	1.09181	1.67e-76	1.19e-73	Up
ENSG00000168918	INPP5D	Gene	418.818	1.78689	6.84e-73	4.54e-70	Up
ENSG00000101680	LAMA1	Gene	904.075	1.33146	3.64e-72	2.26e-69	Up
ENSG00000128309	MPST	Gene	1798.64	-1.04288	1.49e-71	8.97e-69	Down
ENSG00000131080	EDA2R	Gene	600.39	1.42822	2.83e-66	1.56e-63	Up
ENSG00000174021	GNG5	Gene	1589.62	-1.04629	1.27e-65	6.79e-63	Down
ENSG00000006327	TNFRSF12A	Gene	863.944	-1.24661	2.31e-65	1.21e-62	Down
ENSG00000099860	GADD45B	Gene	856.541	-1.36635	1.1e-64	5.59e-62	Down
ENSG00000081479	LRP2	Gene	925.657	1.22904	3.92e-63	1.87e-60	Up
ENSG00000117984	CTSD	Gene	1264.18	-1.18606	2.53e-62	1.18e-59	Down
ENSG00000135245	HILPDA	Gene	2730.89	1.77109	2.51e-62	1.18e-59	Up
ENSG00000213190	MLLT11	Gene	956.431	-1.18313	1.06e-61	4.76e-59	Down
ENSG00000138646	HERC5	Gene	984.609	-1.13932	1.25e-61	5.56e-59	Down
ENSG00000167797	CDK2AP2	Gene	978.045	-1.13871	2.98e-60	1.19e-57	Down
ENSG00000120885	CLU	Gene	878.95	-1.10512	7.18e-58	2.62e-55	Down
ENSG00000138778	CENPE	Gene	1506.67	1.0627	1.91e-57	6.87e-55	Up
ENSG00000161999	JMJD8	Gene	931.902	-1.06298	1.02e-55	3.27e-53	Down
ENSG00000147257	GPC3	Gene	700.905	1.16644	1.64e-54	4.71e-52	Up
ENSG00000118503	TNFAIP3	Gene	564.128	-1.28396	4.38e-54	1.25e-51	Down
ENSG00000184436	THAP7	Gene	1044.68	-1.06777	2.48e-53	6.82e-51	Down
ENSG00000023902	PLEKHO1	Gene	987.679	-1.02264	5.31e-53	1.43e-50	Down
ENSG00000170296	GABARAP	Gene	1304.05	-1.07671	1.68e-52	4.42e-50	Down
ENSG00000101928	MOSPD1	Gene	807.664	-1.07669	2.89e-52	7.43e-50	Down
ENSG00000115267	IFIH1	Gene	232.498	-2.0954	1.32e-51	3.29e-49	Down
ENSG00000178718	RPP25	Gene	838.675	-1.0809	1.35e-51	3.31e-49	Down
ENSG00000150687	PRSS23	Gene	968.985	-1.08357	4.49e-51	1.06e-48	Down
ENSG00000171222	SCAND1	Gene	1028.13	-1.09075	5e-50	1.11e-47	Down
ENSG00000142621	FHAD1	Gene	463.385	1.33199	1.43e-49	3.06e-47	Up
ENSG00000136490	LIMD2	Gene	687.552	-1.1226	1.67e-49	3.56e-47	Down
ENSG00000033100	CHPF2	Gene	790.819	-1.04107	1.73e-49	3.66e-47	Down
ENSG00000198763	MT-ND2	Gene	14646.2	-1.45575	2.08e-49	4.37e-47	Down
ENSG00000172667	ZMAT3	Gene	1194.58	1.02616	2.06e-48	4.15e-46	Up
ENSG00000112149	CD83	Gene	434.053	-1.32274	5.93e-48	1.15e-45	Down
ENSG00000049249	TNFRSF9	Gene	159.847	-2.40684	1.52e-47	2.91e-45	Down
ENSG00000162073	PAQR4	Gene	744.865	-1.02164	4.52e-47	8.57e-45	Down
ENSG00000067842	ATP2B3	Gene	335.843	1.53747	6.02e-47	1.14e-44	Up
ENSG00000163132	MSX1	Gene	885.548	-1.07209	3.7e-46	6.83e-44	Down
ENSG00000172216	CEBPB	Gene	738.19	-1.05236	1.59e-45	2.86e-43	Down
ENSG00000156381	ANKRD9	Gene	959.05	-1.03148	2.46e-45	4.38e-43	Down
ENSG00000100097	LGALS1	Gene	538.578	-1.27496	5.35e-45	9.26e-43	Down
ENSG00000127774	EMC6	Gene	523.856	-1.22055	1.58e-44	2.67e-42	Down
ENSG00000160446	ZDHHC12	Gene	514.292	-1.18593	1.69e-44	2.84e-42	Down
ENSG00000104856	RELB	Gene	414.375	-1.47186	9.41e-44	1.52e-41	Down
ENSG00000137968	SLC44A5	Gene	680.788	1.10159	6.45e-43	1.02e-40	Up
ENSG00000164056	SPRY1	Gene	571.027	1.07588	2.03e-42	3.12e-40	Up
ENSG00000144120	TMEM177	Gene	600.788	-1.19262	2.19e-42	3.35e-40	Down
ENSG00000231925	TAPBP	Gene	817.573	-1.00492	2.21e-42	3.36e-40	Down
ENSG00000167543	TP53I13	Gene	652.974	-1.07769	4.17e-42	6.22e-40	Down
ENSG00000111860	CEP85L	Gene	968.25	1.07596	4.55e-42	6.76e-40	Up
ENSG00000107890	ANKRD26	Gene	673.367	1.0662	4.72e-42	6.96e-40	Up
ENSG00000184986	TMEM121	Gene	463.752	-1.22654	1.01e-41	1.45e-39	Down
ENSG00000006042	TMEM98	Gene	671.782	-1.05049	1.11e-41	1.59e-39	Down
ENSG00000182544	MFSD5	Gene	408.328	-1.41068	2e-41	2.83e-39	Down
ENSG00000125726	CD70	Gene	592.632	-1.14593	3.29e-41	4.52e-39	Down
ENSG00000177352	CCDC71	Gene	518.285	-1.21643	2.91e-40	3.81e-38	Down
ENSG00000140090	SLC24A4	Gene	291.492	1.49475	3.78e-40	4.87e-38	Up
ENSG00000185803	SLC52A2	Gene	641.925	-1.06541	6.87e-40	8.6e-38	Down
ENSG00000128311	TST	Gene	748.263	-1.01273	1.1e-39	1.34e-37	Down
ENSG00000176845	METRNL	Gene	543.28	-1.16392	3.47e-39	4.07e-37	Down
ENSG00000135046	ANXA1	Gene	373.19	-1.3011	4.93e-39	5.72e-37	Down
ENSG00000177105	RHOG	Gene	571.756	-1.08012	3e-38	3.38e-36	Down
ENSG00000179886	TIGD5	Gene	516.054	-1.05786	9.26e-38	1.01e-35	Down
ENSG00000186352	ANKRD37	Gene	299.302	1.52849	9.54e-38	1.04e-35	Up
ENSG00000166189	HPS6	Gene	471.867	-1.11355	4.38e-37	4.58e-35	Down
ENSG00000181274	FRAT2	Gene	940.567	-1.05473	5.09e-37	5.3e-35	Down
ENSG00000136826	KLF4	Gene	345.485	-1.24734	2.21e-36	2.2e-34	Down
ENSG00000165323	FAT3	Gene	161.916	2.02585	2.23e-36	2.21e-34	Up
ENSG00000126903	SLC10A3	Gene	341.417	-1.30456	3.31e-36	3.26e-34	Down
ENSG00000101204	CHRNA4	Gene	227.951	1.56208	6.96e-36	6.8e-34	Up
ENSG00000150995	ITPR1	Gene	812.649	1.01949	2.13e-35	2.04e-33	Up
ENSG00000185085	INTS5	Gene	641.09	-1.09866	8.65e-35	7.92e-33	Down
ENSG00000179431	FJX1	Gene	501.254	-1.12793	9.36e-35	8.53e-33	Down
ENSG00000170412	GPRC5C	Gene	506.261	-1.08082	3.67e-34	3.24e-32	Down
ENSG00000198715	GLMP	Gene	470.174	-1.06703	4.47e-34	3.91e-32	Down
ENSG00000182389	CACNB4	Gene	595.337	1.01449	6.17e-34	5.35e-32	Up
ENSG00000276045	ORAI1	Gene	501.849	-1.01455	2.92e-33	2.43e-31	Down
ENSG00000132481	TRIM47	Gene	492.174	-1.0222	3.29e-33	2.74e-31	Down
ENSG00000162591	MEGF6	Gene	250.878	1.43375	4.75e-33	3.9e-31	Up
ENSG00000142227	EMP3	Gene	593.175	-1.06989	5.04e-33	4.13e-31	Down
ENSG00000144426	NBEAL1	Gene	585.438	1.08512	8.22e-33	6.62e-31	Up
ENSG00000254772	EEF1G	Gene	165.096	-2.05348	8.45e-33	6.8e-31	Down
ENSG00000224051	CPTP	Gene	634.41	-1.05613	1.65e-32	1.3e-30	Down
ENSG00000144596	GRIP2	Gene	326.855	1.24149	2.11e-31	1.54e-29	Up
ENSG00000168477	TNXB	Gene	341.183	1.2074	1.36e-30	9.61e-29	Up
ENSG00000165029	ABCA1	Gene	460.613	1.15471	1.87e-30	1.31e-28	Up
ENSG00000036448	MYOM2	Gene	108.065	2.18168	3.19e-30	2.19e-28	Up
ENSG00000185477	GPRIN3	Gene	439.883	1.09375	4.48e-30	3.04e-28	Up
ENSG00000183691	NOG	Gene	268.483	1.3527	1.07e-29	7.05e-28	Up
ENSG00000198680	TUSC1	Gene	446.689	-1.04566	1.55e-29	1.01e-27	Down
ENSG00000103042	SLC38A7	Gene	379.905	-1.16278	1.04e-28	6.45e-27	Down
ENSG00000184897	H1FX	Gene	7939.57	-1.04372	1.55e-28	9.6e-27	Down
ENSG00000166311	SMPD1	Gene	328.248	-1.10812	3.34e-28	1.99e-26	Down
ENSG00000142669	SH3BGRL3	Gene	446.935	-1.00364	1.22e-27	6.92e-26	Down
ENSG00000197467	COL13A1	Gene	417.549	1.09289	1.25e-27	7.11e-26	Up
ENSG00000119431	HDHD3	Gene	452.912	-1.03758	1.42e-27	8.02e-26	Down
ENSG00000163661	PTX3	Gene	194.738	-1.5524	3.67e-27	2e-25	Down
ENSG00000076641	PAG1	Gene	333.333	1.1522	5.28e-27	2.85e-25	Up
ENSG00000205138	SDHAF1	Gene	443.606	-1.01259	5.7e-27	3.07e-25	Down
ENSG00000198938	MT-CO3	Gene	18873.5	-1.25041	6.23e-27	3.35e-25	Down
ENSG00000118523	CTGF	Gene	142.994	-1.71193	7.54e-27	4.03e-25	Down
ENSG00000150627	WDR17	Gene	419.984	1.01038	1.58e-26	8.2e-25	Up
ENSG00000142089	IFITM3	Gene	133.115	-1.75306	2.3e-26	1.19e-24	Down
ENSG00000129038	LOXL1	Gene	376.545	-1.0371	5.25e-26	2.64e-24	Down
ENSG00000019549	SNAI2	Gene	270.213	-1.22707	9.18e-26	4.5e-24	Down
ENSG00000197558	SSPO	Gene	174.4	1.59647	1e-25	4.89e-24	Up
ENSG00000197978	GOLGA6L9	Gene	235.736	1.28738	1.51e-25	7.32e-24	Up
ENSG00000105499	PLA2G4C	Gene	176.393	-1.49192	1.76e-25	8.48e-24	Down
ENSG00000179750	APOBEC3B	Gene	197.441	-1.36123	4.36e-25	2.06e-23	Down
ENSG00000128965	CHAC1	Gene	214.317	-1.36932	1.06e-24	4.89e-23	Down
ENSG00000129355	CDKN2D	Gene	362.044	-1.07267	1.41e-23	5.98e-22	Down
ENSG00000170454	KRT75	Gene	53.6262	-5.15487	3.3e-23	1.35e-21	Down
ENSG00000162643	WDR63	Gene	154.707	1.52323	6.56e-23	2.62e-21	Up
ENSG00000137965	IFI44	Gene	64.8965	-2.44766	4.8e-22	1.8e-20	Down
ENSG00000205592	MUC19	Gene	64.7927	2.65351	1.13e-21	4.11e-20	Up
ENSG00000141579	ZNF750	Gene	69.8121	2.39377	1.75e-21	6.27e-20	Up
ENSG00000123384	LRP1	Gene	4131.99	1.06509	4.17e-21	1.45e-19	Up
ENSG00000185900	POMK	Gene	235.737	1.29751	8.06e-21	2.74e-19	Up
ENSG00000175283	DOLK	Gene	213.365	-1.17258	8.34e-21	2.83e-19	Down
ENSG00000196218	RYR1	Gene	133.09	1.53948	1.05e-20	3.53e-19	Up
ENSG00000137727	ARHGAP20	Gene	144.89	1.43082	1.11e-20	3.72e-19	Up
ENSG00000125449	ARMC7	Gene	299.997	-1.00801	2.78e-20	9.05e-19	Down
ENSG00000125968	ID1	Gene	285.562	-1.03152	3.64e-20	1.18e-18	Down
ENSG00000116254	CHD5	Gene	192.486	1.17206	9.86e-20	3.1e-18	Up
ENSG00000196912	ANKRD36B	Gene	257.917	1.08494	1.16e-19	3.61e-18	Up
ENSG00000165879	FRAT1	Gene	234.814	-1.06143	1.18e-19	3.7e-18	Down
ENSG00000104998	IL27RA	Gene	238.626	-1.12689	1.23e-19	3.83e-18	Down
ENSG00000040608	RTN4R	Gene	251.358	-1.08638	2.69e-19	8.12e-18	Down
ENSG00000229809	ZNF688	Gene	265.966	-1.01629	4.46e-19	1.33e-17	Down
ENSG00000062282	DGAT2	Gene	252.362	-1.03524	8.52e-19	2.48e-17	Down
ENSG00000174469	CNTNAP2	Gene	198.672	1.14232	1.18e-18	3.4e-17	Up
ENSG00000171119	NRTN	Gene	225.851	-1.04796	1.56e-18	4.46e-17	Down
ENSG00000126243	LRFN3	Gene	268.814	-1.00496	1.58e-18	4.49e-17	Down
ENSG00000173157	ADAMTS20	Gene	213.261	1.11949	1.85e-18	5.23e-17	Up
ENSG00000174327	SLC16A13	Gene	199.122	-1.12372	4.28e-18	1.18e-16	Down
ENSG00000161921	CXCL16	Gene	216.643	-1.05363	4.62e-18	1.27e-16	Down
ENSG00000099834	CDHR5	Gene	247.458	2.06239	5.55e-18	1.51e-16	Up
ENSG00000178662	CSRNP3	Gene	232.949	1.17257	5.97e-18	1.61e-16	Up
ENSG00000159167	STC1	Gene	94.8692	1.73753	1.25e-17	3.3e-16	Up
ENSG00000186577	SMIM29	Gene	244.327	-1.08845	1.64e-17	4.27e-16	Down
ENSG00000162804	SNED1	Gene	236.707	1.10194	1.73e-17	4.49e-16	Up
ENSG00000128422	KRT17	Gene	44.8447	-2.73726	2.07e-17	5.31e-16	Down
ENSG00000198626	RYR2	Gene	85.3982	1.78902	3.38e-17	8.49e-16	Up
ENSG00000165507	DEPP1	Gene	98.9432	-1.68754	3.48e-17	8.72e-16	Down
ENSG00000021645	NRXN3	Gene	189.527	1.12114	4.7e-17	1.17e-15	Up
ENSG00000162105	SHANK2	Gene	135.251	1.31039	6.09e-17	1.5e-15	Up
ENSG00000127914	AKAP9	Gene	1447.62	1.09793	8.28e-17	2.01e-15	Up
ENSG00000184678	HIST2H2BE	Gene	170.703	-1.16902	9.17e-16	2.03e-14	Down
ENSG00000176973	FAM89B	Gene	232.822	-1.0261	1.64e-15	3.54e-14	Down
ENSG00000104894	CD37	Gene	162.144	1.14558	1.73e-15	3.71e-14	Up
ENSG00000171855	IFNB1	Gene	30.9359	-4.33775	2.03e-15	4.34e-14	Down
ENSG00000184557	SOCS3	Gene	163.238	-1.14048	2.09e-15	4.45e-14	Down
ENSG00000185507	IRF7	Gene	215.028	1.12403	3.43e-15	7.16e-14	Up
ENSG00000138136	LBX1	Gene	168.602	-1.1262	3.9e-15	8.1e-14	Down
ENSG00000249992	TMEM158	Gene	240.249	-1.00551	7.26e-15	1.46e-13	Down
ENSG00000114395	CYB561D2	Gene	207.024	-1.0302	7.39e-15	1.48e-13	Down
ENSG00000099338	CATSPERG	Gene	111.195	1.38308	7.63e-15	1.53e-13	Up
ENSG00000198246	SLC29A3	Gene	177.33	-1.04532	7.92e-15	1.59e-13	Down
ENSG00000187720	THSD4	Gene	147	1.16113	8.23e-15	1.65e-13	Up
ENSG00000184144	CNTN2	Gene	39.3063	2.68757	1.41e-14	2.76e-13	Up
ENSG00000179862	CITED4	Gene	153.797	-1.11801	1.47e-14	2.88e-13	Down
ENSG00000079308	TNS1	Gene	160.769	1.12094	1.91e-14	3.69e-13	Up
ENSG00000159307	SCUBE1	Gene	141.705	1.2329	2.08e-14	4.01e-13	Up
ENSG00000137558	PI15	Gene	58.0611	1.91361	2.85e-14	5.42e-13	Up
ENSG00000268916	CSAG3	Gene	28.9002	-4.6208	3.02e-14	5.73e-13	Down
ENSG00000050767	COL23A1	Gene	181.332	1.01751	7.32e-14	1.35e-12	Up
ENSG00000100298	APOBEC3H	Gene	58.2428	1.84964	2.02e-13	3.58e-12	Up
ENSG00000115274	INO80B	Gene	109.063	-1.34159	2.32e-13	4.1e-12	Down
ENSG00000068976	PYGM	Gene	162.95	-1.06463	2.61e-13	4.6e-12	Down
ENSG00000070031	SCT	Gene	43.8157	2.25351	3.9e-13	6.73e-12	Up
ENSG00000043039	BARX2	Gene	132.115	-1.32148	4.51e-13	7.73e-12	Down
ENSG00000119227	PIGZ	Gene	127.332	-1.17328	6.76e-13	1.14e-11	Down
ENSG00000273136	NBPF26	Gene	168.642	1.07524	6.84e-13	1.16e-11	Up
ENSG00000155970	MICU3	Gene	154.761	1.10248	7.4e-13	1.24e-11	Up
ENSG00000123243	ITIH5	Gene	53.4932	1.8712	1.03e-12	1.71e-11	Up
ENSG00000006283	CACNA1G	Gene	135.031	1.10932	1.35e-12	2.23e-11	Up
ENSG00000129048	ACKR4	Gene	60.8853	1.77976	1.89e-12	3.07e-11	Up
ENSG00000161992	PRR35	Gene	103.376	1.30221	1.97e-12	3.2e-11	Up
ENSG00000148408	CACNA1B	Gene	104.178	1.22635	2.42e-12	3.9e-11	Up
ENSG00000115474	KCNJ13	Gene	26.8091	3.09779	2.49e-12	4e-11	Up
ENSG00000158055	GRHL3	Gene	141.046	1.08163	2.94e-12	4.7e-11	Up
ENSG00000154783	FGD5	Gene	79.1985	1.46279	3.1e-12	4.94e-11	Up
ENSG00000153303	FRMD1	Gene	41.8131	-2.25317	3.94e-12	6.22e-11	Down
ENSG00000127588	GNG13	Gene	147.486	1.03451	4.22e-12	6.63e-11	Up
ENSG00000118557	PMFBP1	Gene	69.3798	1.61834	7.91e-12	1.21e-10	Up
ENSG00000144821	MYH15	Gene	93.827	1.33498	1.18e-11	1.78e-10	Up
ENSG00000206432	TMEM200C	Gene	161.507	-1.0281	1.41e-11	2.11e-10	Down
ENSG00000235750	KIAA0040	Gene	83.1209	-1.35974	1.5e-11	2.24e-10	Down
ENSG00000142449	FBN3	Gene	70.3111	1.477	1.81e-11	2.66e-10	Up
ENSG00000041982	TNC	Gene	63.5163	-1.60134	1.9e-11	2.79e-10	Down
ENSG00000137959	IFI44L	Gene	75.697	1.41011	2.67e-11	3.86e-10	Up
ENSG00000277639	AC007906.2	Gene	66.8841	1.64834	3.32e-11	4.75e-10	Up
ENSG00000174586	ZNF497	Gene	148.105	-1.00273	3.47e-11	4.95e-10	Down
ENSG00000185567	AHNAK2	Gene	654.562	1.05582	8.01e-11	1.1e-09	Up
ENSG00000285721	AL031281.2	Gene	56.5797	1.71367	8.48e-11	1.16e-09	Up
ENSG00000138316	ADAMTS14	Gene	46.1525	1.79256	9.35e-11	1.27e-09	Up
ENSG00000169896	ITGAM	Gene	91.5275	-1.33048	9.45e-11	1.28e-09	Down
ENSG00000164308	ERAP2	Gene	109.927	-1.10294	1.11e-10	1.5e-09	Down
ENSG00000134954	ETS1	Gene	41.0406	-1.98081	1.15e-10	1.55e-09	Down
ENSG00000095713	CRTAC1	Gene	97.2187	1.19682	1.16e-10	1.57e-09	Up
ENSG00000249715	FER1L5	Gene	43.4585	1.95462	1.61e-10	2.13e-09	Up
ENSG00000168679	SLC16A4	Gene	104.942	1.13117	1.66e-10	2.19e-09	Up
ENSG00000068079	IFI35	Gene	67.2655	-1.4806	1.69e-10	2.23e-09	Down
ENSG00000187987	ZSCAN23	Gene	108.046	1.29297	2.3e-10	2.99e-09	Up
ENSG00000243137	PSG4	Gene	26.9092	-2.57057	2.53e-10	3.28e-09	Down
ENSG00000185988	PLK5	Gene	117.119	1.08856	2.6e-10	3.36e-09	Up
ENSG00000140280	LYSMD2	Gene	106.578	-1.13762	2.72e-10	3.51e-09	Down
ENSG00000168542	COL3A1	Gene	77.9135	-1.39319	2.98e-10	3.82e-09	Down
ENSG00000121871	SLITRK3	Gene	68.3511	-1.37099	3.18e-10	4.08e-09	Down
ENSG00000235961	PNMA6A	Gene	115.488	-1.06673	6.17e-10	7.64e-09	Down
ENSG00000146197	SCUBE3	Gene	110.029	1.16561	6.4e-10	7.91e-09	Up
ENSG00000277957	SENP3-EIF4A1	Gene	77.8493	-1.49849	9.45e-10	1.15e-08	Down
ENSG00000071282	LMCD1	Gene	112.52	-1.04088	1.09e-09	1.32e-08	Down
ENSG00000081923	ATP8B1	Gene	92.1259	1.14771	1.43e-09	1.71e-08	Up
ENSG00000154856	APCDD1	Gene	100.299	-1.18562	1.47e-09	1.75e-08	Down
ENSG00000183145	RIPPLY3	Gene	104.762	-1.09902	1.76e-09	2.08e-08	Down
ENSG00000101203	COL20A1	Gene	19.0941	3.39936	1.87e-09	2.2e-08	Up
ENSG00000108771	DHX58	Gene	63.0473	-1.42462	2.22e-09	2.58e-08	Down
ENSG00000135604	STX11	Gene	78.9381	-1.24629	2.3e-09	2.67e-08	Down
ENSG00000243749	TMEM35B	Gene	108.621	-1.0087	2.84e-09	3.25e-08	Down
ENSG00000279765	AC013394.1	Gene	31.4195	2.10346	3.63e-09	4.13e-08	Up
ENSG00000169245	CXCL10	Gene	16.7833	-3.77943	3.64e-09	4.14e-08	Down
ENSG00000149256	TENM4	Gene	67.2918	1.29223	5.01e-09	5.63e-08	Up
ENSG00000127507	ADGRE2	Gene	61.994	1.41069	5.49e-09	6.13e-08	Up
ENSG00000154175	ABI3BP	Gene	76.6432	1.27939	8.82e-09	9.67e-08	Up
ENSG00000163121	NEURL3	Gene	26.3409	-2.4045	9.57e-09	1.04e-07	Down
ENSG00000180525	PRR26	Gene	60.7125	1.36579	9.65e-09	1.05e-07	Up
ENSG00000172508	CARNS1	Gene	35.5597	1.81616	1.2e-08	1.3e-07	Up
ENSG00000105605	CACNG7	Gene	73.1711	1.18282	1.25e-08	1.35e-07	Up
ENSG00000172014	ANKRD20A4	Gene	73.6202	1.29734	1.39e-08	1.49e-07	Up
ENSG00000138823	MTTP	Gene	54.8529	1.38724	1.49e-08	1.59e-07	Up
ENSG00000104951	IL4I1	Gene	51.7549	1.47416	1.67e-08	1.77e-07	Up
ENSG00000149798	CDC42EP2	Gene	16.2309	-3.3496	2.42e-08	2.52e-07	Down
ENSG00000189144	ZNF573	Gene	80.1745	1.13029	3.3e-08	3.39e-07	Up
ENSG00000153714	LURAP1L	Gene	93.5437	-1.02076	3.87e-08	3.94e-07	Down
ENSG00000165181	C9orf84	Gene	23.6817	2.39852	4.23e-08	4.29e-07	Up
ENSG00000148483	TMEM236	Gene	43.3053	1.652	4.49e-08	4.53e-07	Up
ENSG00000170324	FRMPD2	Gene	19.8616	2.71073	4.55e-08	4.59e-07	Up
ENSG00000133101	CCNA1	Gene	32.0239	-1.8129	5.07e-08	5.08e-07	Down
ENSG00000102854	MSLN	Gene	50.7327	1.48343	6.63e-08	6.55e-07	Up
ENSG00000244694	PTCHD4	Gene	15.0142	3.39315	7.48e-08	7.33e-07	Up
ENSG00000186792	HYAL3	Gene	85.1182	-1.0399	9.22e-08	8.95e-07	Down
ENSG00000100346	CACNA1I	Gene	80.6248	1.16026	9.68e-08	9.38e-07	Up
ENSG00000182612	TSPAN10	Gene	98.2751	-1.01176	1.2e-07	1.14e-06	Down
ENSG00000157999	ANKRD61	Gene	86.9149	1.13557	1.28e-07	1.21e-06	Up
ENSG00000197168	NEK5	Gene	62.8164	1.25543	1.35e-07	1.28e-06	Up
ENSG00000225973	PIGBOS1	Gene	87.645	-1.02854	1.38e-07	1.31e-06	Down
ENSG00000167767	KRT80	Gene	13.5495	-4.31669	1.7e-07	1.59e-06	Down
ENSG00000173258	ZNF483	Gene	78.9893	1.09733	1.73e-07	1.62e-06	Up
ENSG00000148357	HMCN2	Gene	53.7879	1.32521	2.08e-07	1.93e-06	Up
ENSG00000070388	FGF22	Gene	25.6643	-1.92782	2.27e-07	2.09e-06	Down
ENSG00000177688	SUMO4	Gene	23.2662	2.09224	2.44e-07	2.24e-06	Up
ENSG00000159915	ZNF233	Gene	56.9575	1.24931	2.84e-07	2.58e-06	Up
ENSG00000178852	EFCAB13	Gene	80.9749	1.04076	2.98e-07	2.7e-06	Up
ENSG00000172650	AGAP5	Gene	65.8257	1.1895	3.3e-07	2.98e-06	Up
ENSG00000106823	ECM2	Gene	17.4248	2.61005	3.33e-07	3e-06	Up
ENSG00000215910	C1orf167	Gene	65.0487	1.16557	3.72e-07	3.33e-06	Up
ENSG00000186377	CYP4X1	Gene	15.5092	-2.78266	4.02e-07	3.58e-06	Down
ENSG00000170745	KCNS3	Gene	61.9574	-1.19718	4.08e-07	3.63e-06	Down
ENSG00000136327	NKX2-8	Gene	74.7853	-1.10064	4.15e-07	3.69e-06	Down
ENSG00000170092	SPDYE5	Gene	51.3695	1.26626	4.8e-07	4.24e-06	Up
ENSG00000066405	CLDN18	Gene	39.6459	1.50056	5.18e-07	4.55e-06	Up
ENSG00000156218	ADAMTSL3	Gene	49.0409	1.28905	5.58e-07	4.88e-06	Up
ENSG00000152785	BMP3	Gene	19.457	2.29427	5.75e-07	5.03e-06	Up
ENSG00000155749	ALS2CR12	Gene	32.2503	1.62771	5.79e-07	5.06e-06	Up
ENSG00000072182	ASIC4	Gene	68.7387	1.08588	5.91e-07	5.17e-06	Up
ENSG00000163347	CLDN1	Gene	55.8065	1.17766	7.03e-07	6.09e-06	Up
ENSG00000171777	RASGRP4	Gene	16.5871	2.50398	8.19e-07	7.05e-06	Up
ENSG00000026508	CD44	Gene	11.946	-4.10731	8.58e-07	7.36e-06	Down
ENSG00000170122	FOXD4	Gene	42.0763	-1.3639	9.44e-07	8.06e-06	Down
ENSG00000283930	AL117339.5	Gene	40.124	1.45216	1.3e-06	1.09e-05	Up
ENSG00000267710	EDDM13	Gene	25.0089	1.89334	1.32e-06	1.11e-05	Up
ENSG00000157103	SLC6A1	Gene	72.7462	1.01152	1.33e-06	1.12e-05	Up
ENSG00000205922	ONECUT3	Gene	30.4076	1.74647	1.34e-06	1.12e-05	Up
ENSG00000213928	IRF9	Gene	86.2289	1.08668	1.41e-06	1.17e-05	Up
ENSG00000132141	CCT6B	Gene	46.9502	1.32495	1.5e-06	1.25e-05	Up
ENSG00000188996	HUS1B	Gene	25.9385	-1.82727	1.66e-06	1.37e-05	Down
ENSG00000204653	ASPDH	Gene	37.9019	1.4045	1.67e-06	1.38e-05	Up
ENSG00000162931	TRIM17	Gene	68.3608	1.07258	1.81e-06	1.49e-05	Up
ENSG00000184434	LRRC19	Gene	22.373	1.95985	1.81e-06	1.49e-05	Up
ENSG00000184985	SORCS2	Gene	44.9799	1.27459	1.9e-06	1.55e-05	Up
ENSG00000177932	ZNF354C	Gene	16.614	2.40982	1.91e-06	1.56e-05	Up
ENSG00000198774	RASSF9	Gene	50.5587	1.21647	2.01e-06	1.64e-05	Up
ENSG00000163406	SLC15A2	Gene	54.0971	1.16202	2.13e-06	1.73e-05	Up
ENSG00000184923	NUTM2A	Gene	48.1532	-1.23828	2.44e-06	1.97e-05	Down
ENSG00000132932	ATP8A2	Gene	65.239	1.12227	2.45e-06	1.98e-05	Up
ENSG00000104044	OCA2	Gene	64.9753	1.13913	2.54e-06	2.05e-05	Up
ENSG00000131831	RAI2	Gene	68.3063	-1.01615	2.77e-06	2.22e-05	Down
ENSG00000188981	MSANTD1	Gene	36.7748	1.49739	2.77e-06	2.22e-05	Up
ENSG00000140749	IGSF6	Gene	20.1094	2.10231	2.84e-06	2.28e-05	Up
ENSG00000105825	TFPI2	Gene	68.2858	-1.13408	2.89e-06	2.31e-05	Down
ENSG00000240065	PSMB9	Gene	50.2491	-1.25398	3.04e-06	2.42e-05	Down
ENSG00000136531	SCN2A	Gene	34.7464	1.52105	3.06e-06	2.44e-05	Up
ENSG00000117281	CD160	Gene	46.182	1.23853	3.51e-06	2.77e-05	Up
ENSG00000188738	FSIP2	Gene	34.9817	1.58032	3.58e-06	2.82e-05	Up
ENSG00000283782	AC116366.3	Gene	47.5447	1.24353	3.77e-06	2.97e-05	Up
ENSG00000079385	CEACAM1	Gene	109.958	1.57615	3.97e-06	3.11e-05	Up
ENSG00000178201	VN1R1	Gene	24.7504	1.72391	4.12e-06	3.22e-05	Up
ENSG00000203724	C1orf53	Gene	28.0946	-1.67083	4.66e-06	3.62e-05	Down
ENSG00000099977	DDT	Gene	28.0815	-1.85095	5.2e-06	4.02e-05	Down
ENSG00000095261	PSMD5	Gene	34.0628	1.47858	5.22e-06	4.03e-05	Up
ENSG00000182103	FAM181B	Gene	63.2168	-1.07305	5.24e-06	4.05e-05	Down
ENSG00000205085	FAM71F2	Gene	26.3589	1.69963	5.27e-06	4.07e-05	Up
ENSG00000155966	AFF2	Gene	13.6863	2.56942	5.72e-06	4.38e-05	Up
ENSG00000120729	MYOT	Gene	51.6793	1.15861	5.82e-06	4.45e-05	Up
ENSG00000253598	SLC10A5	Gene	38.1611	1.32659	6.37e-06	4.84e-05	Up
ENSG00000131969	ABHD12B	Gene	64.0251	1.04637	6.93e-06	5.24e-05	Up
ENSG00000197714	ZNF460	Gene	174.345	1.24559	7.33e-06	5.53e-05	Up
ENSG00000185261	KIAA0825	Gene	26.5792	1.71511	8.02e-06	6e-05	Up
ENSG00000232810	TNF	Gene	18.6934	-2.05394	9.61e-06	7.1e-05	Down
ENSG00000220201	ZGLP1	Gene	42.055	-1.23517	1e-05	7.4e-05	Down
ENSG00000105996	HOXA2	Gene	60.2096	-1.02828	1.03e-05	7.61e-05	Down
ENSG00000164379	FOXQ1	Gene	40.3348	-1.25687	1.07e-05	7.87e-05	Down
ENSG00000196878	LAMB3	Gene	45.6154	-1.17458	1.25e-05	9.07e-05	Down
ENSG00000276966	HIST1H4E	Gene	20.0895	-1.83284	1.29e-05	9.36e-05	Down
ENSG00000243789	JMJD7	Gene	17.0986	2.05792	1.47e-05	0.000105736	Up
ENSG00000184351	KRTAP19-1	Gene	58.5989	1.10566	1.54e-05	0.00011019	Up
ENSG00000164106	SCRG1	Gene	5.26082	5.84257	1.61e-05	0.000114607	Up
ENSG00000184378	ACTRT3	Gene	30.1297	-1.39863	1.76e-05	0.000125285	Down
ENSG00000134321	RSAD2	Gene	11.8733	-2.7663	1.87e-05	0.000132416	Down
ENSG00000113073	SLC4A9	Gene	39.8294	1.20899	2.06e-05	0.000144688	Up
ENSG00000081985	IL12RB2	Gene	44.553	1.20845	2.07e-05	0.000145585	Up
ENSG00000179909	ZNF154	Gene	16.7095	2.10402	2.22e-05	0.000155029	Up
ENSG00000244219	TMEM225B	Gene	19.9068	1.79613	2.24e-05	0.000156687	Up
ENSG00000149243	KLHL35	Gene	19.3344	1.8279	2.26e-05	0.00015804	Up
ENSG00000100060	MFNG	Gene	44.6667	1.13374	2.41e-05	0.000167257	Up
ENSG00000168961	LGALS9	Gene	56.3137	1.01857	2.47e-05	0.000171257	Up
ENSG00000151838	CCDC175	Gene	26.5884	1.52905	2.57e-05	0.000178153	Up
ENSG00000166148	AVPR1A	Gene	28.6675	1.43821	2.71e-05	0.000186535	Up
ENSG00000073464	CLCN4	Gene	16.7566	-1.94791	2.77e-05	0.000190538	Down
ENSG00000143341	HMCN1	Gene	37.3636	1.25733	2.8e-05	0.000192138	Up
ENSG00000109452	INPP4B	Gene	41.3948	1.15244	2.87e-05	0.000196626	Up
ENSG00000189367	KIAA0408	Gene	16.3205	1.98237	2.88e-05	0.000197472	Up
ENSG00000120262	CCDC170	Gene	15.9897	2.06475	3.2e-05	0.000217749	Up
ENSG00000164619	BMPER	Gene	37.225	1.22357	3.3e-05	0.000223842	Up
ENSG00000132274	TRIM22	Gene	20.848	1.84181	3.34e-05	0.000226694	Up
ENSG00000182752	PAPPA	Gene	13.7534	2.19816	3.71e-05	0.000249907	Up
ENSG00000185101	ANO9	Gene	17.4899	-1.93954	3.79e-05	0.000254819	Down
ENSG00000198535	C2CD4A	Gene	49.1747	-1.15467	3.88e-05	0.000260192	Down
ENSG00000163081	CCDC140	Gene	35.9105	-1.36173	3.95e-05	0.000264807	Down
ENSG00000123407	HOXC12	Gene	42.4227	-1.12112	4.43e-05	0.000295154	Down
ENSG00000239388	ASB14	Gene	51.7358	1.06769	4.94e-05	0.000326446	Up
ENSG00000130518	IQCN	Gene	25.1602	-1.48475	5.04e-05	0.000331969	Down
ENSG00000129194	SOX15	Gene	48.9297	-1.03978	5.4e-05	0.000353855	Down
ENSG00000040731	CDH10	Gene	18.4893	1.81886	5.79e-05	0.000377598	Up
ENSG00000266265	KLF14	Gene	29.9449	-1.37	6.17e-05	0.000399988	Down
ENSG00000105583	WDR83OS	Gene	26.7996	-1.3953	6.25e-05	0.000405185	Down
ENSG00000179674	ARL14	Gene	13.1791	-2.1659	6.83e-05	0.000439989	Down
ENSG00000276203	ANKRD20A3	Gene	40.3939	1.31338	7.04e-05	0.000452158	Up
ENSG00000134323	MYCN	Gene	24.0828	1.47504	7.73e-05	0.000493443	Up
ENSG00000170458	CD14	Gene	22.7038	-1.59105	7.98e-05	0.00050816	Down
ENSG00000138798	EGF	Gene	45.0248	1.06934	7.99e-05	0.000508648	Up
ENSG00000174808	BTC	Gene	11.2574	2.37811	8.02e-05	0.000509736	Up
ENSG00000185442	FAM174B	Gene	42.6341	-1.12042	8.1e-05	0.000514903	Down
ENSG00000183775	KCTD16	Gene	33.6191	1.29088	8.23e-05	0.000522132	Up
ENSG00000283208	AC001226.2	Gene	19.5218	1.6263	9.01e-05	0.000567346	Up
ENSG00000124721	DNAH8	Gene	38.7625	1.14343	9.38e-05	0.00058867	Up
ENSG00000138271	GPR87	Gene	9.85299	2.69467	9.5e-05	0.000595525	Up
ENSG00000117154	IGSF21	Gene	11.5599	2.2743	9.56e-05	0.00059882	Up
ENSG00000149201	CCDC81	Gene	22.4256	1.48843	9.59e-05	0.000600859	Up
ENSG00000277400	AC145212.1	Gene	17.9054	-1.70768	9.62e-05	0.000602488	Down
ENSG00000167614	TTYH1	Gene	47.3194	1.0521	0.000103822	0.000645947	Up
ENSG00000160219	GAB3	Gene	42.7317	-1.05533	0.000104897	0.000651803	Down
ENSG00000164746	C7orf57	Gene	37.1921	1.16184	0.000108337	0.000671152	Up
ENSG00000277203	F8A1	Gene	57.0405	-1.02853	0.000109039	0.000675077	Down
ENSG00000110002	VWA5A	Gene	36.5744	-1.18434	0.000111206	0.000687404	Down
ENSG00000172215	CXCR6	Gene	25.8781	1.37497	0.000114951	0.000708421	Up
ENSG00000101638	ST8SIA5	Gene	21.3444	1.55399	0.000116006	0.000714702	Up
ENSG00000264324	AC006030.1	Gene	35.2894	1.23471	0.000123859	0.000759135	Up
ENSG00000196337	CGB7	Gene	57.9593	1.01047	0.000128599	0.000785968	Up
ENSG00000143199	ADCY10	Gene	32.1408	1.29056	0.000131208	0.000800161	Up
ENSG00000175463	TBC1D10C	Gene	30.3084	1.27074	0.000133096	0.000810664	Up
ENSG00000107984	DKK1	Gene	43.569	-1.0337	0.000133888	0.000815232	Down
ENSG00000188305	PEAK3	Gene	41.0626	1.22894	0.000147346	0.000890519	Up
ENSG00000162877	PM20D1	Gene	20.7417	1.56755	0.00015812	0.00095137	Up
ENSG00000197106	SLC6A17	Gene	38.0418	1.10507	0.000159365	0.000958129	Up
ENSG00000106819	ASPN	Gene	10.2903	2.39782	0.000168403	0.00100936	Up
ENSG00000183423	LRIT3	Gene	35.2329	1.13887	0.000174338	0.0010419	Up
ENSG00000177103	DSCAML1	Gene	21.0867	1.6127	0.000175182	0.00104614	Up
ENSG00000156959	LHFPL4	Gene	11.081	2.20406	0.000201409	0.00118968	Up
ENSG00000142185	TRPM2	Gene	10.9348	2.19116	0.00022577	0.00132258	Up
ENSG00000036530	CYP46A1	Gene	43.1367	1.03564	0.00022764	0.00133274	Up
ENSG00000042062	RIPOR3	Gene	11.527	2.13585	0.000229058	0.00133984	Up
ENSG00000142513	ACP4	Gene	39.4729	1.0695	0.000233114	0.00136173	Up
ENSG00000104324	CPQ	Gene	26.1292	-1.30834	0.000236269	0.00137769	Down
ENSG00000133019	CHRM3	Gene	16.1057	1.70306	0.000243515	0.00141656	Up
ENSG00000102128	RAB40AL	Gene	22.8764	1.39797	0.000248652	0.00144279	Up
ENSG00000112706	IMPG1	Gene	17.7632	1.58857	0.000281552	0.00161999	Up
ENSG00000176907	TCIM	Gene	13.1957	-1.88583	0.000290476	0.0016679	Down
ENSG00000124092	CTCFL	Gene	3.39422	5.20869	0.000305997	0.00174855	Up
ENSG00000214694	ARHGEF33	Gene	24.6189	1.31403	0.000318947	0.00181459	Up
ENSG00000133710	SPINK5	Gene	12.7577	1.96403	0.000348554	0.001967	Up
ENSG00000260903	XKR7	Gene	12.2675	2.11463	0.000357122	0.00201129	Up
ENSG00000128510	CPA4	Gene	26.7316	-1.27155	0.000357737	0.00201418	Down
ENSG00000144452	ABCA12	Gene	17.6847	1.60246	0.000358999	0.0020207	Up
ENSG00000188368	PRR19	Gene	19.2978	-1.4918	0.000378952	0.00212232	Down
ENSG00000113389	NPR3	Gene	30.4888	1.15945	0.00038099	0.00213312	Up
ENSG00000112212	TSPO2	Gene	13.2587	1.91071	0.000411545	0.00228586	Up
ENSG00000139278	GLIPR1	Gene	34.0268	1.09029	0.000414333	0.00230069	Up
ENSG00000165182	CXorf58	Gene	21.0115	1.41259	0.000417357	0.0023165	Up
ENSG00000171124	FUT3	Gene	36.5154	1.08841	0.000436432	0.00241142	Up
ENSG00000180638	SLC47A2	Gene	20.0924	1.43127	0.000446686	0.0024632	Up
ENSG00000100678	SLC8A3	Gene	16.325	1.5747	0.000447872	0.00246904	Up
ENSG00000169248	CXCL11	Gene	3.13555	-5.10798	0.000480298	0.00263369	Down
ENSG00000188921	HACD4	Gene	7.96227	2.57385	0.000499534	0.00273266	Up
ENSG00000162630	B3GALT2	Gene	6.42823	3.58476	0.000525261	0.00286155	Up
ENSG00000124749	COL21A1	Gene	17.6889	1.55451	0.000527023	0.00287058	Up
ENSG00000169252	ADRB2	Gene	27.2853	1.17947	0.000541347	0.00294122	Up
ENSG00000163576	EFHB	Gene	23.8436	1.24784	0.00054454	0.00295609	Up
ENSG00000064989	CALCRL	Gene	17.3747	1.53798	0.000556936	0.00301643	Up
ENSG00000187902	SHISA7	Gene	44.6227	1.02409	0.000585453	0.00315673	Up
ENSG00000163359	COL6A3	Gene	8.32787	2.42253	0.000587153	0.00316546	Up
ENSG00000163154	TNFAIP8L2	Gene	17.4298	1.48299	0.00059541	0.00320688	Up
ENSG00000131634	TMEM204	Gene	21.2666	1.32209	0.000621966	0.00333613	Up
ENSG00000011590	ZBTB32	Gene	17.8926	1.52341	0.000662409	0.00353081	Up
ENSG00000162692	VCAM1	Gene	4.58289	-4.65062	0.000665889	0.00354594	Down
ENSG00000156564	LRFN2	Gene	7.42084	2.70689	0.000679898	0.00361365	Up
ENSG00000204323	SMIM5	Gene	34.1209	1.0969	0.000698325	0.00370252	Up
ENSG00000172824	CES4A	Gene	19.0371	1.38728	0.00069891	0.00370462	Up
ENSG00000117400	MPL	Gene	20.9344	1.34036	0.00071219	0.00376531	Up
ENSG00000281106	TMEM272	Gene	7.27983	2.66124	0.000733287	0.00386744	Up
ENSG00000168828	OR13J1	Gene	9.18775	2.20315	0.000734164	0.0038705	Up
ENSG00000100191	SLC5A4	Gene	20.3994	1.36423	0.000736215	0.00388079	Up
ENSG00000198523	PLN	Gene	6.82171	2.84832	0.000746946	0.00393182	Up
ENSG00000167749	KLK4	Gene	31.3028	1.04977	0.000770977	0.00404602	Up
ENSG00000144671	SLC22A14	Gene	13.958	1.77159	0.000776861	0.00407417	Up
ENSG00000205413	SAMD9	Gene	40.9527	-1.00088	0.000809774	0.00423258	Down
ENSG00000262180	OCLM	Gene	34.5338	1.03182	0.000811399	0.00424051	Up
ENSG00000203734	ECT2L	Gene	16.2621	1.4997	0.000814506	0.00425561	Up
ENSG00000148655	LRMDA	Gene	26.8243	1.24629	0.000824158	0.00429915	Up
ENSG00000149527	PLCH2	Gene	30.9356	1.09084	0.000830708	0.00432927	Up
ENSG00000130176	CNN1	Gene	22.0785	-1.31944	0.000849775	0.0044151	Down
ENSG00000196639	HRH1	Gene	27.0643	-1.14374	0.000871921	0.00451517	Down
ENSG00000256797	KLRF2	Gene	6.76001	2.87504	0.000887009	0.00458783	Up
ENSG00000116039	ATP6V1B1	Gene	21.2396	1.30141	0.00090127	0.00465666	Up
ENSG00000175806	MSRA	Gene	26.3642	-1.14732	0.000904136	0.004669	Down
ENSG00000164176	EDIL3	Gene	14.1811	1.73639	0.000913471	0.00471223	Up
ENSG00000206384	COL6A6	Gene	15.3015	1.60712	0.000923304	0.00475745	Up
ENSG00000162771	FAM71A	Gene	5.68175	-3.42925	0.000965582	0.00495489	Down
ENSG00000139220	PPFIA2	Gene	8.07106	2.36821	0.00098617	0.00505126	Up
ENSG00000126861	OMG	Gene	17.4946	1.49693	0.00101766	0.00519417	Up
ENSG00000105967	TFEC	Gene	6.73637	2.88827	0.00107864	0.00547398	Up
ENSG00000083814	ZNF671	Gene	11.751	1.77825	0.00108424	0.00549739	Up
ENSG00000104112	SCG3	Gene	9.93569	2.00716	0.00111279	0.00562613	Up
ENSG00000106809	OGN	Gene	16.3429	1.50527	0.00113279	0.00572056	Up
ENSG00000166317	SYNPO2L	Gene	29.0143	1.20455	0.00115766	0.00583108	Up
ENSG00000232196	MTRNR2L4	Gene	10.8788	1.90497	0.00117225	0.00589395	Up
ENSG00000100146	SOX10	Gene	18.171	1.52559	0.00119193	0.00598213	Up
ENSG00000172349	IL16	Gene	16.2802	1.47133	0.00119739	0.00600646	Up
ENSG00000104332	SFRP1	Gene	22.3531	-1.22532	0.00123229	0.00616967	Down
ENSG00000168306	ACOX2	Gene	8.06915	2.36552	0.00123391	0.00617617	Up
ENSG00000141194	OR4D1	Gene	15.3864	-1.49633	0.00124548	0.00622695	Down
ENSG00000189377	CXCL17	Gene	13.718	1.58064	0.00127278	0.00635445	Up
ENSG00000153233	PTPRR	Gene	7.35523	-2.48107	0.00132472	0.00658184	Down
ENSG00000167195	GOLGA6C	Gene	5.51706	3.34607	0.00133009	0.00660516	Up
ENSG00000138964	PARVG	Gene	6.00559	3.0411	0.00134464	0.00667321	Up
ENSG00000088827	SIGLEC1	Gene	11.0063	1.81135	0.00136999	0.00678867	Up
ENSG00000152377	SPOCK1	Gene	15.7794	1.56279	0.00140614	0.00694932	Up
ENSG00000108759	KRT32	Gene	7.23873	-2.40715	0.00142675	0.00704313	Down
ENSG00000197776	KLHDC1	Gene	26.0138	1.11805	0.00143459	0.00707648	Up
ENSG00000168348	INSM2	Gene	16.323	-1.43302	0.00147053	0.00722549	Down
ENSG00000169181	GSG1L	Gene	28.9793	1.03168	0.00151677	0.00743217	Up
ENSG00000086967	MYBPC2	Gene	24.4884	1.14485	0.0015828	0.00772279	Up
ENSG00000064218	DMRT3	Gene	19.0553	-1.36618	0.00158531	0.00773312	Down
ENSG00000063015	SEZ6	Gene	6.81271	2.55567	0.00158913	0.00774885	Up
ENSG00000175318	GRAMD2A	Gene	10.9126	1.77965	0.00166586	0.00808468	Up
ENSG00000171217	CLDN20	Gene	25.1818	1.15905	0.00167849	0.00813588	Up
ENSG00000185985	SLITRK2	Gene	27.6881	1.05209	0.00169105	0.00818861	Up
ENSG00000101335	MYL9	Gene	10.8126	1.92241	0.00169857	0.00821995	Up
ENSG00000117600	PLPPR4	Gene	30.1545	1.0687	0.00172844	0.00834488	Up
ENSG00000204291	COL15A1	Gene	12.758	1.75118	0.00173017	0.00835115	Up
ENSG00000064205	WISP2	Gene	7.61869	2.28655	0.00178341	0.00857006	Up
ENSG00000174944	P2RY14	Gene	4.94024	3.82759	0.00179594	0.00862076	Up
ENSG00000174776	WDR49	Gene	6.64283	2.54888	0.00185393	0.00886852	Up
ENSG00000178055	PRSS42	Gene	16.4033	1.36398	0.00186437	0.0089131	Up
ENSG00000135100	HNF1A	Gene	7.2313	2.39353	0.00187158	0.00893882	Up
ENSG00000151572	ANO4	Gene	25.1708	1.1051	0.00193399	0.00920763	Up
ENSG00000213413	PVRIG	Gene	22.7669	1.15171	0.0019449	0.00925396	Up
ENSG00000215186	GOLGA6B	Gene	13.4513	1.52956	0.00196558	0.00933417	Up
ENSG00000103489	XYLT1	Gene	13.7327	1.57203	0.00199138	0.00944406	Up
ENSG00000112818	MEP1A	Gene	11.0197	1.77391	0.00200116	0.00948243	Up
ENSG00000102287	GABRE	Gene	19.0593	-1.2935	0.00203643	0.00963554	Down
ENSG00000168878	SFTPB	Gene	8.04322	2.16527	0.00206778	0.00976021	Up
ENSG00000254402	LRRC24	Gene	13.2222	-1.59183	0.00207209	0.00977942	Down
ENSG00000129354	AP1M2	Gene	22.2605	-1.16526	0.00208127	0.00981799	Down
ENSG00000174527	MYO1H	Gene	28.9183	1.05054	0.00210029	0.00990055	Up
ENSG00000120645	IQSEC3	Gene	23.446	1.14275	0.00213506	0.0100426	Up
ENSG00000197580	BCO2	Gene	29.7505	1.0564	0.00219495	0.0102852	Up
ENSG00000104879	CKM	Gene	26.1733	1.05444	0.00220055	0.0103048	Up
ENSG00000260287	TBC1D3G	Gene	9.99129	-1.94935	0.00227723	0.0106219	Down
ENSG00000074706	IPCEF1	Gene	20.0412	1.21221	0.00228817	0.0106679	Up
ENSG00000182463	TSHZ2	Gene	25.53	1.20726	0.00234283	0.0108812	Up
ENSG00000257315	ZBED6	Gene	18.2909	1.32091	0.0023426	0.0108812	Up
ENSG00000127362	TAS2R3	Gene	6.95782	2.33327	0.00241479	0.0111702	Up
ENSG00000120251	GRIA2	Gene	5.45672	2.89018	0.00251689	0.0115891	Up
ENSG00000214814	FER1L6	Gene	10.982	1.68766	0.0025498	0.011731	Up
ENSG00000198785	GRIN3A	Gene	13.0713	1.57897	0.00255338	0.0117433	Up
ENSG00000059378	PARP12	Gene	21.5211	1.23189	0.00255898	0.0117649	Up
ENSG00000269891	ARHGAP19-SLIT1	Gene	12.4915	1.57973	0.00262744	0.012045	Up
ENSG00000161281	COX7A1	Gene	15.9457	1.40753	0.00267463	0.0122404	Up
ENSG00000156510	HKDC1	Gene	9.53588	-1.80218	0.00270292	0.0123583	Down
ENSG00000196724	ZNF418	Gene	14.7615	1.45211	0.00270805	0.0123789	Up
ENSG00000147576	ADHFE1	Gene	14.6742	1.43848	0.00278513	0.0127	Up
ENSG00000277150	F8A3	Gene	7.24812	-2.18942	0.00283083	0.0128889	Down
ENSG00000163803	PLB1	Gene	13.5224	1.56687	0.00283615	0.0129101	Up
ENSG00000285868	AC008676.3	Gene	6.10728	2.68568	0.00285754	0.0129948	Up
ENSG00000175294	CATSPER1	Gene	17.842	1.2603	0.00289583	0.0131404	Up
ENSG00000188112	C6orf132	Gene	4.8492	3.15338	0.00303224	0.0136959	Up
ENSG00000173212	MAB21L3	Gene	9.77895	1.83665	0.00309388	0.0139388	Up
ENSG00000180089	TMEM86B	Gene	32.0763	-1.05136	0.00320932	0.0144108	Down
ENSG00000178860	MSC	Gene	11.1045	-1.61234	0.00321951	0.0144532	Down
ENSG00000127083	OMD	Gene	4.76464	3.13884	0.0033182	0.0148315	Up
ENSG00000183148	ANKRD20A2	Gene	29.5258	1.02335	0.003365	0.0150133	Up
ENSG00000181982	CCDC149	Gene	9.51154	1.91582	0.00342445	0.0152351	Up
ENSG00000130377	ACSBG2	Gene	21.5811	1.13913	0.00343917	0.0152875	Up
ENSG00000165973	NELL1	Gene	4.3496	3.61626	0.00346547	0.0153878	Up
ENSG00000137877	SPTBN5	Gene	23.4992	1.08087	0.00349823	0.0155156	Up
ENSG00000285932	AL133353.2	Gene	5.29989	2.8169	0.00358744	0.0158466	Up
ENSG00000183598	HIST2H3D	Gene	8.804	-1.84412	0.00386814	0.0169467	Down
ENSG00000244482	LILRA6	Gene	12.3567	1.54414	0.00396522	0.0173351	Up
ENSG00000179913	B3GNT3	Gene	15.4823	-1.30961	0.00396972	0.0173427	Down
ENSG00000186115	CYP4F2	Gene	20.0177	1.17782	0.00397294	0.0173514	Up
ENSG00000129535	NRL	Gene	18.1513	-1.26702	0.00401244	0.0175142	Down
ENSG00000139364	TMEM132B	Gene	8.94983	1.85966	0.00408384	0.0177827	Up
ENSG00000145536	ADAMTS16	Gene	7.11588	-2.12398	0.00409731	0.0178309	Down
ENSG00000173627	APOBEC4	Gene	3.39436	4.17933	0.00412426	0.0179342	Up
ENSG00000187682	ERAS	Gene	9.76468	-1.6917	0.00418159	0.0181552	Down
ENSG00000255974	CYP2A6	Gene	5.21889	2.80146	0.00422895	0.0183252	Up
ENSG00000148795	CYP17A1	Gene	12.2827	1.54345	0.00434818	0.0187929	Up
ENSG00000178750	STX19	Gene	11.2336	1.58655	0.00435093	0.0188006	Up
ENSG00000185689	C6orf201	Gene	13.3695	1.4497	0.00447066	0.0192733	Up
ENSG00000197140	ADAM32	Gene	12.0329	1.49341	0.00451454	0.0194303	Up
ENSG00000197406	DIO3	Gene	4.62198	-3.06914	0.00457368	0.0196503	Down
ENSG00000205143	ARID3C	Gene	25.0406	-1.02361	0.00457318	0.0196503	Down
ENSG00000260314	MRC1	Gene	21.4134	1.08825	0.0046771	0.0200439	Up
ENSG00000118094	TREH	Gene	8.45483	1.86482	0.00480358	0.0205185	Up
ENSG00000204882	GPR20	Gene	7.42266	2.01009	0.00499741	0.0212166	Up
ENSG00000166401	SERPINB8	Gene	6.97881	-2.15138	0.00505134	0.021413	Down
ENSG00000198673	FAM19A2	Gene	23.5629	1.05962	0.00506359	0.0214533	Up
ENSG00000175899	A2M	Gene	7.03342	2.36946	0.00515757	0.0218042	Up
ENSG00000101188	NTSR1	Gene	9.12165	1.70831	0.00516501	0.0218309	Up
ENSG00000261594	TPBGL	Gene	23.0295	-1.06905	0.0052005	0.0219596	Down
ENSG00000180596	HIST1H2BC	Gene	19.8636	-1.1703	0.00522058	0.0220325	Down
ENSG00000185247	MAGEA11	Gene	5.45019	2.51744	0.00526423	0.0221904	Up
ENSG00000188620	HMX3	Gene	26.3887	-1.00241	0.00543053	0.0227857	Down
ENSG00000164188	RANBP3L	Gene	14.5854	1.33769	0.00555409	0.0232369	Up
ENSG00000124701	APOBEC2	Gene	11.8744	1.50478	0.00559103	0.0233664	Up
ENSG00000175161	CADM2	Gene	7.46854	-1.98489	0.00564495	0.0235489	Down
ENSG00000125999	BPIFB1	Gene	4.05129	3.50895	0.00590819	0.0245397	Up
ENSG00000171989	LDHAL6B	Gene	5.78888	2.2918	0.00593621	0.0246352	Up
ENSG00000166856	GPR182	Gene	11.1977	1.49112	0.0059964	0.024846	Up
ENSG00000171236	LRG1	Gene	9.90352	-1.63362	0.00613289	0.0253304	Down
ENSG00000120708	TGFBI	Gene	10.5463	-1.58831	0.0062127	0.0256086	Down
ENSG00000275778	PRH1-PRR4	Gene	18.1811	1.22437	0.00623405	0.025675	Up
ENSG00000138347	MYPN	Gene	23.4427	1.00504	0.00627325	0.0258222	Up
ENSG00000251692	PTX4	Gene	18.8752	1.16192	0.00630251	0.0259242	Up
ENSG00000185958	FAM186A	Gene	22.9357	1.00565	0.00639562	0.0262574	Up
ENSG00000127533	F2RL3	Gene	5.55797	2.50455	0.00648543	0.026562	Up
ENSG00000283297	TEX52	Gene	20.7441	1.1008	0.00649333	0.0265888	Up
ENSG00000121634	GJA8	Gene	6.55186	2.2255	0.00657076	0.0268636	Up
ENSG00000183977	PP2D1	Gene	20.8078	1.05878	0.00672772	0.0274185	Up
ENSG00000175766	EIF4E1B	Gene	12.836	1.34933	0.00685563	0.0278825	Up
ENSG00000142512	SIGLEC10	Gene	21.8519	1.00987	0.00706112	0.0285431	Up
ENSG00000268750	AC010522.1	Gene	16.3554	1.20353	0.00715076	0.0288607	Up
ENSG00000168032	ENTPD3	Gene	10.2819	1.52975	0.00716041	0.0288966	Up
ENSG00000188643	S100A16	Gene	3.84065	3.42399	0.00726423	0.0292541	Up
ENSG00000144130	NT5DC4	Gene	11.5007	1.4353	0.00735021	0.0295649	Up
ENSG00000270011	ZNF559-ZNF177	Gene	16.4492	1.23061	0.00735262	0.0295716	Up
ENSG00000269466	H3.Y	Gene	9.0031	1.68285	0.00736207	0.0296035	Up
ENSG00000144792	ZNF660	Gene	3.80722	3.38627	0.00747469	0.0300008	Up
ENSG00000065618	COL17A1	Gene	10.219	1.53593	0.00752359	0.0301847	Up
ENSG00000135702	CHST5	Gene	5.82028	2.29968	0.0075683	0.0303392	Up
ENSG00000254997	KRTAP5-9	Gene	4.31963	-2.98393	0.00757169	0.0303497	Down
ENSG00000166676	TVP23A	Gene	11.9027	-1.43989	0.00757854	0.0303709	Down
ENSG00000148482	SLC39A12	Gene	4.6766	2.6108	0.00762507	0.0305198	Up
ENSG00000074803	SLC12A1	Gene	9.36902	1.60777	0.00773395	0.0309018	Up
ENSG00000185467	KPNA7	Gene	7.33718	2.00648	0.00786375	0.0313244	Up
ENSG00000066056	TIE1	Gene	7.50906	1.84971	0.00787234	0.0313522	Up
ENSG00000197889	MEIG1	Gene	20.8541	-1.01636	0.00809938	0.032169	Down
ENSG00000118137	APOA1	Gene	8.54525	1.72983	0.0081588	0.0323645	Up
ENSG00000134201	GSTM5	Gene	5.60315	2.25171	0.00824473	0.0326683	Up
ENSG00000015592	STMN4	Gene	4.78334	2.6345	0.0083123	0.0329033	Up
ENSG00000171885	AQP4	Gene	14.3406	1.29147	0.00833903	0.0329924	Up
ENSG00000163705	FANCD2OS	Gene	17.586	1.16763	0.00850573	0.0335569	Up
ENSG00000170075	GPR37L1	Gene	9.85714	1.60303	0.00862661	0.0339549	Up
ENSG00000137648	TMPRSS4	Gene	6.21638	2.13114	0.00868926	0.0341603	Up
ENSG00000184650	ODF4	Gene	6.56189	-2.01237	0.00893725	0.0349875	Down
ENSG00000226979	LTA	Gene	16.3302	-1.16382	0.00898717	0.0351577	Down
ENSG00000126856	PRDM7	Gene	21.8144	1.02813	0.00908681	0.0354841	Up
ENSG00000270379	HEATR9	Gene	15.4848	1.17649	0.00914842	0.0356713	Up
ENSG00000152689	RASGRP3	Gene	20.1875	1.03542	0.00932428	0.0362759	Up
ENSG00000239620	PRR20G	Gene	3.60099	-3.35981	0.00933336	0.0362983	Down
ENSG00000168148	HIST3H3	Gene	9.58088	1.5156	0.00970935	0.0375365	Up
ENSG00000107187	LHX3	Gene	5.09586	2.37785	0.00988116	0.0381253	Up
ENSG00000066185	ZMYND12	Gene	11.6287	1.45077	0.00998271	0.0384409	Up
ENSG00000181433	SAGE1	Gene	18.1233	-1.06551	0.0103912	0.0397751	Down
ENSG00000099958	DERL3	Gene	14.5297	-1.21244	0.0103972	0.0397865	Down
ENSG00000106648	GALNTL5	Gene	9.93035	1.47171	0.0108324	0.0412621	Up
ENSG00000205108	FAM205A	Gene	4.48128	2.52936	0.0108714	0.0413863	Up
ENSG00000196104	SPOCK3	Gene	14.3722	1.23513	0.0112915	0.0427611	Up
ENSG00000117595	IRF6	Gene	10.9376	-1.41055	0.0114308	0.0431924	Down
ENSG00000261732	AL031708.1	Gene	19.4072	1.01226	0.0115416	0.0435602	Up
ENSG00000115523	GNLY	Gene	11.1791	1.39145	0.0115468	0.0435756	Up
ENSG00000072952	MRVI1	Gene	12.6428	1.32896	0.0116209	0.0438215	Up
ENSG00000198846	TOX	Gene	12.2726	1.26838	0.0116765	0.0439999	Up
ENSG00000107159	CA9	Gene	4.07882	2.83841	0.0116963	0.0440634	Up
ENSG00000124091	GCNT7	Gene	11.5731	1.33277	0.0118185	0.0444539	Up
ENSG00000218823	PAPOLB	Gene	7.05498	1.87775	0.0118193	0.0444539	Up
ENSG00000141338	ABCA8	Gene	8.98035	1.6929	0.0118543	0.0445643	Up
ENSG00000135905	DOCK10	Gene	14.121	1.18473	0.011932	0.044813	Up
ENSG00000070526	ST6GALNAC1	Gene	5.35835	2.17266	0.0120608	0.0452405	Up
ENSG00000145975	FAM217A	Gene	8.46789	1.57001	0.0122571	0.0458843	Up
ENSG00000261341	AC010325.1	Gene	10.781	1.39722	0.0122837	0.045962	Up
ENSG00000170961	HAS2	Gene	3.93102	2.80497	0.0124073	0.0463577	Up
ENSG00000162989	KCNJ3	Gene	11.1126	1.34343	0.0126735	0.0471901	Up
ENSG00000184956	MUC6	Gene	7.77087	1.69353	0.0127621	0.0474478	Up
ENSG00000257335	MGAM	Gene	5.42068	2.19731	0.0129	0.0478239	Up
ENSG00000184206	GOLGA6L4	Gene	16.069	1.20665	0.0129267	0.0479128	Up
ENSG00000164946	FREM1	Gene	8.71765	1.65396	0.0129551	0.0479964	Up
ENSG00000104760	FGL1	Gene	11.0032	1.34587	0.0129674	0.0480281	Up
ENSG00000165215	CLDN3	Gene	10.41	-1.39273	0.0132816	0.0490248	Down
ENSG00000139679	LPAR6	Gene	13.3607	1.3396	0.013411	0.0494278	Up
ENSG00000128285	MCHR1	Gene	7.15014	1.72883	0.0134413	0.0495254	Up
ENSG00000172940	SLC22A13	Gene	11.1746	1.33981	0.0135356	0.0498212	Up
hsa_circ_30924	-	circRNA	114.478	-1.56984	9.48e-19	2.75e-17	Down
hsa_circ_06706	-	circRNA	68.8243	-1.91991	1.02e-16	2.45e-15	Down
hsa_circ_15745	-	circRNA	106.786	-1.40416	3.68e-15	7.67e-14	Down
hsa_circ_01926	-	circRNA	82.7022	-1.44044	8.84e-13	1.48e-11	Down
hsa_circ_25229	-	circRNA	120.81	-1.11196	9.08e-12	1.38e-10	Down
hsa_circ_21740	-	circRNA	37.9176	-2.15263	5.64e-11	7.87e-10	Down
hsa_circ_14921	-	circRNA	120.841	-1.04281	1.39e-10	1.85e-09	Down
hsa_circ_15903	-	circRNA	80.4324	1.28063	2.59e-10	3.35e-09	Up
hsa_circ_11691	-	circRNA	682.709	-1.47359	3.37e-10	4.31e-09	Down
hsa_circ_19817	-	circRNA	123.36	-1.05207	3.74e-09	4.25e-08	Down
hsa_circ_10922	-	circRNA	108.462	-1.03008	3.86e-09	4.38e-08	Down
hsa_circ_30307	-	circRNA	43.9025	-1.66844	4.74e-09	5.34e-08	Down
hsa_circ_21160	-	circRNA	50.0578	-1.51442	1.94e-08	2.04e-07	Down
hsa_circ_29483	-	circRNA	56.9708	-1.37992	5.57e-08	5.56e-07	Down
hsa_circ_22400	-	circRNA	87.0433	-1.08463	1.03e-07	9.89e-07	Down
hsa_circ_08228	-	circRNA	75.9442	-1.06955	2.19e-07	2.02e-06	Down
hsa_circ_32715	-	circRNA	72.1052	1.24762	2.95e-07	2.67e-06	Up
hsa_circ_20275	-	circRNA	57.224	-1.30576	3.03e-07	2.75e-06	Down
hsa_circ_29207	-	circRNA	41.2651	-1.45614	3.29e-07	2.97e-06	Down
hsa_circ_02438	-	circRNA	23.7825	-2.02904	3.3e-07	2.97e-06	Down
hsa_circ_13234	-	circRNA	62.467	-1.18531	9.75e-07	8.3e-06	Down
hsa_circ_11016	-	circRNA	23.5617	-1.92953	9.85e-07	8.38e-06	Down
hsa_circ_32087	-	circRNA	66.495	1.04894	1.21e-06	1.02e-05	Up
hsa_circ_24881	-	circRNA	49.503	-1.35157	1.21e-06	1.02e-05	Down
hsa_circ_08141	-	circRNA	20.6025	2.07337	1.37e-06	1.14e-05	Up
hsa_circ_15563	-	circRNA	22.9305	1.99121	1.48e-06	1.23e-05	Up
hsa_circ_02464	-	circRNA	64.8227	-1.06696	1.66e-06	1.37e-05	Down
hsa_circ_31426	-	circRNA	13.1545	2.98876	2.19e-06	1.78e-05	Up
hsa_circ_06384	-	circRNA	67.7199	-1.02394	2.63e-06	2.11e-05	Down
hsa_circ_19188	-	circRNA	14.7827	2.55867	2.74e-06	2.2e-05	Up
hsa_circ_04071	-	circRNA	43.2935	-1.2972	2.85e-06	2.28e-05	Down
hsa_circ_31060	-	circRNA	34.6429	-1.44041	3.8e-06	2.99e-05	Down
hsa_circ_15720	-	circRNA	23.3409	-1.78555	5.13e-06	3.96e-05	Down
hsa_circ_06710	-	circRNA	65.7247	1.02936	6.1e-06	4.65e-05	Up
hsa_circ_26703	-	circRNA	64.4269	-1.03528	7.03e-06	5.31e-05	Down
hsa_circ_05882	-	circRNA	21.212	-1.90692	8.34e-06	6.22e-05	Down
hsa_circ_15125	-	circRNA	23.586	-1.72702	8.4e-06	6.27e-05	Down
hsa_circ_20848	-	circRNA	45.315	1.18697	9.86e-06	7.28e-05	Up
hsa_circ_03819	-	circRNA	15.4884	-2.21135	9.92e-06	7.32e-05	Down
hsa_circ_08019	-	circRNA	58.9985	-1.02218	1.07e-05	7.86e-05	Down
hsa_circ_18525	-	circRNA	48.3846	-1.15451	1.18e-05	8.61e-05	Down
hsa_circ_32880	-	circRNA	102.868	2.10813	1.23e-05	8.95e-05	Up
hsa_circ_15075	-	circRNA	59.0504	-1.17557	1.28e-05	9.29e-05	Down
hsa_circ_17700	-	circRNA	10.7253	3.06966	1.47e-05	0.000105489	Up
hsa_circ_02233	-	circRNA	23.3438	-1.67401	1.59e-05	0.00011363	Down
hsa_circ_07390	-	circRNA	59.3277	-1.06824	1.59e-05	0.000113895	Down
hsa_circ_16408	-	circRNA	32.0855	-1.45891	1.79e-05	0.000127379	Down
hsa_circ_03866	-	circRNA	58.5115	-1.03051	2.03e-05	0.000143051	Down
hsa_circ_21420	-	circRNA	17.72	-1.89562	2.16e-05	0.00015146	Down
hsa_circ_29431	-	circRNA	50.6552	-1.19683	2.45e-05	0.000169983	Down
hsa_circ_25201	-	circRNA	53.4844	-1.05054	2.61e-05	0.000180326	Down
hsa_circ_26074	-	circRNA	56.8496	-1.00342	2.67e-05	0.000184222	Down
hsa_circ_03936	-	circRNA	25.614	-1.59443	3.22e-05	0.000219023	Down
hsa_circ_13881	-	circRNA	35.902	-1.24348	3.27e-05	0.000222406	Down
hsa_circ_20938	-	circRNA	27.5051	1.47715	3.64e-05	0.000245587	Up
hsa_circ_03065	-	circRNA	14.5817	2.17074	3.74e-05	0.000251672	Up
hsa_circ_20426	-	circRNA	31.0749	-1.33676	3.76e-05	0.000253034	Down
hsa_circ_18343	-	circRNA	20.9288	1.83954	3.84e-05	0.000258171	Up
hsa_circ_07093	-	circRNA	26.2704	1.56654	3.87e-05	0.000260068	Up
hsa_circ_08298	-	circRNA	34.2994	-1.36946	3.98e-05	0.000266565	Down
hsa_circ_01883	-	circRNA	15.7703	-1.94569	4.31e-05	0.000287344	Down
hsa_circ_15576	-	circRNA	32.6241	-1.32027	4.51e-05	0.000299741	Down
hsa_circ_01737	-	circRNA	40.6897	-1.19708	4.73e-05	0.000313637	Down
hsa_circ_14549	-	circRNA	49.5489	1.05789	4.88e-05	0.000322814	Up
hsa_circ_21865	-	circRNA	11.8959	2.46674	4.88e-05	0.000322814	Up
hsa_circ_01986	-	circRNA	30.5554	-1.39829	5.24e-05	0.000343903	Down
hsa_circ_16506	-	circRNA	17.5072	1.78473	5.43e-05	0.000355529	Up
hsa_circ_24477	-	circRNA	36.8826	1.19572	5.58e-05	0.000364818	Up
hsa_circ_12672	-	circRNA	23.3955	-1.53841	6.06e-05	0.000393945	Down
hsa_circ_21459	-	circRNA	39.4769	-1.15088	6.3e-05	0.000407775	Down
hsa_circ_26688	-	circRNA	46.9787	-1.0426	6.52e-05	0.000421363	Down
hsa_circ_24667	-	circRNA	44.74	-1.04963	7.07e-05	0.000454143	Down
hsa_circ_24629	-	circRNA	17.1743	1.83588	7.28e-05	0.000466423	Up
hsa_circ_08162	-	circRNA	36.4563	-1.23299	7.41e-05	0.000474518	Down
hsa_circ_29410	-	circRNA	47.0471	1.0283	7.53e-05	0.000481477	Up
hsa_circ_08958	-	circRNA	43.2229	-1.19539	7.88e-05	0.000502171	Down
hsa_circ_21785	-	circRNA	41.0034	-1.22323	8.02e-05	0.000510022	Down
hsa_circ_16757	-	circRNA	33.6932	-1.25965	9.13e-05	0.000573887	Down
hsa_circ_15498	-	circRNA	14.8337	2.02717	0.000104657	0.000650727	Up
hsa_circ_32069	-	circRNA	34.6032	1.25696	0.000104727	0.000650953	Up
hsa_circ_08032	-	circRNA	19.3233	1.62512	0.000113473	0.000700529	Up
hsa_circ_12956	-	circRNA	13.9703	-1.94794	0.000119399	0.000733883	Down
hsa_circ_08086	-	circRNA	30.1423	-1.30874	0.000128026	0.000783199	Down
hsa_circ_05381	-	circRNA	7.99448	3.46242	0.000133861	0.000815197	Up
hsa_circ_21229	-	circRNA	35.7899	1.21429	0.000140131	0.000850201	Up
hsa_circ_30317	-	circRNA	45.4214	-1.06076	0.000146286	0.000885074	Down
hsa_circ_26674	-	circRNA	26.1018	-1.35411	0.000146423	0.000885764	Down
hsa_circ_25571	-	circRNA	32.75	1.18144	0.000154447	0.000930851	Up
hsa_circ_26579	-	circRNA	19.0643	1.58259	0.000161052	0.000967825	Up
hsa_circ_11013	-	circRNA	7.6967	3.42412	0.000169767	0.0010166	Up
hsa_circ_06853	-	circRNA	32.1503	1.26693	0.000189333	0.00112447	Up
hsa_circ_21988	-	circRNA	44.9236	-1.04172	0.000195135	0.00115541	Down
hsa_circ_04938	-	circRNA	33.0659	1.17245	0.000196777	0.0011639	Up
hsa_circ_25227	-	circRNA	15.5259	1.8784	0.000216289	0.00127124	Up
hsa_circ_19332	-	circRNA	3.62844	5.29846	0.000222199	0.00130264	Up
hsa_circ_13257	-	circRNA	28.7594	-1.23401	0.000230128	0.0013459	Down
hsa_circ_13747	-	circRNA	33.5939	-1.14367	0.000230827	0.00134938	Down
hsa_circ_13783	-	circRNA	17.5145	1.62278	0.000234787	0.00137048	Up
hsa_circ_04534	-	circRNA	36.7721	-1.18787	0.000247075	0.00143471	Down
hsa_circ_06823	-	circRNA	156.821	1.31697	0.00025334	0.00146825	Up
hsa_circ_01579	-	circRNA	5.33854	4.86172	0.000282463	0.00162476	Up
hsa_circ_19056	-	circRNA	7.9628	2.83101	0.000289041	0.00166064	Up
hsa_circ_01202	-	circRNA	15.7044	-1.69286	0.000290778	0.00166916	Down
hsa_circ_16618	-	circRNA	19.5423	-1.49546	0.000293729	0.00168485	Down
hsa_circ_11460	-	circRNA	13.5615	1.86414	0.000298988	0.001712	Up
hsa_circ_02649	-	circRNA	14.7977	1.72454	0.00032187	0.00182962	Up
hsa_circ_10934	-	circRNA	20.9613	1.41147	0.000322354	0.00183211	Up
hsa_circ_03619	-	circRNA	47.0258	1.11821	0.000339438	0.00192111	Up
hsa_circ_08034	-	circRNA	9.77421	2.31475	0.000346123	0.00195498	Up
hsa_circ_11350	-	circRNA	11.8114	2.06559	0.000361553	0.00203391	Up
hsa_circ_06697	-	circRNA	21.9569	-3.70347	0.000373757	0.00209574	Down
hsa_circ_11355	-	circRNA	80.9965	1.31851	0.000375884	0.00210664	Up
hsa_circ_21151	-	circRNA	11.53	-2.0142	0.000377916	0.00211742	Down
hsa_circ_09842	-	circRNA	9.5783	2.2805	0.000385668	0.00215675	Up
hsa_circ_13113	-	circRNA	6.7026	3.19766	0.000387053	0.00216303	Up
hsa_circ_32599	-	circRNA	11.3198	2.11812	0.000389127	0.00217369	Up
hsa_circ_01996	-	circRNA	45.7056	1.01695	0.000393613	0.00219625	Up
hsa_circ_02382	-	circRNA	3.20075	5.14686	0.000408133	0.00226884	Up
hsa_circ_21171	-	circRNA	23.6896	1.28637	0.000411978	0.00228794	Up
hsa_circ_18655	-	circRNA	6.1702	-3.5778	0.000427068	0.00236603	Down
hsa_circ_17832	-	circRNA	18.0742	-1.49702	0.000433284	0.00239606	Down
hsa_circ_16856	-	circRNA	43.7186	-1.00092	0.000441398	0.00243742	Down
hsa_circ_03480	-	circRNA	10.7905	-2.07105	0.000493089	0.00269928	Down
hsa_circ_17706	-	circRNA	20.3189	1.43505	0.00052238	0.00284807	Up
hsa_circ_11865	-	circRNA	19.6934	-1.44967	0.000544497	0.00295609	Down
hsa_circ_11892	-	circRNA	26.7617	1.262	0.000545461	0.00296028	Up
hsa_circ_07629	-	circRNA	15.6808	1.64379	0.000564544	0.00305452	Up
hsa_circ_16447	-	circRNA	21.3946	1.34398	0.000575045	0.00310489	Up
hsa_circ_24008	-	circRNA	23.0188	-1.34229	0.000575562	0.00310726	Down
hsa_circ_32395	-	circRNA	29.7003	-1.21951	0.000584002	0.00315021	Down
hsa_circ_05312	-	circRNA	29.243	1.12365	0.000583965	0.00315021	Up
hsa_circ_01170	-	circRNA	16.1539	-1.54852	0.000596319	0.00321089	Down
hsa_circ_08346	-	circRNA	7.38508	2.70163	0.000613524	0.0032946	Up
hsa_circ_13855	-	circRNA	26.3614	-1.18562	0.000631539	0.0033833	Down
hsa_circ_02357	-	circRNA	18.1764	-1.59862	0.000633683	0.00339339	Down
hsa_circ_19899	-	circRNA	12.0623	1.84714	0.000656523	0.00350375	Up
hsa_circ_15792	-	circRNA	20.0643	-1.38161	0.000665765	0.00354576	Down
hsa_circ_06864	-	circRNA	17.8272	1.46325	0.000667408	0.00355354	Up
hsa_circ_31281	-	circRNA	9.3527	2.21466	0.00068134	0.00362032	Up
hsa_circ_32321	-	circRNA	3.042	5.0519	0.000699353	0.00370596	Up
hsa_circ_02998	-	circRNA	12.8946	1.75568	0.000701796	0.00371639	Up
hsa_circ_23144	-	circRNA	28.8346	-1.16675	0.000725561	0.00383082	Down
hsa_circ_12124	-	circRNA	36.3111	-1.01365	0.000731009	0.00385646	Down
hsa_circ_27967	-	circRNA	27.8277	1.16154	0.000737938	0.00388794	Up
hsa_circ_18908	-	circRNA	9.6972	-2.22563	0.000738248	0.00388888	Down
hsa_circ_23153	-	circRNA	25.3503	1.20756	0.000774823	0.00406457	Up
hsa_circ_01995	-	circRNA	28.516	-1.11954	0.000778178	0.00407998	Down
hsa_circ_14521	-	circRNA	8.86261	2.31159	0.000821305	0.00428598	Up
hsa_circ_32133	-	circRNA	35.1052	-1.04245	0.000825602	0.00430553	Down
hsa_circ_02291	-	circRNA	23.8355	-1.24533	0.000838589	0.00436569	Down
hsa_circ_16090	-	circRNA	22.0377	1.29047	0.000850217	0.00441623	Up
hsa_circ_11662	-	circRNA	9.98703	-2.03606	0.000879896	0.00455466	Down
hsa_circ_09744	-	circRNA	29.7498	-1.09689	0.000903847	0.00466874	Down
hsa_circ_21567	-	circRNA	8.00347	-2.63093	0.000913674	0.00471265	Down
hsa_circ_01916	-	circRNA	34.7666	-1.02129	0.000930825	0.00479223	Down
hsa_circ_18292	-	circRNA	12.6658	1.72251	0.000950739	0.00488514	Up
hsa_circ_03055	-	circRNA	28.5341	-1.11107	0.000957252	0.00491731	Down
hsa_circ_07555	-	circRNA	15.5305	-1.50253	0.000966178	0.00495665	Down
hsa_circ_23356	-	circRNA	13.1882	1.81518	0.000985246	0.00504785	Up
hsa_circ_03724	-	circRNA	20.4989	-1.38192	0.000986932	0.00505258	Down
hsa_circ_01979	-	circRNA	9.11939	2.17055	0.00100252	0.00512295	Up
hsa_circ_32459	-	circRNA	9.74998	-2.02857	0.00102099	0.00520844	Down
hsa_circ_17497	-	circRNA	16.3164	-1.45846	0.00102997	0.00524742	Down
hsa_circ_06230	-	circRNA	20.8398	-1.27433	0.00103601	0.00527546	Down
hsa_circ_23337	-	circRNA	38.2658	-1.09699	0.00111143	0.00562214	Down
hsa_circ_02491	-	circRNA	10.8573	1.89212	0.00114852	0.00579254	Up
hsa_circ_26240	-	circRNA	33.1994	-1.01355	0.00115082	0.00580263	Down
hsa_circ_22599	-	circRNA	5.2392	3.9026	0.00115244	0.00580781	Up
hsa_circ_10286	-	circRNA	19.0154	1.33016	0.00115601	0.00582356	Up
hsa_circ_03156	-	circRNA	21.2268	-1.2417	0.0011672	0.00587235	Down
hsa_circ_17536	-	circRNA	13.1846	-1.67673	0.00117284	0.00589618	Down
hsa_circ_32253	-	circRNA	5.50973	3.35011	0.00123632	0.00618608	Up
hsa_circ_11748	-	circRNA	34.1696	-1.00527	0.00128782	0.00641973	Down
hsa_circ_20660	-	circRNA	4.24057	4.54447	0.00130348	0.00648953	Up
hsa_circ_05783	-	circRNA	27.3653	-1.09032	0.00134776	0.00668566	Down
hsa_circ_30682	-	circRNA	11.3403	-1.78303	0.00134984	0.00669473	Down
hsa_circ_01058	-	circRNA	14.5412	-1.6279	0.00138502	0.00685619	Down
hsa_circ_18464	-	circRNA	16.4975	-1.40144	0.00142757	0.0070454	Down
hsa_circ_09646	-	circRNA	24.8026	-1.14965	0.00143422	0.00707554	Down
hsa_circ_04386	-	circRNA	12.0919	-1.76385	0.00143896	0.0070933	Down
hsa_circ_12158	-	circRNA	27.4584	1.0671	0.00145934	0.00717864	Up
hsa_circ_09127	-	circRNA	35.4322	-1.01887	0.00146365	0.00719621	Down
hsa_circ_25985	-	circRNA	8.39374	2.21998	0.00146984	0.00722301	Up
hsa_circ_21360	-	circRNA	26.7493	1.0944	0.0015398	0.00753272	Up
hsa_circ_06150	-	circRNA	7.31938	2.41667	0.00154304	0.00754573	Up
hsa_circ_13121	-	circRNA	18.1321	1.33957	0.00154727	0.00756359	Up
hsa_circ_22568	-	circRNA	7.38293	2.40956	0.00158765	0.00774257	Up
hsa_circ_31818	-	circRNA	6.34187	2.76363	0.00162981	0.00792843	Up
hsa_circ_07036	-	circRNA	31.1677	1.00493	0.00163466	0.00794717	Up
hsa_circ_06186	-	circRNA	11.7554	-1.75324	0.00166234	0.00807061	Down
hsa_circ_01925	-	circRNA	14.9749	1.49153	0.00166639	0.00808623	Up
hsa_circ_01580	-	circRNA	14.0604	1.55773	0.00172747	0.00834123	Up
hsa_circ_06867	-	circRNA	19.296	-1.27479	0.00173139	0.00835502	Down
hsa_circ_15406	-	circRNA	27.1076	-1.07663	0.00173707	0.00837722	Down
hsa_circ_25312	-	circRNA	22.3061	-1.20962	0.00174545	0.00841198	Down
hsa_circ_23940	-	circRNA	15.5322	1.45357	0.0017563	0.00845955	Up
hsa_circ_31227	-	circRNA	8.25341	2.18515	0.00175837	0.00846847	Up
hsa_circ_07710	-	circRNA	16.7108	-1.41679	0.00176689	0.0085032	Down
hsa_circ_32064	-	circRNA	18.4987	1.4483	0.00177489	0.00853751	Up
hsa_circ_23020	-	circRNA	13.9795	1.6111	0.00178206	0.00856674	Up
hsa_circ_11281	-	circRNA	29.0681	-1.06447	0.00184811	0.00884403	Down
hsa_circ_02894	-	circRNA	21.6045	-1.21367	0.00186583	0.00891788	Down
hsa_circ_15948	-	circRNA	26.3839	1.07042	0.00186966	0.00893183	Up
hsa_circ_26218	-	circRNA	26.9623	-1.05974	0.00188944	0.00901453	Down
hsa_circ_23629	-	circRNA	5.18042	3.24086	0.00202523	0.00958717	Up
hsa_circ_29085	-	circRNA	6.17381	-2.68075	0.00203643	0.00963554	Down
hsa_circ_09772	-	circRNA	6.14544	2.67834	0.00203776	0.00964063	Up
hsa_circ_15441	-	circRNA	11.9456	-1.63679	0.00205921	0.00972683	Down
hsa_circ_12408	-	circRNA	5.15983	3.22516	0.00208646	0.00984128	Up
hsa_circ_10507	-	circRNA	11.1877	1.70328	0.0020985	0.00989328	Up
hsa_circ_15583	-	circRNA	8.91461	2.15699	0.0021365	0.0100482	Up
hsa_circ_06478	-	circRNA	12.5009	1.58643	0.00214178	0.0100658	Up
hsa_circ_07110	-	circRNA	27.7978	-1.06167	0.00216644	0.0101731	Down
hsa_circ_19108	-	circRNA	11.1282	1.78191	0.00216856	0.0101818	Up
hsa_circ_24336	-	circRNA	19.5039	-1.22746	0.00218878	0.0102583	Down
hsa_circ_11142	-	circRNA	28.2454	1.03975	0.00221457	0.0103606	Up
hsa_circ_32501	-	circRNA	18.8624	1.2634	0.0022221	0.0103908	Up
hsa_circ_20326	-	circRNA	13.6013	1.57142	0.00223276	0.0104357	Up
hsa_circ_31192	-	circRNA	6.94724	2.32294	0.00227539	0.0106146	Up
hsa_circ_21491	-	circRNA	10.3677	1.82188	0.00229947	0.0107116	Up
hsa_circ_04073	-	circRNA	20.9801	-1.17641	0.00233912	0.0108691	Down
hsa_circ_10643	-	circRNA	12.5716	-1.7453	0.00234067	0.010875	Down
hsa_circ_29547	-	circRNA	20.7282	1.26157	0.00237943	0.0110354	Up
hsa_circ_32579	-	circRNA	9.93364	1.85303	0.00239366	0.0110882	Up
hsa_circ_11709	-	circRNA	12.1801	1.66027	0.00246196	0.0113696	Up
hsa_circ_18174	-	circRNA	13.8134	1.66372	0.00246382	0.0113755	Up
hsa_circ_15220	-	circRNA	26.2199	-1.08323	0.0024666	0.0113857	Down
hsa_circ_16470	-	circRNA	21.9519	1.13559	0.0024834	0.0114551	Up
hsa_circ_27472	-	circRNA	12.8378	1.52714	0.00248582	0.0114622	Up
hsa_circ_01627	-	circRNA	6.77382	-2.36579	0.00255219	0.0117392	Down
hsa_circ_10054	-	circRNA	16.852	-1.36878	0.00260535	0.011958	Down
hsa_circ_00856	-	circRNA	12.2811	-1.60492	0.00261443	0.011993	Down
hsa_circ_16041	-	circRNA	12.2911	1.64166	0.00262407	0.0120316	Up
hsa_circ_27113	-	circRNA	17.6286	-1.27533	0.00265517	0.0121599	Down
hsa_circ_18725	-	circRNA	30.0421	-1.03229	0.002659	0.012176	Down
hsa_circ_28548	-	circRNA	11.0902	1.67967	0.00267363	0.0122373	Up
hsa_circ_08112	-	circRNA	10.3761	-1.84687	0.00268085	0.012266	Down
hsa_circ_07687	-	circRNA	12.6491	-1.6151	0.00280218	0.0127718	Down
hsa_circ_28718	-	circRNA	5.92599	2.65457	0.00281556	0.0128269	Up
hsa_circ_12344	-	circRNA	12.8027	-1.57872	0.00282366	0.0128607	Down
hsa_circ_08107	-	circRNA	21.1194	1.15781	0.0028673	0.0130246	Up
hsa_circ_14302	-	circRNA	21.2482	1.22537	0.0029026	0.0131697	Up
hsa_circ_22456	-	circRNA	21.5225	-1.16313	0.00293652	0.0133112	Down
hsa_circ_26737	-	circRNA	22.49	-1.09964	0.00298157	0.0134982	Down
hsa_circ_02301	-	circRNA	14.5723	-1.51666	0.00298233	0.0135001	Down
hsa_circ_13973	-	circRNA	10.0018	1.75989	0.00303065	0.0136904	Up
hsa_circ_03689	-	circRNA	5.07141	3.18615	0.00303519	0.0137076	Up
hsa_circ_28574	-	circRNA	21.5534	-1.19384	0.00304962	0.0137648	Down
hsa_circ_23821	-	circRNA	14.1688	-1.47846	0.00306575	0.0138313	Down
hsa_circ_24187	-	circRNA	7.47827	2.23781	0.00309456	0.0139403	Up
hsa_circ_20602	-	circRNA	6.29798	2.41005	0.00311683	0.0140358	Up
hsa_circ_12894	-	circRNA	21.3418	-1.13323	0.00318446	0.0143166	Down
hsa_circ_19447	-	circRNA	11.6808	1.57482	0.00318663	0.0143221	Up
hsa_circ_23109	-	circRNA	17.5441	-1.239	0.00322642	0.0144787	Down
hsa_circ_18969	-	circRNA	21.0658	1.1944	0.00325763	0.0145998	Up
hsa_circ_31578	-	circRNA	9.54147	1.80421	0.00332464	0.0148552	Up
hsa_circ_02005	-	circRNA	14.6421	1.36899	0.00338423	0.0150836	Up
hsa_circ_19718	-	circRNA	19.0081	-1.19152	0.00339275	0.0151043	Down
hsa_circ_14735	-	circRNA	9.81593	1.8427	0.00343293	0.0152659	Up
hsa_circ_24029	-	circRNA	8.07294	-2.17618	0.00347499	0.0154265	Down
hsa_circ_14099	-	circRNA	14.658	1.36837	0.00348272	0.0154574	Up
hsa_circ_28627	-	circRNA	12.5433	-1.5831	0.00351196	0.0155695	Down
hsa_circ_31863	-	circRNA	12.3622	-1.50203	0.00353266	0.0156524	Down
hsa_circ_04616	-	circRNA	12.6244	1.51271	0.0035451	0.0157021	Up
hsa_circ_23961	-	circRNA	8.2005	1.99715	0.00355533	0.015735	Up
hsa_circ_32464	-	circRNA	16.1898	-1.33317	0.00356602	0.0157751	Down
hsa_circ_11638	-	circRNA	5.70625	2.57998	0.00357975	0.0158214	Up
hsa_circ_02113	-	circRNA	20.6404	1.13756	0.00361557	0.01596	Up
hsa_circ_23245	-	circRNA	23.2325	-1.20195	0.00364998	0.0161028	Down
hsa_circ_10059	-	circRNA	5.72606	2.56541	0.00365242	0.01611	Up
hsa_circ_24183	-	circRNA	12.299	-1.5441	0.00368423	0.0162319	Down
hsa_circ_04502	-	circRNA	12.3805	1.6776	0.00370287	0.0162975	Up
hsa_circ_00962	-	circRNA	11.9061	-1.54496	0.00373712	0.016439	Down
hsa_circ_06703	-	circRNA	18.7995	1.23356	0.00375588	0.0165086	Up
hsa_circ_09662	-	circRNA	14.2895	-1.54501	0.00379897	0.0166792	Down
hsa_circ_13255	-	circRNA	11.1725	1.77819	0.00381012	0.0167192	Up
hsa_circ_16950	-	circRNA	19.7775	1.15569	0.00385074	0.01688	Up
hsa_circ_08681	-	circRNA	4.76346	3.11754	0.00385415	0.016893	Up
hsa_circ_19715	-	circRNA	16.4241	-1.26863	0.0038829	0.0170057	Down
hsa_circ_29705	-	circRNA	24.688	-1.03522	0.0039145	0.0171422	Down
hsa_circ_09699	-	circRNA	15.1713	-1.31387	0.0039435	0.017246	Down
hsa_circ_27842	-	circRNA	6.60519	2.24371	0.00403236	0.0175835	Up
hsa_circ_30218	-	circRNA	23.0406	-1.05982	0.0040912	0.0178083	Down
hsa_circ_29915	-	circRNA	12.5788	-1.49256	0.00413112	0.017958	Down
hsa_circ_06163	-	circRNA	19.2664	-1.15603	0.00423453	0.0183443	Down
hsa_circ_31668	-	circRNA	8.44137	-1.97431	0.00425425	0.0184257	Down
hsa_circ_31980	-	circRNA	7.43653	-2.02041	0.00441832	0.0190708	Down
hsa_circ_15249	-	circRNA	14.218	-1.36481	0.00442685	0.0191013	Down
hsa_circ_10537	-	circRNA	11.6114	1.55656	0.00447736	0.0192958	Up
hsa_circ_18811	-	circRNA	18.3543	1.19161	0.00448139	0.0193089	Up
hsa_circ_17271	-	circRNA	22.5037	-1.07756	0.00454692	0.0195589	Down
hsa_circ_16304	-	circRNA	19.0229	-1.17295	0.00455552	0.0195873	Down
hsa_circ_10418	-	circRNA	4.61172	3.06065	0.00467866	0.0200484	Up
hsa_circ_18365	-	circRNA	8.56115	1.87938	0.00472329	0.0202197	Up
hsa_circ_27783	-	circRNA	6.14965	2.35796	0.0047368	0.0202731	Up
hsa_circ_18122	-	circRNA	15.1631	-1.34803	0.00475182	0.0203329	Down
hsa_circ_05325	-	circRNA	17.4305	-1.27496	0.00475698	0.0203483	Down
hsa_circ_21182	-	circRNA	24.8308	-1.01561	0.00478995	0.0204714	Down
hsa_circ_04530	-	circRNA	18.4246	-1.19473	0.00479198	0.0204779	Down
hsa_circ_28458	-	circRNA	4.10794	3.51025	0.00482003	0.0205753	Up
hsa_circ_31879	-	circRNA	7.00949	2.1403	0.00482348	0.0205855	Up
hsa_circ_08994	-	circRNA	6.40949	-2.21326	0.00483068	0.020614	Down
hsa_circ_05180	-	circRNA	6.05995	2.36923	0.00486189	0.0207268	Up
hsa_circ_15101	-	circRNA	5.92709	-2.34365	0.0048673	0.0207453	Down
hsa_circ_09497	-	circRNA	9.68961	1.70338	0.00487916	0.0207891	Up
hsa_circ_27197	-	circRNA	23.071	1.05048	0.00492669	0.0209664	Up
hsa_circ_25203	-	circRNA	12.3945	1.46679	0.00511701	0.0216562	Up
hsa_circ_17903	-	circRNA	4.08546	3.52774	0.00511958	0.0216647	Up
hsa_circ_29313	-	circRNA	6.3609	2.20091	0.00513774	0.0217322	Up
hsa_circ_26437	-	circRNA	13.2665	1.43189	0.00517616	0.021871	Up
hsa_circ_03796	-	circRNA	4.46391	3.03232	0.0051901	0.0219228	Up
hsa_circ_18665	-	circRNA	6.84208	2.09399	0.00520251	0.0219657	Up
hsa_circ_04984	-	circRNA	14.5629	-1.30015	0.00521698	0.0220197	Down
hsa_circ_12548	-	circRNA	19.5283	1.14267	0.0053627	0.0225447	Up
hsa_circ_16599	-	circRNA	14.1561	1.45101	0.00536246	0.0225447	Up
hsa_circ_10306	-	circRNA	21.9153	-1.09148	0.00544566	0.0228394	Down
hsa_circ_17225	-	circRNA	6.07556	2.33267	0.0054853	0.022986	Up
hsa_circ_14835	-	circRNA	14.2137	-1.37527	0.00549727	0.0230312	Down
hsa_circ_04805	-	circRNA	5.41944	2.49402	0.00550193	0.0230482	Up
hsa_circ_25083	-	circRNA	4.96867	2.72859	0.00553169	0.023158	Up
hsa_circ_32432	-	circRNA	11.7806	1.48145	0.00559974	0.0233853	Up
hsa_circ_00802	-	circRNA	3.36119	4.14947	0.00564289	0.0235454	Up
hsa_circ_30236	-	circRNA	10.4988	1.5693	0.00565596	0.0235898	Up
hsa_circ_29443	-	circRNA	15.4892	1.29109	0.0056672	0.0236292	Up
hsa_circ_29653	-	circRNA	8.23575	-1.81639	0.00567014	0.0236389	Down
hsa_circ_10902	-	circRNA	21.5325	-1.05044	0.0057253	0.0238561	Down
hsa_circ_09323	-	circRNA	12.9425	-1.40351	0.00575257	0.0239544	Down
hsa_circ_13836	-	circRNA	4.37682	2.97839	0.00583992	0.0242871	Up
hsa_circ_04806	-	circRNA	22.9014	-1.00607	0.00585338	0.0243353	Down
hsa_circ_20475	-	circRNA	22.9771	1.02663	0.0059593	0.0247258	Up
hsa_circ_03124	-	circRNA	7.72812	1.90394	0.00596899	0.0247586	Up
hsa_circ_03546	-	circRNA	3.92005	3.45549	0.00606544	0.0250863	Up
hsa_circ_08824	-	circRNA	11.0216	1.64689	0.00607355	0.0251145	Up
hsa_circ_14408	-	circRNA	14.4239	-1.27322	0.00612458	0.0253014	Down
hsa_circ_15477	-	circRNA	7.72163	1.89426	0.00614358	0.0253677	Up
hsa_circ_01998	-	circRNA	4.00811	3.47115	0.00616139	0.0254266	Up
hsa_circ_19160	-	circRNA	4.0122	3.46694	0.00616332	0.0254319	Up
hsa_circ_31975	-	circRNA	11.2162	-1.55444	0.00617369	0.0254666	Down
hsa_circ_01997	-	circRNA	17.2555	1.21401	0.00618207	0.0254958	Up
hsa_circ_26251	-	circRNA	14.3995	-1.31336	0.00620609	0.0255922	Down
hsa_circ_27410	-	circRNA	12.7624	1.41575	0.0062308	0.025667	Up
hsa_circ_17656	-	circRNA	8.09946	1.79669	0.00626462	0.02579	Up
hsa_circ_14799	-	circRNA	5.99412	2.34814	0.00632312	0.0260007	Up
hsa_circ_30796	-	circRNA	7.24933	1.96097	0.00633861	0.0260507	Up
hsa_circ_22318	-	circRNA	10.6014	1.58504	0.00636242	0.0261376	Up
hsa_circ_11096	-	circRNA	4.04321	3.49427	0.00642133	0.0263353	Up
hsa_circ_15910	-	circRNA	7.88961	1.94024	0.0064679	0.0265041	Up
hsa_circ_29707	-	circRNA	15.8514	-1.27916	0.00649027	0.0265791	Down
hsa_circ_20694	-	circRNA	9.49935	1.63679	0.00652437	0.0267019	Up
hsa_circ_01315	-	circRNA	13.3968	1.33744	0.00652848	0.0267159	Up
hsa_circ_22724	-	circRNA	13.6387	1.3656	0.00654571	0.0267779	Up
hsa_circ_06052	-	circRNA	3.00555	3.99241	0.0065566	0.0268113	Up
hsa_circ_18138	-	circRNA	13.1075	1.37903	0.00662549	0.0270506	Up
hsa_circ_18177	-	circRNA	9.29124	1.73661	0.00666825	0.0272138	Up
hsa_circ_02947	-	circRNA	10.921	1.52091	0.00672818	0.0274185	Up
hsa_circ_03214	-	circRNA	20.9403	-1.0899	0.00686111	0.0278961	Down
hsa_circ_06714	-	circRNA	5.04862	2.71257	0.00688402	0.0279689	Up
hsa_circ_03629	-	circRNA	3.89214	3.43977	0.00688525	0.027971	Up
hsa_circ_32598	-	circRNA	18.904	-1.14031	0.0068878	0.0279784	Down
hsa_circ_00637	-	circRNA	19.4586	-1.09528	0.00692048	0.0280878	Down
hsa_circ_24506	-	circRNA	11.9081	-1.46738	0.00692619	0.0281022	Down
hsa_circ_02225	-	circRNA	4.31425	2.97138	0.00697707	0.0282647	Up
hsa_circ_07134	-	circRNA	13.3138	1.33942	0.00706709	0.0285642	Up
hsa_circ_11978	-	circRNA	14.119	-1.28255	0.00709056	0.0286473	Down
hsa_circ_24085	-	circRNA	12.0865	1.41731	0.00727738	0.0292981	Up
hsa_circ_23688	-	circRNA	7.20594	1.97143	0.00736516	0.0296129	Up
hsa_circ_07121	-	circRNA	20.0005	1.0973	0.00737617	0.029648	Up
hsa_circ_02196	-	circRNA	22.4861	-1.02971	0.00738462	0.0296728	Down
hsa_circ_31216	-	circRNA	14.7242	1.3546	0.00743837	0.0298643	Up
hsa_circ_29399	-	circRNA	17.7602	1.12888	0.00757568	0.0303625	Up
hsa_circ_19972	-	circRNA	3.79515	3.41272	0.00767915	0.0307142	Up
hsa_circ_10935	-	circRNA	3.87239	3.43629	0.00773727	0.0309119	Up
hsa_circ_00141	-	circRNA	6.25437	2.13591	0.00778351	0.0310522	Up
hsa_circ_15040	-	circRNA	15.5766	1.18647	0.00778594	0.0310588	Up
hsa_circ_25399	-	circRNA	14.8613	1.23597	0.00781378	0.0311476	Up
hsa_circ_01688	-	circRNA	9.93065	-1.59515	0.00785068	0.0312819	Down
hsa_circ_25002	-	circRNA	19.026	1.09395	0.00785701	0.0313039	Up
hsa_circ_19489	-	circRNA	9.02875	1.69457	0.00793932	0.0315868	Up
hsa_circ_00230	-	circRNA	5.52911	-2.26959	0.00799583	0.0318019	Down
hsa_circ_15728	-	circRNA	15.1167	-1.20619	0.00802293	0.0319	Down
hsa_circ_06858	-	circRNA	8.16997	1.81627	0.00802851	0.0319176	Up
hsa_circ_15014	-	circRNA	6.99178	1.90662	0.008029	0.0319176	Up
hsa_circ_04653	-	circRNA	22.3305	-1.03455	0.0080372	0.031947	Down
hsa_circ_00591	-	circRNA	7.30119	-1.8484	0.00815252	0.0323429	Down
hsa_circ_08573	-	circRNA	6.73159	2.04758	0.008251	0.0326871	Up
hsa_circ_26599	-	circRNA	9.766	1.5809	0.00826602	0.03274	Up
hsa_circ_27858	-	circRNA	12.7697	-1.37354	0.00827375	0.032764	Down
hsa_circ_29272	-	circRNA	14.6132	-1.25357	0.0085524	0.033707	Down
hsa_circ_07374	-	circRNA	15.2223	1.29194	0.00858006	0.0337887	Up
hsa_circ_06632	-	circRNA	12.2941	-1.35755	0.00863743	0.0339941	Down
hsa_circ_12860	-	circRNA	7.2374	-2.02359	0.00864208	0.034009	Down
hsa_circ_29946	-	circRNA	5.30775	2.43215	0.00866063	0.0340683	Up
hsa_circ_02051	-	circRNA	7.27492	1.96383	0.00869369	0.0341708	Up
hsa_circ_17161	-	circRNA	7.04578	1.92765	0.00870053	0.0341908	Up
hsa_circ_10131	-	circRNA	4.86266	-2.68319	0.00880065	0.0345322	Down
hsa_circ_32024	-	circRNA	4.89377	-2.691	0.00881533	0.0345794	Down
hsa_circ_18450	-	circRNA	20.7164	1.1289	0.0088944	0.0348441	Up
hsa_circ_09419	-	circRNA	5.67872	-2.22448	0.00890084	0.0348659	Down
hsa_circ_25704	-	circRNA	10.7274	-1.53439	0.00895279	0.0350397	Down
hsa_circ_15580	-	circRNA	13.4704	1.26163	0.00898792	0.0351577	Up
hsa_circ_14602	-	circRNA	6.92729	1.88447	0.0090184	0.0352678	Up
hsa_circ_17016	-	circRNA	16.0837	1.32079	0.0090243	0.0352823	Up
hsa_circ_12137	-	circRNA	7.60261	1.84551	0.00903451	0.0353152	Up
hsa_circ_19047	-	circRNA	8.22534	-1.67641	0.00904359	0.0353436	Down
hsa_circ_03616	-	circRNA	5.01396	-2.42775	0.00910177	0.0355354	Down
hsa_circ_02981	-	circRNA	6.63772	2.00637	0.00911962	0.035598	Up
hsa_circ_29664	-	circRNA	11.08	-1.4697	0.00913702	0.0356446	Down
hsa_circ_01032	-	circRNA	9.8015	-1.6367	0.00917025	0.0357496	Down
hsa_circ_07727	-	circRNA	11.4293	-1.39248	0.00930806	0.0362359	Down
hsa_circ_16794	-	circRNA	10.918	1.45068	0.00932484	0.0362759	Up
hsa_circ_11494	-	circRNA	12.4214	1.35348	0.00934158	0.036323	Up
hsa_circ_05511	-	circRNA	8.64061	1.60772	0.00937276	0.0364297	Up
hsa_circ_03538	-	circRNA	15.5566	-1.27528	0.00938041	0.0364559	Down
hsa_circ_15059	-	circRNA	4.17928	-2.86689	0.00943823	0.0366442	Down
hsa_circ_26491	-	circRNA	17.2693	1.13284	0.00944379	0.0366494	Up
hsa_circ_18802	-	circRNA	13.6012	-1.29093	0.00944058	0.0366494	Down
hsa_circ_11821	-	circRNA	6.5887	-2.056	0.00947349	0.0367446	Down
hsa_circ_01259	-	circRNA	5.52474	2.21429	0.0094822	0.0367689	Up
hsa_circ_14065	-	circRNA	4.12456	-2.85557	0.0095425	0.0369829	Down
hsa_circ_31122	-	circRNA	19.759	1.01377	0.00957634	0.0370883	Up
hsa_circ_05928	-	circRNA	6.35777	-2.09486	0.0096243	0.0372592	Down
hsa_circ_07481	-	circRNA	5.68785	2.22158	0.00968788	0.0374757	Up
hsa_circ_02624	-	circRNA	9.32584	-1.65049	0.00972454	0.037584	Down
hsa_circ_28084	-	circRNA	11.0941	-1.48345	0.00982042	0.0379172	Down
hsa_circ_00875	-	circRNA	3.59115	3.31011	0.00987422	0.038106	Up
hsa_circ_24356	-	circRNA	9.05323	1.56457	0.00989842	0.0381768	Up
hsa_circ_14892	-	circRNA	8.76982	1.66357	0.00990994	0.0382062	Up
hsa_circ_17783	-	circRNA	12.7341	-1.28547	0.00993661	0.0382864	Down
hsa_circ_18499	-	circRNA	5.43648	-2.17458	0.0100504	0.038683	Down
hsa_circ_10530	-	circRNA	5.92071	-2.14195	0.0100626	0.0387259	Down
hsa_circ_24987	-	circRNA	6.39879	-1.9544	0.0100647	0.0387303	Down
hsa_circ_23267	-	circRNA	20.328	-1.05956	0.0101117	0.0388805	Down
hsa_circ_12365	-	circRNA	9.5635	1.53625	0.0101475	0.0389913	Up
hsa_circ_10539	-	circRNA	4.08367	2.8533	0.0101806	0.0390648	Up
hsa_circ_25287	-	circRNA	4.06428	2.8836	0.0101844	0.0390715	Up
hsa_circ_32160	-	circRNA	4.19693	-2.84165	0.0103808	0.0397538	Down
hsa_circ_28086	-	circRNA	10.0166	1.49315	0.010518	0.0402015	Up
hsa_circ_04699	-	circRNA	17.4145	1.12284	0.0105407	0.0402805	Up
hsa_circ_08457	-	circRNA	8.63355	1.60934	0.0105809	0.0404106	Up
hsa_circ_10857	-	circRNA	5.05195	2.36106	0.0106313	0.0405792	Up
hsa_circ_05727	-	circRNA	10.8313	1.40081	0.0107695	0.0410545	Up
hsa_circ_06628	-	circRNA	15.5724	-1.16888	0.0108002	0.0411627	Down
hsa_circ_14224	-	circRNA	5.92135	2.07704	0.0108799	0.0414147	Up
hsa_circ_07589	-	circRNA	5.97516	2.06688	0.0110425	0.0419603	Up
hsa_circ_19098	-	circRNA	11.2892	-1.43575	0.0110899	0.0421075	Down
hsa_circ_12297	-	circRNA	19.2636	1.09738	0.0110982	0.042135	Up
hsa_circ_29634	-	circRNA	15.7439	1.1538	0.011113	0.0421871	Up
hsa_circ_19592	-	circRNA	4.57679	2.59542	0.0111161	0.0421906	Up
hsa_circ_10718	-	circRNA	6.85197	1.88714	0.0111238	0.0422116	Up
hsa_circ_26472	-	circRNA	11.5866	-1.32744	0.0111869	0.0424182	Down
hsa_circ_31934	-	circRNA	12.121	-1.51628	0.0112158	0.0425101	Down
hsa_circ_24404	-	circRNA	10.287	1.4186	0.0112346	0.0425744	Up
hsa_circ_19499	-	circRNA	4.60133	2.55586	0.0112935	0.0427644	Up
hsa_circ_19327	-	circRNA	9.18222	1.58313	0.0113684	0.0430146	Up
hsa_circ_05619	-	circRNA	12.0332	1.33357	0.0114004	0.0431091	Up
hsa_circ_06031	-	circRNA	9.50167	-1.58135	0.0114263	0.0431835	Down
hsa_circ_20140	-	circRNA	8.2649	1.65864	0.0114396	0.0432087	Up
hsa_circ_05194	-	circRNA	17.1066	1.09294	0.0115028	0.0434349	Up
hsa_circ_08248	-	circRNA	7.10788	1.9377	0.011516	0.0434804	Up
hsa_circ_27414	-	circRNA	16.6056	-1.16797	0.0115249	0.0435015	Down
hsa_circ_06835	-	circRNA	10.3088	1.43364	0.0116082	0.0437779	Up
hsa_circ_16305	-	circRNA	17.6248	1.06616	0.0116294	0.0438493	Up
hsa_circ_29654	-	circRNA	13.0169	1.26631	0.0116345	0.0438643	Up
hsa_circ_00626	-	circRNA	6.59774	1.98399	0.0116428	0.0438914	Up
hsa_circ_01816	-	circRNA	6.48304	-1.93584	0.0116471	0.0439035	Down
hsa_circ_20816	-	circRNA	8.73127	-1.60767	0.0117262	0.0441632	Down
hsa_circ_00462	-	circRNA	10.1577	-1.42897	0.0117798	0.0443354	Down
hsa_circ_19048	-	circRNA	24.9554	1.00118	0.011817	0.0444537	Up
hsa_circ_12967	-	circRNA	15.2926	1.14677	0.01184	0.0445183	Up
hsa_circ_11911	-	circRNA	3.6026	-3.28519	0.0118624	0.0445819	Down
hsa_circ_16837	-	circRNA	3.94727	2.81038	0.011875	0.0446206	Up
hsa_circ_27812	-	circRNA	4.12099	2.86414	0.0119011	0.0447099	Up
hsa_circ_32741	-	circRNA	4.92107	-2.32045	0.0119413	0.0448397	Down
hsa_circ_00061	-	circRNA	10.7367	1.41433	0.0119625	0.0449106	Up
hsa_circ_00817	-	circRNA	10.93	-1.41931	0.0119674	0.0449244	Down
hsa_circ_12811	-	circRNA	5.47598	2.18942	0.0120394	0.0451688	Up
hsa_circ_20573	-	circRNA	7.74767	1.7259	0.0120713	0.0452713	Up
hsa_circ_07732	-	circRNA	6.23056	-1.92144	0.0120844	0.0453116	Down
hsa_circ_24287	-	circRNA	4.93898	2.3544	0.0121278	0.0454612	Up
hsa_circ_19520	-	circRNA	9.7984	1.6494	0.0121575	0.0455551	Up
hsa_circ_13758	-	circRNA	19.2901	-1.05706	0.0122995	0.0460109	Down
hsa_circ_25082	-	circRNA	15.9863	1.16386	0.012418	0.046388	Up
hsa_circ_32437	-	circRNA	10.494	1.4499	0.0124894	0.0465978	Up
hsa_circ_10339	-	circRNA	3.84711	-2.87725	0.0126868	0.0472308	Down
hsa_circ_15670	-	circRNA	3.95976	2.79247	0.0128658	0.0477302	Up
hsa_circ_05290	-	circRNA	13.5249	-1.20959	0.0129509	0.0479852	Down
hsa_circ_29544	-	circRNA	4.92913	2.3236	0.0130101	0.0481637	Up
hsa_circ_02752	-	circRNA	6.31619	-1.92217	0.013024	0.0482058	Down
hsa_circ_12809	-	circRNA	7.51973	-1.70598	0.0130574	0.0483112	Down
hsa_circ_15456	-	circRNA	18.0963	1.0247	0.0132739	0.0490068	Up
hsa_circ_18361	-	circRNA	9.58791	1.5416	0.0133351	0.0491945	Up
hsa_circ_04834	-	circRNA	18.8918	-1.02616	0.0133544	0.0492471	Down
ENSG00000236091	LINC02243	lincRNA	6.02472	-3.56061	0.000565371	0.00305858	Down
ENSG00000189238	LINC00943	lincRNA	5.97517	-3.45623	0.000657992	0.00351105	Down
ENSG00000256116	AP001453.1	antisense	3.39562	-3.31038	0.0125587	0.0468028	Down
ENSG00000248663	LINC00992	lincRNA	3.4355	-3.28852	0.0135725	0.0499334	Down
ENSG00000236914	LINC01852	lincRNA	9.25542	-2.87807	7.41e-05	0.000474593	Down
ENSG00000273342	AP000553.3	lincRNA	5.39935	-2.8588	0.00257821	0.0118449	Down
ENSG00000256128	LINC00944	lincRNA	12.7127	-2.77237	5.72e-06	4.39e-05	Down
ENSG00000263812	LINC00908	lincRNA	9.61887	-2.70236	7.95e-05	0.000506405	Down
ENSG00000184809	B3GALT5-AS1	antisense	5.02902	-2.67633	0.00605946	0.0250642	Down
ENSG00000235947	EGOT	lincRNA	6.54453	-2.48288	0.00355513	0.015735	Down
ENSG00000254501	AP003068.1	antisense	6.15359	-2.47482	0.00408479	0.0177833	Down
ENSG00000274248	AJ011932.1	lincRNA	7.0368	-2.06147	0.00591481	0.0245594	Down
ENSG00000255394	C8orf49	lincRNA	8.78187	-1.9394	0.00393015	0.0171991	Down
ENSG00000233682	AL356417.2	antisense	11.2738	-1.91854	0.00151212	0.00741029	Down
ENSG00000235385	LINC02154	lincRNA	8.09159	-1.86922	0.00519266	0.0219312	Down
ENSG00000234832	AL096677.1	antisense	6.75629	-1.83533	0.0124389	0.0464446	Down
ENSG00000239445	ST3GAL6-AS1	antisense	11.6647	-1.7622	0.00201693	0.00955132	Down
ENSG00000237605	AL591846.2	antisense	10.2159	-1.69154	0.00520026	0.0219596	Down
ENSG00000280303	ERICD	lincRNA	24.7621	-1.66869	1.41e-05	0.000101857	Down
ENSG00000283689	AC018553.2	antisense	13.9353	-1.66104	0.000753409	0.00396287	Down
ENSG00000260186	LINC02137	lincRNA	12.3099	-1.65125	0.00233361	0.0108448	Down
ENSG00000236423	LINC01134	lincRNA	12.8285	-1.60821	0.00194241	0.00924324	Down
ENSG00000228201	AL022341.1	antisense	23.3036	-1.55691	8.27e-05	0.000524298	Down
ENSG00000264672	SEPT4-AS1	antisense	12.0344	-1.51261	0.0049624	0.0210909	Down
ENSG00000259969	AL049838.1	sense_overlapping	11.1398	-1.49575	0.00738322	0.0296703	Down
ENSG00000268649	AL132655.2	lincRNA	16.4982	-1.48591	0.00175523	0.0084554	Down
ENSG00000206337	HCP5	sense_overlapping	148.314	-1.4488	1.79e-20	5.94e-19	Down
ENSG00000223749	MIR503HG	lincRNA	134.869	-1.42962	3.4e-17	8.53e-16	Down
ENSG00000273062	AL449106.1	antisense	14.4925	-1.4287	0.00240311	0.0111257	Down
ENSG00000237126	AC073254.1	antisense	10.9167	-1.41226	0.00968341	0.0374621	Down
ENSG00000270959	LPP-AS2	antisense	14.059	-1.3926	0.00580003	0.0241366	Down
ENSG00000278291	AL161772.1	antisense	73.2381	-1.36484	7.09e-08	6.97e-07	Down
ENSG00000256940	AP001453.2	antisense	14.5292	-1.35383	0.00572928	0.0238702	Down
ENSG00000275202	AL161421.1	antisense	34.0682	-1.31092	8.15e-05	0.000517305	Down
ENSG00000266962	AC067852.2	antisense	311.083	-1.28405	1.14e-32	9.12e-31	Down
ENSG00000273058	AL359921.2	antisense	15.3925	-1.26281	0.00636937	0.0261634	Down
ENSG00000203706	SERTAD4-AS1	antisense	68.0912	-1.25836	1.56e-08	1.66e-07	Down
ENSG00000249641	HOXC13-AS	antisense	64.5072	-1.24824	3.14e-08	3.23e-07	Down
ENSG00000265688	MAFG-DT	antisense	101.863	-1.24344	6.68e-12	1.03e-10	Down
ENSG00000276509	AC239799.2	lincRNA	15.3419	-1.22894	0.00708756	0.0286381	Down
ENSG00000254639	AC116021.1	lincRNA	32.184	-1.2095	0.00010359	0.000644708	Down
ENSG00000264278	ZNF236-DT	lincRNA	22.0237	-1.19746	0.00237606	0.0110224	Down
ENSG00000267147	LINC01842	lincRNA	17.9513	-1.19661	0.00535603	0.0225239	Down
ENSG00000240057	AC078785.1	antisense	19.9103	-1.16159	0.0032801	0.0146848	Down
ENSG00000187013	C17orf82	lincRNA	32.6959	-1.14988	0.000315911	0.00180046	Down
ENSG00000228436	AL139260.1	antisense	54.8853	-1.13464	3.73e-06	2.94e-05	Down
ENSG00000257702	LBX2-AS1	antisense	179.233	-1.13355	1.73e-16	4.06e-15	Down
ENSG00000229666	MAST4-AS1	antisense	28.1208	-1.10336	0.00106557	0.00541188	Down
ENSG00000242282	AC108488.1	lincRNA	39.6371	-1.10241	0.000141557	0.000857919	Down
ENSG00000234390	USP27X-AS1	lincRNA	35.8795	-1.09692	0.000223804	0.00131166	Down
ENSG00000260992	DOCK9-DT	antisense	27.208	-1.08579	0.00172448	0.00833091	Down
ENSG00000214708	AC116407.1	antisense	47.5055	-1.08379	4.76e-05	0.000315521	Down
ENSG00000274922	AL139384.1	lincRNA	35.9626	-1.0676	0.000349957	0.00197435	Down
ENSG00000203644	AC083799.1	sense_intronic	108.182	-1.06482	6.46e-10	7.99e-09	Down
ENSG00000272821	U62317.2	antisense	93.2568	-1.0633	6.49e-08	6.42e-07	Down
ENSG00000204620	AC115618.1	antisense	27.2862	-1.06006	0.00177999	0.00855888	Down
ENSG00000237512	UNC5B-AS1	antisense	47.5187	-1.05325	6.62e-05	0.000427697	Down
ENSG00000261512	AC092368.3	lincRNA	32.9537	-1.0527	0.00059562	0.00320757	Down
ENSG00000180066	C10orf91	lincRNA	67.7447	-1.0518	1.5e-06	1.25e-05	Down
ENSG00000255737	AGAP2-AS1	antisense	175.38	-1.04584	3.81e-14	7.16e-13	Down
ENSG00000278921	EPB41L4A-DT	lincRNA	34.3208	-1.04573	0.000921823	0.00475155	Down
ENSG00000282386	AL358472.4	antisense	58.9813	-1.04507	1.49e-05	0.000107112	Down
ENSG00000231327	LINC01816	lincRNA	29.1382	-1.04466	0.00210227	0.00990748	Down
ENSG00000231050	AL109917.1	antisense	18.9116	-1.04272	0.0123311	0.0460996	Down
ENSG00000274270	AL137060.1	sense_intronic	67.5081	-1.03929	1.51e-05	0.000108009	Down
ENSG00000231856	AL162377.1	antisense	48.4476	-1.02838	8.43e-05	0.000533622	Down
ENSG00000267395	DM1-AS	antisense	33.939	-1.025	0.000806787	0.0042181	Down
ENSG00000273026	AL358472.3	antisense	20.6543	-1.0242	0.00807458	0.0320792	Down
ENSG00000224152	AC009506.1	antisense	37.1234	-1.01588	0.000691493	0.00366929	Down
ENSG00000267787	AC027097.2	antisense	56.3587	-1.01068	2.53e-05	0.000175458	Down
ENSG00000197210	AP000550.1	lincRNA	25.9301	1.00031	0.00943821	0.0366442	Up
ENSG00000242082	SLC5A4-AS1	antisense	28.274	1.00183	0.00368638	0.016236	Up
ENSG00000222012	AC005481.1	antisense	49.6323	1.0026	9.29e-05	0.00058343	Up
ENSG00000226051	ZNF503-AS1	lincRNA	66.067	1.00431	4.89e-06	3.79e-05	Up
ENSG00000258317	AC034102.6	antisense	27.2691	1.01175	0.00298543	0.0135094	Up
ENSG00000225756	DBH-AS1	antisense	22.8554	1.01801	0.00506957	0.0214763	Up
ENSG00000260884	AC009120.3	lincRNA	19.7007	1.03336	0.0104638	0.040018	Up
ENSG00000253636	AC022893.1	antisense	88.1577	1.03376	1.16e-07	1.11e-06	Up
ENSG00000260855	AL591848.4	lincRNA	67.4312	1.03393	4.1e-06	3.21e-05	Up
ENSG00000234509	AP000253.1	lincRNA	23.3206	1.03511	0.00836923	0.0331019	Up
ENSG00000279159	AC003681.1	antisense	258.985	1.03737	1.84e-18	5.22e-17	Up
ENSG00000267128	RNF157-AS1	antisense	31.287	1.04089	0.00115113	0.00580272	Up
ENSG00000258667	HIF1A-AS2	lincRNA	37.2475	1.04102	0.000373777	0.00209574	Up
ENSG00000267313	KC6	lincRNA	57.3982	1.04733	7.55e-06	5.67e-05	Up
ENSG00000237491	AL669831.5	lincRNA	79.0335	1.05254	8.93e-07	7.64e-06	Up
ENSG00000236861	AC006378.1	antisense	20.3456	1.05923	0.00696709	0.0282389	Up
ENSG00000224903	AC005534.1	antisense	23.6913	1.06067	0.00427922	0.0185236	Up
ENSG00000240996	AL157400.4	lincRNA	50.3595	1.06409	2.74e-05	0.000188595	Up
ENSG00000268812	AC004264.1	antisense	31.5139	1.06674	0.000961145	0.00493407	Up
ENSG00000270108	AL049840.5	sense_intronic	60.4751	1.07376	1.17e-05	8.54e-05	Up
ENSG00000229152	ANKRD10-IT1	sense_intronic	119.735	1.07428	3.48e-11	4.96e-10	Up
ENSG00000239407	Z68871.1	lincRNA	104.501	1.09467	2.25e-09	2.61e-08	Up
ENSG00000235033	AL590999.1	antisense	39.9716	1.09569	0.000163388	0.000981558	Up
ENSG00000203362	POLH-AS1	antisense	53.9195	1.09846	7.65e-06	5.75e-05	Up
ENSG00000227598	Z94721.1	bidirectional_promoter_lncRNA	34.2881	1.09924	0.000430081	0.00237969	Up
ENSG00000229807	XIST	lincRNA	62855.8	1.11428	2.37e-06	1.92e-05	Up
ENSG00000243960	AL390195.1	sense_overlapping	25.5544	1.11566	0.00194752	0.00926305	Up
ENSG00000223522	AC093690.1	antisense	25.035	1.1165	0.00221709	0.0103711	Up
ENSG00000215458	AATBC	antisense	104.058	1.11945	2.71e-10	3.5e-09	Up
ENSG00000251143	AP002490.1	antisense	23.0742	1.12048	0.00238692	0.0110649	Up
ENSG00000236498	AC107081.2	antisense	27.6584	1.12402	0.000959579	0.00492668	Up
ENSG00000223442	TH2LCRR	antisense	16.8198	1.12512	0.00870761	0.0342049	Up
ENSG00000276517	AL133243.3	sense_intronic	70.1039	1.13924	2.35e-07	2.16e-06	Up
ENSG00000272983	AL117339.4	lincRNA	59.294	1.14233	1.34e-06	1.12e-05	Up
ENSG00000269954	AC022239.1	antisense	31.5931	1.14424	0.000293093	0.00168145	Up
ENSG00000276182	AL163051.2	sense_intronic	47.8519	1.14615	1.24e-05	9.05e-05	Up
ENSG00000285696	AP002433.2	antisense	17.4409	1.1483	0.00743959	0.0298661	Up
ENSG00000285928	AC103591.4	lincRNA	37.6882	1.15135	0.000192609	0.00114149	Up
ENSG00000250241	AC105383.1	lincRNA	37.7106	1.15273	0.000233911	0.00136577	Up
ENSG00000272798	AL008721.1	lincRNA	33.7771	1.15291	0.000158447	0.000953047	Up
ENSG00000225721	AL592166.1	antisense	26.7009	1.15418	0.00178992	0.00859604	Up
ENSG00000116652	DLEU2L	sense_intronic	115.425	1.15943	8.15e-12	1.25e-10	Up
ENSG00000275223	AL121906.2	lincRNA	33.5245	1.16035	0.000186835	0.00111081	Up
ENSG00000272918	AC005070.3	antisense	42.0325	1.16239	6.36e-05	0.000411674	Up
ENSG00000235897	TM4SF19-AS1	antisense	38.4125	1.16769	5.14e-05	0.000337978	Up
ENSG00000235245	AL360181.2	antisense	82.2068	1.16962	2.19e-09	2.56e-08	Up
ENSG00000266709	MGC12916	lincRNA	349.805	1.16998	8.78e-31	6.27e-29	Up
ENSG00000213963	AC019080.1	sense_overlapping	150.626	1.17394	2.41e-14	4.63e-13	Up
ENSG00000260034	LCMT1-AS2	antisense	40.3509	1.17755	6.97e-05	0.000448112	Up
ENSG00000259442	AC105339.3	antisense	49.2013	1.17871	9.4e-06	6.96e-05	Up
ENSG00000255966	AC006064.3	antisense	30.6334	1.18463	0.000347834	0.00196379	Up
ENSG00000232104	RFX3-AS1	lincRNA	35.1611	1.1949	5.94e-05	0.00038686	Up
ENSG00000276115	AC026356.2	sense_intronic	20.6284	1.19959	0.00232403	0.0108106	Up
ENSG00000223901	AP001469.1	antisense	21.2513	1.20011	0.00176003	0.00847543	Up
ENSG00000277693	AP003900.1	lincRNA	27.0441	1.20304	0.000491607	0.0026923	Up
ENSG00000255933	AC117500.2	lincRNA	17.5321	1.20322	0.00488987	0.0208302	Up
ENSG00000267758	AC099811.4	antisense	15.3696	1.20475	0.0098455	0.0380065	Up
ENSG00000276337	AC105429.1	sense_intronic	214.182	1.20703	1.66e-17	4.3e-16	Up
ENSG00000224592	AL139158.2	lincRNA	23.0518	1.20913	0.00201504	0.00954353	Up
ENSG00000258725	PRC1-AS1	antisense	28.3737	1.21141	0.000323839	0.00183921	Up
ENSG00000180846	CSNK1G2-AS1	antisense	25.8508	1.21313	0.000673746	0.00358485	Up
ENSG00000215244	AL137145.2	lincRNA	30.3827	1.21589	0.000227408	0.00133178	Up
ENSG00000254202	AC015522.1	lincRNA	15.9901	1.21706	0.00727788	0.0292981	Up
ENSG00000184856	LINC00308	lincRNA	16.5676	1.21922	0.00547792	0.0229575	Up
ENSG00000256742	AC145422.1	lincRNA	32.7231	1.22102	0.000140754	0.000853819	Up
ENSG00000262652	AC124283.3	sense_intronic	22.6683	1.22526	0.00123271	0.00617098	Up
ENSG00000272103	AC026741.1	lincRNA	12.623	1.22761	0.0134988	0.0497186	Up
ENSG00000247809	NR2F2-AS1	antisense	50.6785	1.23616	8.82e-07	7.56e-06	Up
ENSG00000239552	HOXB-AS2	antisense	47.5119	1.23764	2.75e-06	2.21e-05	Up
ENSG00000255503	AP001767.3	lincRNA	20.9185	1.24044	0.00128544	0.00640868	Up
ENSG00000280434	AL031595.3	sense_overlapping	53.1883	1.24252	6.97e-07	6.05e-06	Up
ENSG00000257222	AC079907.1	antisense	13.3352	1.25011	0.0128595	0.047719	Up
ENSG00000260179	AL162741.1	lincRNA	16.3218	1.25238	0.00653565	0.0267397	Up
ENSG00000274184	AC011815.2	lincRNA	53.9021	1.25821	5.31e-07	4.66e-06	Up
ENSG00000260671	AC010536.2	sense_intronic	24.9259	1.26103	0.000915003	0.00471889	Up
ENSG00000276334	AL133243.2	sense_intronic	50.9332	1.26605	8.42e-07	7.24e-06	Up
ENSG00000227782	AC002553.1	antisense	51.2524	1.26929	6.17e-07	5.38e-06	Up
ENSG00000276417	AC092111.2	lincRNA	13.9519	1.26953	0.00805158	0.0320009	Up
ENSG00000273245	AC092653.1	lincRNA	13.9443	1.27062	0.00789414	0.0314327	Up
ENSG00000197670	AL157838.1	antisense	16.7733	1.27276	0.00337299	0.0150404	Up
ENSG00000177788	AL162595.1	bidirectional_promoter_lncRNA	23.3852	1.27323	0.000853925	0.00443195	Up
ENSG00000178440	LINC00843	lincRNA	17.6013	1.27807	0.00392612	0.0171873	Up
ENSG00000224745	AC063965.1	sense_intronic	11.8223	1.28054	0.0127558	0.0474345	Up
ENSG00000272320	AL445309.1	antisense	15.6324	1.28062	0.00498982	0.021189	Up
ENSG00000227230	AL606534.1	antisense	14.6882	1.28133	0.00584969	0.0243226	Up
ENSG00000203325	AL445248.1	antisense	13.4562	1.28136	0.012029	0.0451383	Up
ENSG00000276449	AC004076.2	antisense	18.2313	1.28338	0.00255587	0.0117533	Up
ENSG00000261216	AC007216.2	antisense	12.4328	1.2885	0.0111655	0.0423494	Up
ENSG00000270116	AP001429.1	sense_intronic	12.5003	1.29618	0.0108389	0.0412828	Up
ENSG00000245275	SAP30L-AS1	antisense	16.4085	1.2978	0.00370645	0.0163115	Up
ENSG00000269997	AC068790.3	sense_intronic	14.7352	1.30096	0.0064359	0.026384	Up
ENSG00000245711	NADK2-AS1	antisense	29.5871	1.30249	7.57e-05	0.000483842	Up
ENSG00000174403	MIR1-1HG-AS1	antisense	47.2253	1.30347	3.16e-06	2.51e-05	Up
ENSG00000258515	AL355075.2	antisense	17.3174	1.30818	0.00394166	0.0172418	Up
ENSG00000260948	AL390195.2	sense_overlapping	88.5047	1.31444	3.19e-11	4.57e-10	Up
ENSG00000228906	AL353804.1	lincRNA	36.0966	1.31503	1.38e-05	9.99e-05	Up
ENSG00000221819	GAS8-AS1	antisense	15.4227	1.31843	0.00697332	0.0282612	Up
ENSG00000285103	AL451123.1	antisense	42.7562	1.31913	3.66e-06	2.88e-05	Up
ENSG00000277687	AL139407.1	sense_intronic	35.7951	1.32636	3.98e-05	0.000266803	Up
ENSG00000261404	AC138627.1	lincRNA	13.903	1.33506	0.00563411	0.0235112	Up
ENSG00000239300	AC080162.1	antisense	17.4782	1.34006	0.00256083	0.011772	Up
ENSG00000273308	AC024560.3	lincRNA	14.0419	1.34502	0.00481181	0.0205447	Up
ENSG00000272368	AC074032.1	antisense	14.2124	1.34575	0.00756533	0.0303303	Up
ENSG00000269825	AC022150.4	sense_intronic	22.7795	1.34584	0.000391457	0.00218577	Up
ENSG00000267838	AC245884.8	lincRNA	15.1665	1.34589	0.00354748	0.0157073	Up
ENSG00000175170	FAM182B	lincRNA	37.5543	1.34861	7.56e-06	5.68e-05	Up
ENSG00000231393	AL357874.2	antisense	11.8157	1.35215	0.0105803	0.0404106	Up
ENSG00000270871	AC015849.3	antisense	112.518	1.35272	6.65e-15	1.35e-13	Up
ENSG00000261546	AC135782.3	antisense	19.6458	1.35305	0.0026106	0.0119797	Up
ENSG00000245025	AC107959.1	antisense	19.8568	1.35376	0.000919677	0.00474174	Up
ENSG00000251023	AC114980.1	sense_intronic	11.6784	1.35661	0.00959369	0.0371481	Up
ENSG00000253476	AC091185.1	lincRNA	18.7075	1.35775	0.000941618	0.00484273	Up
ENSG00000270641	TSIX	lincRNA	193.648	1.36356	8.59e-19	2.5e-17	Up
ENSG00000277744	AC011462.4	sense_intronic	27.813	1.36784	7.39e-05	0.000473519	Up
ENSG00000225083	GRTP1-AS1	antisense	13.0248	1.36974	0.00591246	0.0245522	Up
ENSG00000269984	AC078795.1	antisense	38.6773	1.37039	9.07e-06	6.73e-05	Up
ENSG00000197815	AC122129.1	antisense	27.6057	1.37502	6.96e-05	0.000448052	Up
ENSG00000275481	AC025031.4	lincRNA	22.3522	1.3796	0.000291217	0.00167142	Up
ENSG00000237742	AL365259.1	antisense	23.5428	1.38229	0.000236265	0.00137769	Up
ENSG00000249084	AC027627.1	antisense	18.2255	1.38896	0.00274372	0.0125258	Up
ENSG00000285803	AL442003.1	antisense	26.6555	1.39173	8.98e-05	0.00056572	Up
ENSG00000229591	AC006017.1	antisense	11.2868	1.39409	0.0086512	0.0340368	Up
ENSG00000245148	ARAP1-AS2	antisense	27.048	1.39905	6.17e-05	0.000399988	Up
ENSG00000257126	FOXG1-AS1	antisense	14.3984	1.40074	0.00403628	0.0175966	Up
ENSG00000267470	ZNF571-AS1	antisense	15.4811	1.4011	0.00215609	0.0101282	Up
ENSG00000244649	LINC02086	lincRNA	82.9671	1.40642	1.01e-11	1.54e-10	Up
ENSG00000261924	AC127496.1	antisense	13.3441	1.40887	0.00635981	0.0261296	Up
ENSG00000254165	AC090739.1	antisense	17.5526	1.40914	0.00108467	0.00549887	Up
ENSG00000244161	FLNB-AS1	antisense	40.4603	1.41483	1.2e-06	1.01e-05	Up
ENSG00000228242	AC093495.1	antisense	160.438	1.41576	2.32e-19	7.04e-18	Up
ENSG00000265912	AC037487.1	lincRNA	13.9532	1.42476	0.00396748	0.0173413	Up
ENSG00000232682	AL592430.1	antisense	11.0974	1.42822	0.0106178	0.0405395	Up
ENSG00000250365	AL139353.2	antisense	25.6307	1.43567	6.36e-05	0.000411674	Up
ENSG00000261634	AC026992.2	antisense	48.0393	1.43745	3.05e-07	2.76e-06	Up
ENSG00000233589	AL138789.1	antisense	81.2064	1.43952	1.57e-10	2.07e-09	Up
ENSG00000234945	GTF3C2-AS1	antisense	34.6971	1.4399	2.92e-06	2.33e-05	Up
ENSG00000236194	AC099811.1	sense_intronic	23.2541	1.44203	0.000137097	0.000832958	Up
ENSG00000236986	AL157938.2	antisense	13.7965	1.44225	0.00451828	0.0194443	Up
ENSG00000236337	FMR1-IT1	sense_intronic	12.857	1.4552	0.00431356	0.0186536	Up
ENSG00000231104	AC022395.1	antisense	15.3827	1.45758	0.00533831	0.0224663	Up
ENSG00000260279	AC137932.1	antisense	60.8606	1.45818	5.23e-10	6.55e-09	Up
ENSG00000253508	AC004080.2	lincRNA	84.6584	1.46247	2.25e-12	3.63e-11	Up
ENSG00000236756	DNAJC9-AS1	antisense	14.1917	1.47043	0.00261413	0.011993	Up
ENSG00000267251	AC139100.1	antisense	15.4442	1.47132	0.00217717	0.0102162	Up
ENSG00000272211	AC114760.2	antisense	10.4675	1.47392	0.00939275	0.0364857	Up
ENSG00000262966	AC005695.1	antisense	14.8562	1.47998	0.00172737	0.00834123	Up
ENSG00000262115	AC027601.2	antisense	13.0226	1.48045	0.00870547	0.0342013	Up
ENSG00000226266	AC009961.1	lincRNA	9.97642	1.48235	0.00972103	0.0375742	Up
ENSG00000263393	AC011825.2	antisense	12.6168	1.48298	0.00604206	0.0250054	Up
ENSG00000273711	AC005520.5	antisense	16.9259	1.49324	0.000613087	0.00329324	Up
ENSG00000203930	LINC00632	antisense	188.453	1.49378	1.42e-27	8.02e-26	Up
ENSG00000232545	AC253536.3	sense_intronic	28.9014	1.49443	3.09e-05	0.000211079	Up
ENSG00000254577	AC087276.1	sense_overlapping	20.7454	1.50708	0.000254745	0.00147552	Up
ENSG00000233056	ERVH48-1	lincRNA	15.8251	1.50971	0.00106072	0.00539074	Up
ENSG00000260532	AL031598.1	lincRNA	14.0004	1.51403	0.00271119	0.0123918	Up
ENSG00000256894	AC022509.3	antisense	45.2191	1.51782	1.02e-07	9.81e-07	Up
ENSG00000267058	AC006213.2	lincRNA	19.0799	1.51819	0.000303216	0.00173392	Up
ENSG00000274422	AC245060.5	lincRNA	80.1806	1.52589	2.03e-13	3.61e-12	Up
ENSG00000132832	AL139352.1	lincRNA	12.7221	1.52607	0.00469423	0.0201019	Up
ENSG00000269821	KCNQ1OT1	antisense	429.052	1.52624	1.43e-14	2.8e-13	Up
ENSG00000263624	AC055811.1	antisense	26.282	1.53595	2.55e-05	0.000176692	Up
ENSG00000279145	AC011912.1	lincRNA	40.8251	1.53666	6e-07	5.24e-06	Up
ENSG00000279652	Z82217.1	lincRNA	20.3806	1.53667	0.000341749	0.00193223	Up
ENSG00000263069	AC124319.2	antisense	126.453	1.53727	4.61e-20	1.49e-18	Up
ENSG00000236499	LINC00896	lincRNA	13.5739	1.55288	0.00161903	0.0078799	Up
ENSG00000275910	AC138932.5	antisense	19.3725	1.55883	0.000383086	0.00214454	Up
ENSG00000253854	AC010834.3	antisense	86.5062	1.55938	1.02e-14	2.02e-13	Up
ENSG00000236711	SMAD9-IT1	sense_intronic	16.2507	1.56066	0.000891751	0.00461052	Up
ENSG00000274105	AC084824.3	sense_intronic	12.3912	1.57051	0.00229784	0.0107053	Up
ENSG00000250337	PURPL	lincRNA	727.871	1.577	3.24e-88	3.16e-85	Up
ENSG00000235989	MORC2-AS1	antisense	13.2266	1.5824	0.00309256	0.0139345	Up
ENSG00000261916	AC027796.1	sense_intronic	10.4284	1.59149	0.00603461	0.0249825	Up
ENSG00000229191	AL358473.1	antisense	15.1562	1.59984	0.000886922	0.00458783	Up
ENSG00000226803	ZNF451-AS1	antisense	40.7736	1.60094	3.02e-07	2.73e-06	Up
ENSG00000243107	AC000120.1	sense_overlapping	23.1175	1.60207	2.42e-05	0.000168318	Up
ENSG00000232611	AL683813.1	lincRNA	99.3546	1.60438	1.14e-17	3.01e-16	Up
ENSG00000272072	AC004492.1	antisense	21.2579	1.61554	0.000157914	0.000950278	Up
ENSG00000224153	LINC02054	lincRNA	9.9818	1.61648	0.00544489	0.0228386	Up
ENSG00000235852	AC005540.1	antisense	12.1267	1.62412	0.00278365	0.0126948	Up
ENSG00000260060	AC009088.1	antisense	18.8085	1.6251	0.000174121	0.00104092	Up
ENSG00000272168	CASC15	lincRNA	9.40863	1.62725	0.0107464	0.0409743	Up
ENSG00000272345	AL031775.1	antisense	8.00446	1.63667	0.0131885	0.0487287	Up
ENSG00000271199	AL353804.2	sense_overlapping	12.2349	1.63795	0.00241506	0.0111702	Up
ENSG00000254554	AC080023.1	antisense	14.2373	1.64308	0.0008329	0.00433896	Up
ENSG00000236045	AL031283.3	antisense	10.2441	1.64447	0.00467605	0.0200438	Up
ENSG00000273183	AC093726.2	antisense	15.626	1.64747	0.000864702	0.00448134	Up
ENSG00000204380	PKP4-AS1	antisense	15.024	1.65619	0.000955454	0.00490872	Up
ENSG00000233330	AL078581.1	antisense	9.00871	1.65673	0.00826922	0.0327494	Up
ENSG00000279110	AL022323.4	antisense	47.185	1.66112	1.79e-09	2.1e-08	Up
ENSG00000262905	AC015853.1	antisense	10.3064	1.67303	0.00478797	0.0204652	Up
ENSG00000285863	AC009554.2	antisense	13.1857	1.69377	0.00086488	0.00448167	Up
ENSG00000258745	AL358334.3	antisense	9.78149	1.69538	0.00422436	0.0183104	Up
ENSG00000275620	FLJ16779	antisense	21.6993	1.6981	3.57e-05	0.00024109	Up
ENSG00000279066	HEXDC-IT1	sense_intronic	8.29354	1.70402	0.00886204	0.0347347	Up
ENSG00000254034	INTS9-AS1	antisense	28.653	1.70829	8.5e-07	7.3e-06	Up
ENSG00000233695	GAS6-AS1	antisense	52.9245	1.70844	9.89e-11	1.34e-09	Up
ENSG00000260316	AL008727.1	sense_intronic	10.866	1.71733	0.00569531	0.0237388	Up
ENSG00000247011	AC005920.1	lincRNA	11.2796	1.7208	0.00335026	0.0149544	Up
ENSG00000237940	LINC01238	lincRNA	26.1625	1.72795	7.94e-06	5.95e-05	Up
ENSG00000267255	AC011498.3	antisense	14.0834	1.73045	0.000520252	0.00283805	Up
ENSG00000281021	AL078581.3	antisense	28.9643	1.73073	6.35e-07	5.53e-06	Up
ENSG00000246250	AC087521.2	antisense	21.2908	1.73472	2.47e-05	0.000171569	Up
ENSG00000277130	AC073569.3	sense_intronic	11.3003	1.73717	0.00182679	0.00875377	Up
ENSG00000267304	AC004637.1	antisense	19.4637	1.74236	0.000119401	0.000733883	Up
ENSG00000249249	AC010226.1	antisense	7.80167	1.74546	0.0108909	0.0414445	Up
ENSG00000265218	AC103810.2	antisense	11.4353	1.75343	0.00246874	0.0113929	Up
ENSG00000268355	AC243960.3	lincRNA	32.4513	1.75611	1.6e-07	1.5e-06	Up
ENSG00000248243	LINC02014	lincRNA	12.1603	1.7573	0.000974836	0.00499828	Up
ENSG00000270147	AC068620.2	lincRNA	11.563	1.76821	0.00116059	0.0058427	Up
ENSG00000267122	AC004490.1	antisense	15.1611	1.7709	0.000238616	0.00139055	Up
ENSG00000263727	AP001178.1	sense_intronic	7.29537	1.77467	0.012804	0.0475716	Up
ENSG00000254964	AP001458.1	antisense	8.0503	1.78294	0.00776124	0.030995	Up
ENSG00000249835	VCAN-AS1	antisense	8.03889	1.78525	0.00692507	0.0281006	Up
ENSG00000254397	AC132192.1	antisense	9.59187	1.80498	0.00300487	0.0135848	Up
ENSG00000265943	AC090912.1	antisense	8.33389	1.80677	0.00898529	0.0351577	Up
ENSG00000267607	AC011511.5	antisense	13.3065	1.80737	0.00040144	0.00223545	Up
ENSG00000248441	LINC01197	lincRNA	13.3832	1.80982	0.000473568	0.0025997	Up
ENSG00000282024	AL009031.1	antisense	14.9051	1.8197	0.000214857	0.00126377	Up
ENSG00000266498	AC055811.3	lincRNA	9.05841	1.82444	0.00457019	0.0196429	Up
ENSG00000268231	AC008743.1	sense_intronic	11.2998	1.83535	0.00114968	0.00579764	Up
ENSG00000224272	AC131097.3	antisense	6.82818	1.84068	0.0123943	0.046318	Up
ENSG00000236526	AL035448.1	antisense	10.5473	1.84479	0.0017353	0.00837076	Up
ENSG00000251408	AC113615.1	lincRNA	10.0718	1.85193	0.0059422	0.0246574	Up
ENSG00000279080	AL022322.2	antisense	19.8396	1.85202	2.08e-05	0.000145998	Up
ENSG00000261124	AC135050.4	antisense	9.28495	1.8587	0.0044945	0.0193526	Up
ENSG00000273369	AC096586.2	antisense	9.96282	1.8604	0.00292976	0.0132836	Up
ENSG00000232909	AL157823.2	antisense	11.4438	1.86529	0.000781025	0.00409271	Up
ENSG00000131484	AC091132.1	lincRNA	7.01081	1.86534	0.0124331	0.0464277	Up
ENSG00000283031	AC009242.1	lincRNA	15.9758	1.86542	7.96e-05	0.000506893	Up
ENSG00000266456	AP001178.3	antisense	28.3083	1.86894	1.55e-07	1.46e-06	Up
ENSG00000183562	AC131971.1	antisense	20.8931	1.8705	1.61e-05	0.000114893	Up
ENSG00000275413	AC002553.2	antisense	12.2283	1.87239	0.000506044	0.0027644	Up
ENSG00000247473	CARS-AS1	antisense	13.1886	1.87866	0.000525291	0.00286155	Up
ENSG00000227388	AL133410.1	lincRNA	6.88689	1.88371	0.0108836	0.0414207	Up
ENSG00000231079	AC105402.3	antisense	9.28925	1.88374	0.00239279	0.0110855	Up
ENSG00000275409	AC026367.2	lincRNA	6.87147	1.88953	0.00942699	0.0366114	Up
ENSG00000267198	AC091132.4	lincRNA	7.823	1.90408	0.0052137	0.0220082	Up
ENSG00000251127	AC091173.1	lincRNA	10.1118	1.91059	0.00166799	0.00809198	Up
ENSG00000279762	AC005899.8	antisense	7.91866	1.92271	0.00533924	0.0224678	Up
ENSG00000285948	AC123768.5	antisense	9.63193	1.92723	0.00420759	0.0182458	Up
ENSG00000229955	Z98749.1	sense_intronic	11.2156	1.93464	0.00116612	0.00586769	Up
ENSG00000259767	AC022558.1	sense_intronic	8.05128	1.93641	0.00687352	0.0279378	Up
ENSG00000228528	AC068057.1	lincRNA	31.803	1.93769	2.71e-08	2.81e-07	Up
ENSG00000263033	AC007220.1	lincRNA	11.1275	1.9505	0.000815663	0.00426052	Up
ENSG00000284966	AL138689.2	antisense	10.3246	1.95294	0.0013224	0.00657448	Up
ENSG00000269925	Z98884.2	sense_intronic	9.57708	1.96844	0.00225375	0.0105249	Up
ENSG00000274204	AL138689.1	sense_intronic	7.30325	1.97328	0.00611475	0.0252688	Up
ENSG00000230155	FO393401.1	antisense	8.90782	1.9854	0.00474344	0.0202993	Up
ENSG00000249258	AC079193.2	lincRNA	9.72327	1.99402	0.00316841	0.0142533	Up
ENSG00000264853	AC011933.2	sense_intronic	8.10718	1.99433	0.00342599	0.0152367	Up
ENSG00000250699	AP000892.1	antisense	7.33259	1.99711	0.00525264	0.0221511	Up
ENSG00000281016	AC092574.2	antisense	11.5116	2.00619	0.000537778	0.00292305	Up
ENSG00000255843	AP000593.3	antisense	9.21668	2.0169	0.00161653	0.00786967	Up
ENSG00000249604	AC096564.2	antisense	10.1346	2.02531	0.0010061	0.00514053	Up
ENSG00000250027	AC022272.1	antisense	16.7284	2.02542	3.79e-05	0.000254548	Up
ENSG00000253284	AC092828.1	sense_intronic	8.3463	2.03473	0.00266195	0.0121881	Up
ENSG00000223528	AL359094.1	antisense	6.93008	2.0393	0.00992535	0.0382543	Up
ENSG00000265656	AC106037.2	antisense	5.88601	2.04468	0.0129299	0.0479167	Up
ENSG00000265142	MIR133A1HG	antisense	13.5496	2.04784	0.000128106	0.000783568	Up
ENSG00000269890	AL353593.1	antisense	16.1914	2.04974	2.71e-05	0.00018684	Up
ENSG00000280080	TBC1D22A-AS1	antisense	14.328	2.0501	0.000124643	0.000763582	Up
ENSG00000254936	AF131215.4	sense_intronic	12.4788	2.05563	0.000443653	0.0024482	Up
ENSG00000274080	AC005089.1	sense_intronic	47.9933	2.0642	4.16e-13	7.16e-12	Up
ENSG00000285905	AL033527.6	lincRNA	5.95184	2.06568	0.011434	0.0431959	Up
ENSG00000276282	AC022960.2	sense_intronic	8.68049	2.07225	0.00197556	0.00937359	Up
ENSG00000285812	AL390719.3	antisense	17.9318	2.07704	6.19e-06	4.72e-05	Up
ENSG00000277128	AL589743.4	lincRNA	55.0152	2.07849	3e-13	5.24e-12	Up
ENSG00000257298	AC008147.2	sense_intronic	10.5469	2.09181	0.0009504	0.00488404	Up
ENSG00000283982	AL445623.2	lincRNA	10.4075	2.09316	0.000841843	0.0043803	Up
ENSG00000281195	AC007878.1	lincRNA	87.6101	2.09687	5.41e-19	1.6e-17	Up
ENSG00000234478	ACBD3-AS1	antisense	6.93954	2.09818	0.00654637	0.0267779	Up
ENSG00000256325	AC025423.1	antisense	14.7133	2.10053	3.52e-05	0.000238005	Up
ENSG00000253955	AC008663.2	antisense	14.5444	2.10577	7.81e-05	0.00049799	Up
ENSG00000228677	TTC3-AS1	antisense	6.09533	2.1125	0.00993111	0.0382727	Up
ENSG00000271806	AL590822.2	antisense	14.9062	2.12118	2.94e-05	0.000201514	Up
ENSG00000228107	AP000692.1	sense_overlapping	14.066	2.12156	5.24e-05	0.000343785	Up
ENSG00000260941	LINC00622	sense_overlapping	7.99967	2.12551	0.00271469	0.0124035	Up
ENSG00000257178	AC103702.1	sense_intronic	21.4622	2.12826	1.19e-06	1e-05	Up
ENSG00000233602	ERI3-IT1	sense_intronic	17.7725	2.12949	3.33e-05	0.000225968	Up
ENSG00000245667	AC006064.1	antisense	10.6715	2.14674	0.000328258	0.00186268	Up
ENSG00000233613	DCUN1D2-AS	antisense	31.5254	2.15063	1.48e-09	1.76e-08	Up
ENSG00000270110	AL353593.3	antisense	8.05544	2.15142	0.0019938	0.00945328	Up
ENSG00000269806	BICRA-AS1	antisense	6.28374	2.15468	0.0101152	0.038889	Up
ENSG00000249379	AL033397.2	antisense	7.34016	2.16179	0.0063856	0.0262273	Up
ENSG00000280109	PLAC4	antisense	32.2415	2.193	3.04e-10	3.9e-09	Up
ENSG00000230433	AL031770.1	antisense	5.56961	2.19676	0.0112661	0.0426813	Up
ENSG00000260468	LINC01290	lincRNA	5.47632	2.19782	0.0111151	0.0421906	Up
ENSG00000238221	AL139095.4	antisense	5.47298	2.20303	0.0109933	0.0417935	Up
ENSG00000258730	ITPK1-AS1	antisense	5.41526	2.20654	0.0130734	0.0483566	Up
ENSG00000271789	AL080317.2	lincRNA	15.6877	2.20715	9.03e-06	6.7e-05	Up
ENSG00000275097	AC024940.5	3prime_overlapping_ncRNA	13.8428	2.2118	3.29e-05	0.000223457	Up
ENSG00000285704	AC004765.1	antisense	24.1312	2.2136	4.26e-08	4.31e-07	Up
ENSG00000257097	CLIP1-AS1	lincRNA	5.45276	2.21466	0.0112063	0.0424837	Up
ENSG00000235910	APOA1-AS	antisense	11.184	2.22902	0.000220199	0.00129189	Up
ENSG00000249906	AC006487.1	antisense	5.61697	2.23439	0.00811047	0.0322022	Up
ENSG00000285658	AC127035.1	antisense	6.61835	2.23485	0.00377686	0.0165914	Up
ENSG00000257475	AC068888.2	sense_intronic	8.66794	2.26164	0.00104369	0.00531107	Up
ENSG00000261668	AC093591.2	antisense	15.0592	2.27933	0.0103713	0.0397315	Up
ENSG00000224031	TCEAL3-AS1	antisense	4.88196	2.28743	0.0135587	0.0498923	Up
ENSG00000245080	MIR3150BHG	antisense	4.88413	2.29341	0.0125295	0.0467119	Up
ENSG00000249532	AC106864.1	antisense	9.02068	2.34884	0.000665673	0.00354575	Up
ENSG00000259116	AL049869.3	antisense	8.09138	2.35787	0.000986944	0.00505258	Up
ENSG00000273521	AL162274.1	antisense	69.3248	2.36635	6.72e-18	1.81e-16	Up
ENSG00000255158	AC131934.1	antisense	23.6833	2.37324	4.75e-08	4.78e-07	Up
ENSG00000230732	AC016949.1	sense_intronic	12.3334	2.38529	4.83e-05	0.000319443	Up
ENSG00000273350	AC004832.5	sense_intronic	6.1282	2.39673	0.00504414	0.0213894	Up
ENSG00000255471	AP001528.2	antisense	8.31735	2.39921	0.0009252	0.00476519	Up
ENSG00000230068	CDC42-IT1	sense_intronic	13.4918	2.40498	1.91e-05	0.000134766	Up
ENSG00000227463	AL390838.1	lincRNA	6.208	2.40539	0.0038224	0.0167689	Up
ENSG00000232034	AC092168.2	sense_intronic	9.27863	2.42355	0.000318457	0.00181242	Up
ENSG00000226390	AL353658.1	antisense	13.6517	2.42593	1.4e-05	0.000101266	Up
ENSG00000285879	AC018628.2	antisense	24.3172	2.43632	3.06e-08	3.15e-07	Up
ENSG00000225527	AL450384.1	antisense	6.37449	2.43812	0.00308946	0.0139221	Up
ENSG00000266936	AC011442.1	antisense	7.55034	2.45241	0.00132712	0.00659294	Up
ENSG00000271218	AL033384.2	antisense	6.57734	2.45276	0.00393681	0.0172262	Up
ENSG00000244332	AL138759.1	sense_overlapping	29.7269	2.45336	1.29e-10	1.73e-09	Up
ENSG00000251307	AC026704.1	antisense	5.22613	2.45745	0.00824542	0.0326683	Up
ENSG00000223842	AL360093.1	lincRNA	5.42142	2.4647	0.0071868	0.0289912	Up
ENSG00000235724	AC009299.3	antisense	7.45181	2.47595	0.00111206	0.00562463	Up
ENSG00000246422	AC008781.2	antisense	5.56284	2.53457	0.00730007	0.0293754	Up
ENSG00000255409	RSF1-IT1	sense_intronic	8.07172	2.56653	0.000628519	0.00336942	Up
ENSG00000285210	AL136382.1	lincRNA	4.58111	2.56881	0.0111841	0.0424119	Up
ENSG00000254556	AF131215.2	sense_intronic	8.16686	2.58513	0.000562498	0.00304432	Up
ENSG00000268015	AC010320.2	antisense	4.69476	2.62163	0.00783783	0.0312339	Up
ENSG00000268055	AC067969.1	antisense	4.77158	2.63368	0.00850412	0.0335539	Up
ENSG00000232564	MRTFA-AS1	antisense	13.0889	2.63655	1.86e-05	0.000131991	Up
ENSG00000271730	AL390208.1	antisense	10.7744	2.6414	7.67e-05	0.00049027	Up
ENSG00000262833	AC016245.1	antisense	17.8044	2.64537	1.2e-07	1.15e-06	Up
ENSG00000229065	AL354893.2	antisense	5.97881	2.65874	0.00217189	0.010195	Up
ENSG00000262663	AC087222.1	lincRNA	8.42551	2.67932	0.00032564	0.0018489	Up
ENSG00000182376	AC138028.1	antisense	4.99637	2.68538	0.00870582	0.0342013	Up
ENSG00000261630	AC007496.2	antisense	4.85802	2.70201	0.0101311	0.0389359	Up
ENSG00000263300	AC015853.3	antisense	4.93417	2.70659	0.00844702	0.0333623	Up
ENSG00000262265	AC002558.3	sense_intronic	24.8943	2.71593	2.16e-10	2.81e-09	Up
ENSG00000267160	AC091152.2	antisense	11.1829	2.71964	5.07e-05	0.00033389	Up
ENSG00000285878	AP002961.1	antisense	9.89677	2.7337	7.84e-05	0.000499721	Up
ENSG00000267857	AL133499.1	lincRNA	6.3985	2.7498	0.00128888	0.00642337	Up
ENSG00000235024	AC097468.2	antisense	5.06251	2.75697	0.00621261	0.0256086	Up
ENSG00000279006	AL022323.2	antisense	12.8071	2.76183	3.78e-06	2.97e-05	Up
ENSG00000267882	AL031666.2	antisense	5.06127	2.77239	0.00498182	0.0211596	Up
ENSG00000224220	AC104699.1	antisense	5.24587	2.77259	0.00439027	0.018956	Up
ENSG00000235397	EPN2-AS1	antisense	8.8549	2.77637	0.000175033	0.00104573	Up
ENSG00000228290	TBX18-AS1	antisense	5.14924	2.77923	0.00397221	0.0173502	Up
ENSG00000259103	AF107885.2	antisense	5.12782	2.78436	0.00412765	0.0179449	Up
ENSG00000177553	AL953897.1	antisense	5.19464	2.797	0.00501917	0.0212951	Up
ENSG00000228634	AL136115.1	lincRNA	15.8312	2.80383	2.61e-07	2.39e-06	Up
ENSG00000224574	COL18A1-AS2	antisense	5.22106	2.80727	0.00413177	0.0179588	Up
ENSG00000236065	AL020995.1	antisense	9.42406	2.84706	5.52e-05	0.000361182	Up
ENSG00000283036	LINC01988	lincRNA	4.08966	2.85792	0.0100903	0.038812	Up
ENSG00000240063	AC069431.1	antisense	4.14668	2.89183	0.0116671	0.0439703	Up
ENSG00000229111	MED4-AS1	antisense	5.58196	2.92293	0.00374263	0.0164577	Up
ENSG00000273387	AC005005.3	antisense	5.79057	2.9313	0.00195053	0.00927622	Up
ENSG00000260304	AC009088.2	antisense	4.28251	2.95985	0.00733164	0.0294963	Up
ENSG00000183535	COL18A1-AS1	antisense	5.88391	2.97651	0.00174557	0.00841198	Up
ENSG00000275162	AC005391.1	sense_intronic	5.99157	3.01231	0.00118825	0.00596519	Up
ENSG00000259797	AC020978.1	sense_intronic	7.48993	3.01283	0.000303866	0.00173739	Up
ENSG00000259242	AC002306.1	antisense	5.96543	3.01934	0.00143812	0.0070912	Up
ENSG00000176349	AC104129.1	antisense	6.14255	3.05127	0.00236784	0.0109895	Up
ENSG00000256897	AC018410.2	antisense	61.5479	3.10281	4.83e-26	2.43e-24	Up
ENSG00000261872	AC002558.2	antisense	9.51061	3.12458	5.01e-05	0.000330672	Up
ENSG00000270894	AC015849.4	sense_overlapping	8.08071	3.13591	0.000107509	0.00066666	Up
ENSG00000280011	AL031595.2	antisense	4.94093	3.15671	0.00317375	0.014274	Up
ENSG00000285857	AC016727.3	antisense	13.0555	3.15785	8.81e-07	7.55e-06	Up
ENSG00000279175	AL033543.1	sense_intronic	18.2006	3.17102	9.36e-09	1.02e-07	Up
ENSG00000253754	AC087620.1	antisense	6.65627	3.18149	0.000447496	0.00246732	Up
ENSG00000274093	AC009032.1	sense_intronic	4.94278	3.18391	0.00245265	0.0113293	Up
ENSG00000226647	AL365356.1	antisense	10.1583	3.2134	1.3e-05	9.39e-05	Up
ENSG00000285684	AL137781.1	lincRNA	3.43766	3.23784	0.0124746	0.0465469	Up
ENSG00000260417	AC092127.1	lincRNA	5.23123	3.24485	0.00232195	0.0108034	Up
ENSG00000270697	AC106791.2	lincRNA	3.54065	3.27362	0.0118811	0.0446393	Up
ENSG00000267651	AC015961.1	lincRNA	3.65239	3.32892	0.00931668	0.0362514	Up
ENSG00000279685	MAPT-IT1	sense_intronic	5.56162	3.34974	0.00139293	0.00688749	Up
ENSG00000265287	AC005726.5	antisense	5.68926	3.36484	0.00128434	0.00640399	Up
ENSG00000228763	LIMS1-AS1	antisense	3.82037	3.37992	0.00933291	0.0362983	Up
ENSG00000268375	AC010325.2	antisense	3.73391	3.39362	0.0088519	0.0347054	Up
ENSG00000261240	AC009065.6	antisense	9.68692	3.42433	1.58e-05	0.000112763	Up
ENSG00000231795	ITCH-IT1	sense_intronic	4.0436	3.48133	0.00641895	0.0263284	Up
ENSG00000272219	AC005072.1	sense_intronic	4.04428	3.48578	0.00565591	0.0235898	Up
ENSG00000270462	AC005034.2	antisense	4.08994	3.51312	0.00663763	0.0270974	Up
ENSG00000257568	AC079035.1	antisense	4.32484	3.59311	0.0036542	0.016116	Up
ENSG00000280620	SCAANT1	antisense	4.47002	3.67048	0.00282913	0.0128833	Up
ENSG00000228133	AC099684.1	antisense	4.67247	3.70039	0.00310932	0.0140036	Up
ENSG00000262714	AC007342.5	lincRNA	4.79396	3.74402	0.00220175	0.010308	Up
ENSG00000269967	AL136115.2	lincRNA	7.1018	3.76333	0.000155034	0.000933955	Up
ENSG00000283973	AC099795.1	lincRNA	5.08964	3.87952	0.00136621	0.0067708	Up
ENSG00000250280	AC026124.1	sense_intronic	5.21212	3.90477	0.001183	0.00594191	Up
ENSG00000234763	AL359378.1	lincRNA	3.07206	4.0404	0.00566433	0.0236197	Up
ENSG00000274598	AC087893.1	sense_intronic	3.14646	4.04852	0.00614852	0.0253789	Up
ENSG00000269934	AL353593.2	antisense	3.21481	4.13017	0.00554611	0.0232109	Up
ENSG00000228063	LYPLAL1-DT	antisense	3.47741	4.18779	0.00497669	0.0211447	Up
ENSG00000248416	AC107464.2	antisense	3.4462	4.20955	0.00332822	0.0148695	Up
ENSG00000285758	AC036214.4	antisense	3.51895	4.25475	0.00307648	0.0138675	Up
ENSG00000236064	AL034399.2	antisense	3.69926	4.32549	0.00221839	0.0103759	Up
ENSG00000175604	AC007601.1	antisense	3.88934	4.40363	0.00214742	0.0100899	Up
ENSG00000270124	AC092127.2	lincRNA	4.12706	4.48164	0.00118063	0.00593077	Up
ENSG00000275139	AL133492.1	antisense	8.42376	4.60732	5.22e-05	0.000342417	Up
ENSG00000227512	AL592301.1	antisense	4.78759	4.70301	0.000503041	0.00274991	Up
ENSG00000283029	AL139099.4	non_coding	4.8475	4.72084	0.000594574	0.00320306	Up
ENSG00000269653	AC011479.3	sense_intronic	3.60796	5.30915	0.00018333	0.0010918	Up
ENSG00000259910	AC120498.1	antisense	3.67993	5.31529	0.000219719	0.00128946	Up
ENSG00000285994	AL731559.1	sense_intronic	3.96643	5.44612	0.000126143	0.000772167	Up
ENSG00000234136	AC055764.1	antisense	6.351	6.12926	2.89e-06	2.31e-05	Up

## Sheet: Non-target
Differentially expressed mRNA, circRNA and lncRNA in Non-target editing group
Gene_name	GeneName	Type	baseMean	log2Fold	pvalue	qvalue	Diff
ENSG00000119922	IFIT2	Gene	1614.19	-5.06208	0	0	Down
ENSG00000185745	IFIT1	Gene	1304.12	-3.66885	0	0	Down
ENSG00000197381	ADARB1	Gene	107490	8.06859	0	0	Up
ENSG00000198712	MT-CO2	Gene	23591	-1.63277	0	0	Down
ENSG00000198727	MT-CYB	Gene	16015.3	-1.91009	0	0	Down
ENSG00000271503	CCL5	Gene	1156.89	-6.06342	0	0	Down
ENSG00000198888	MT-ND1	Gene	16984.5	-1.4963	4.82e-298	3.05e-294	Down
ENSG00000119917	IFIT3	Gene	774.033	-4.61444	1.3e-287	7.18e-284	Down
ENSG00000187608	ISG15	Gene	1034.76	-2.81422	5.58e-287	2.75e-283	Down
ENSG00000198763	MT-ND2	Gene	12919.1	-1.738	4.18e-238	1.85e-234	Down
ENSG00000148677	ANKRD1	Gene	717.495	-2.76965	1.15e-220	4.64e-217	Down
ENSG00000198786	MT-ND5	Gene	21612.5	-1.09174	3.57e-209	1.32e-205	Down
ENSG00000128272	ATF4	Gene	10392.8	-1.018	5.51e-176	1.88e-172	Down
ENSG00000173110	HSPA6	Gene	639.915	2.65535	1.9e-173	6.01e-170	Up
ENSG00000120738	EGR1	Gene	1010.18	-2.30164	3.69e-160	1.02e-156	Down
ENSG00000106031	HOXA13	Gene	1074.38	1.7569	2.18e-157	5.38e-154	Up
ENSG00000135114	OASL	Gene	395.868	-4.61936	8.96e-155	2.09e-151	Down
ENSG00000142871	CYR61	Gene	1114.45	-1.68463	3.72e-153	8.24e-150	Down
ENSG00000198899	MT-ATP6	Gene	8531.46	-1.1745	9.09e-153	1.92e-149	Down
ENSG00000155660	PDIA4	Gene	5388.54	-1.07747	4.82e-145	9.7e-142	Down
ENSG00000087086	FTL	Gene	8660.61	-1.19649	1.25e-142	2.41e-139	Down
ENSG00000008517	IL32	Gene	401.213	-5.3503	6.65e-140	1.23e-136	Down
ENSG00000030582	GRN	Gene	3770.62	-1.21573	5.29e-138	9.38e-135	Down
ENSG00000166710	B2M	Gene	4017.98	-1.0555	3e-128	5.12e-125	Down
ENSG00000183779	ZNF703	Gene	6507.83	-1.13417	4.95e-125	8.12e-122	Down
ENSG00000135679	MDM2	Gene	5043.42	1.11777	7.23e-125	1.14e-121	Up
ENSG00000171223	JUNB	Gene	1621.71	-1.4348	5.24e-118	8.01e-115	Down
ENSG00000100906	NFKBIA	Gene	796.425	-1.71879	2.68e-113	3.96e-110	Down
ENSG00000188486	H2AFX	Gene	3054.42	-1.2826	3.51e-112	5.02e-109	Down
ENSG00000077150	NFKB2	Gene	3242.78	-1.19862	4.88e-108	6.76e-105	Down
ENSG00000143753	DEGS1	Gene	1626.21	-1.18939	7.55e-106	9.84e-103	Down
ENSG00000198707	CEP290	Gene	1414.54	1.17123	5.56e-101	6.66e-98	Up
ENSG00000092621	PHGDH	Gene	7125.89	-1.05737	8.23e-100	9.35e-97	Down
ENSG00000213190	MLLT11	Gene	841.027	-1.4518	9e-99	9.97e-96	Down
ENSG00000197747	S100A10	Gene	2348.18	-1.12616	1.22e-95	1.29e-92	Down
ENSG00000099797	TECR	Gene	2062.27	-1.15209	5.15e-89	4.85e-86	Down
ENSG00000117984	CTSD	Gene	1152.7	-1.26767	1.47e-88	1.36e-85	Down
ENSG00000198840	MT-ND3	Gene	3376.91	-1.00139	9.22e-84	7.86e-81	Down
ENSG00000125505	MBOAT7	Gene	2244.88	-1.05193	4.39e-80	3.6e-77	Down
ENSG00000170345	FOS	Gene	1018.03	-2.50957	1.85e-78	1.49e-75	Down
ENSG00000204310	AGPAT1	Gene	1916.51	-1.00663	1.69e-76	1.31e-73	Down
ENSG00000179632	MAF1	Gene	1484.06	-1.00534	1.06e-74	7.98e-72	Down
ENSG00000170296	GABARAP	Gene	1193.74	-1.13402	2.49e-74	1.84e-71	Down
ENSG00000125740	FOSB	Gene	792.192	-3.65874	1.07e-72	7.39e-70	Down
ENSG00000152137	HSPB8	Gene	440.025	-1.62277	8.37e-69	5.08e-66	Down
ENSG00000128309	MPST	Gene	1663.87	-1.04915	4.26e-67	2.45e-64	Down
ENSG00000111860	CEP85L	Gene	942.48	1.18057	1.61e-66	9.04e-64	Up
ENSG00000170892	TSEN34	Gene	1189.3	-1.01639	2.17e-65	1.16e-62	Down
ENSG00000186834	HEXIM1	Gene	1527.63	-1.02941	5.88e-65	3.03e-62	Down
ENSG00000213465	ARL2	Gene	1284.22	-1.05701	7.64e-65	3.89e-62	Down
ENSG00000171222	SCAND1	Gene	935.578	-1.17499	3.26e-64	1.61e-61	Down
ENSG00000167797	CDK2AP2	Gene	894.17	-1.19848	1.19e-63	5.77e-61	Down
ENSG00000120868	APAF1	Gene	1214	1.06347	1.67e-63	7.77e-61	Up
ENSG00000138646	HERC5	Gene	912.4	-1.14165	1.44e-62	6.44e-60	Down
ENSG00000184436	THAP7	Gene	972.817	-1.04575	2.83e-61	1.18e-58	Down
ENSG00000081479	LRP2	Gene	812.621	1.11865	1.1e-60	4.48e-58	Up
ENSG00000197620	CXorf40A	Gene	1052.96	1.09403	2.53e-60	1.01e-57	Up
ENSG00000125841	NRSN2	Gene	1052.71	-1.01459	8.63e-60	3.35e-57	Down
ENSG00000135245	HILPDA	Gene	2543.41	1.78126	4.76e-59	1.82e-56	Up
ENSG00000144579	CTDSP1	Gene	1059.22	-1.00148	1.28e-58	4.83e-56	Down
ENSG00000113083	LOX	Gene	923.743	1.07942	2.12e-58	7.91e-56	Up
ENSG00000115267	IFIH1	Gene	206.161	-2.44285	2.15e-58	7.92e-56	Down
ENSG00000198816	ZNF358	Gene	1077.89	-1.16561	8.5e-58	3.11e-55	Down
ENSG00000161999	JMJD8	Gene	857.357	-1.09316	6.11e-57	2.1e-54	Down
ENSG00000127914	AKAP9	Gene	1322.33	1.06832	1.41e-56	4.78e-54	Up
ENSG00000179820	MYADM	Gene	1196.75	-1.01777	2.88e-56	9.6e-54	Down
ENSG00000092010	PSME1	Gene	1050.88	-1.00734	1.76e-55	5.57e-53	Down
ENSG00000136490	LIMD2	Gene	628.47	-1.18269	3.79e-54	1.15e-51	Down
ENSG00000033100	CHPF2	Gene	720.423	-1.11768	6.23e-54	1.87e-51	Down
ENSG00000118503	TNFAIP3	Gene	511.889	-1.3862	1.04e-53	3.02e-51	Down
ENSG00000120068	HOXB8	Gene	719.098	-1.10654	2.84e-53	8.12e-51	Down
ENSG00000163132	MSX1	Gene	810.475	-1.13231	1.44e-52	4.02e-50	Down
ENSG00000144120	TMEM177	Gene	545.706	-1.28137	2.5e-52	6.93e-50	Down
ENSG00000150687	PRSS23	Gene	908.618	-1.02286	3.01e-52	8.29e-50	Down
ENSG00000231925	TAPBP	Gene	736.311	-1.13198	3.64e-52	9.9e-50	Down
ENSG00000131668	BARX1	Gene	1035.63	-1.08051	6.74e-52	1.82e-49	Down
ENSG00000150995	ITPR1	Gene	759.921	1.03983	7.56e-52	2.02e-49	Up
ENSG00000099860	GADD45B	Gene	826.058	-1.16003	4.32e-51	1.09e-48	Down
ENSG00000112149	CD83	Gene	392.382	-1.45563	2.42e-50	5.93e-48	Down
ENSG00000178718	RPP25	Gene	785.024	-1.03517	8.79e-50	2.12e-47	Down
ENSG00000169241	SLC50A1	Gene	849.978	-1.0198	4.2e-49	9.89e-47	Down
ENSG00000131080	EDA2R	Gene	532.595	1.34108	6.85e-49	1.59e-46	Up
ENSG00000183798	EMILIN3	Gene	709.827	-1.07912	7.52e-49	1.73e-46	Down
ENSG00000142621	FHAD1	Gene	434.062	1.35413	1.65e-48	3.72e-46	Up
ENSG00000126070	AGO3	Gene	857.883	1.01812	1.67e-48	3.73e-46	Up
ENSG00000198938	MT-CO3	Gene	17463.7	-1.25439	8.78e-48	1.87e-45	Down
ENSG00000187955	COL14A1	Gene	507.384	1.2069	3.66e-47	7.68e-45	Up
ENSG00000175105	ZNF654	Gene	618.541	1.18484	6.64e-47	1.36e-44	Up
ENSG00000156381	ANKRD9	Gene	871.937	-1.11674	7.67e-47	1.56e-44	Down
ENSG00000176022	B3GALT6	Gene	629.388	-1.07051	8.36e-46	1.59e-43	Down
ENSG00000101680	LAMA1	Gene	744.862	1.09193	1.41e-45	2.61e-43	Up
ENSG00000101928	MOSPD1	Gene	759.31	-1.0158	2.1e-45	3.87e-43	Down
ENSG00000177971	IMP3	Gene	746.92	-1.03829	3.82e-45	6.97e-43	Down
ENSG00000049249	TNFRSF9	Gene	147.163	-2.48005	9.17e-45	1.63e-42	Down
ENSG00000104856	RELB	Gene	387.707	-1.42629	2.01e-44	3.48e-42	Down
ENSG00000168918	INPP5D	Gene	327.625	1.46515	1.98e-43	3.32e-41	Up
ENSG00000185803	SLC52A2	Gene	591.78	-1.08875	2.88e-43	4.72e-41	Down
ENSG00000125726	CD70	Gene	534.849	-1.27171	3.64e-43	5.94e-41	Down
ENSG00000182389	CACNB4	Gene	591.499	1.16609	5.3e-43	8.42e-41	Up
ENSG00000160446	ZDHHC12	Gene	475.51	-1.18843	1.17e-41	1.71e-39	Down
ENSG00000182544	MFSD5	Gene	384.713	-1.32716	1.53e-41	2.22e-39	Down
ENSG00000184986	TMEM121	Gene	422.749	-1.30628	3.38e-41	4.8e-39	Down
ENSG00000067842	ATP2B3	Gene	296.56	1.44767	1.96e-40	2.72e-38	Up
ENSG00000164056	SPRY1	Gene	524.92	1.06017	1.34e-38	1.68e-36	Up
ENSG00000133134	BEX2	Gene	629.627	-1.03262	1.81e-38	2.25e-36	Down
ENSG00000177105	RHOG	Gene	530.302	-1.07172	2.33e-38	2.87e-36	Down
ENSG00000186352	ANKRD37	Gene	280.477	1.55412	7.21e-38	8.47e-36	Up
ENSG00000128311	TST	Gene	696.176	-1.00208	3.13e-37	3.58e-35	Down
ENSG00000166189	HPS6	Gene	430.549	-1.18089	6.59e-37	7.39e-35	Down
ENSG00000228594	FNDC10	Gene	601.042	-1.00202	7.23e-37	8.09e-35	Down
ENSG00000196152	ZNF79	Gene	509.436	1.07951	1.34e-36	1.47e-34	Up
ENSG00000168477	TNXB	Gene	334.37	1.32237	1.91e-36	2.09e-34	Up
ENSG00000122783	CYREN	Gene	580.873	-1.04516	6.03e-36	6.36e-34	Down
ENSG00000179886	TIGD5	Gene	477.884	-1.05838	1.39e-34	1.32e-32	Down
ENSG00000176845	METRNL	Gene	514.18	-1.06702	1.49e-34	1.42e-32	Down
ENSG00000099834	CDHR5	Gene	286.376	2.45178	1.88e-34	1.78e-32	Up
ENSG00000113140	SPARC	Gene	465.324	-1.08459	1.87e-34	1.78e-32	Down
ENSG00000167543	TP53I13	Gene	615.559	-1.00388	3.64e-34	3.4e-32	Down
ENSG00000198715	GLMP	Gene	434.495	-1.07849	4.19e-34	3.87e-32	Down
ENSG00000128228	SDF2L1	Gene	787.958	-1.02619	7.08e-33	5.98e-31	Down
ENSG00000142227	EMP3	Gene	553.799	-1.03778	8.52e-33	7.14e-31	Down
ENSG00000178096	BOLA1	Gene	538.934	-1.02092	9.14e-33	7.64e-31	Down
ENSG00000254772	EEF1G	Gene	150.742	-2.17661	2.83e-32	2.3e-30	Down
ENSG00000187266	EPOR	Gene	373.539	-1.17936	7.85e-32	6.25e-30	Down
ENSG00000172465	TCEAL1	Gene	429.65	-1.11382	1.62e-31	1.25e-29	Down
ENSG00000197714	ZNF460	Gene	193.13	1.60182	1.7e-31	1.31e-29	Up
ENSG00000276045	ORAI1	Gene	461.913	-1.04154	5.87e-31	4.37e-29	Down
ENSG00000140090	SLC24A4	Gene	253.669	1.36879	6.18e-31	4.59e-29	Up
ENSG00000179344	HLA-DQB1	Gene	453.6	-1.0194	8.91e-31	6.53e-29	Down
ENSG00000141579	ZNF750	Gene	78.6462	2.72241	3.8e-30	2.68e-28	Up
ENSG00000137404	NRM	Gene	481.918	-1.00445	3.82e-30	2.69e-28	Down
ENSG00000132481	TRIM47	Gene	452.366	-1.05446	6.6e-30	4.58e-28	Down
ENSG00000177352	CCDC71	Gene	495.83	-1.07025	2.98e-29	2.01e-27	Down
ENSG00000142669	SH3BGRL3	Gene	399.782	-1.16158	1.44e-28	9.27e-27	Down
ENSG00000184897	H1FX	Gene	7227.47	-1.12102	1.76e-28	1.12e-26	Down
ENSG00000135046	ANXA1	Gene	360.637	-1.10015	1.85e-28	1.18e-26	Down
ENSG00000165029	ABCA1	Gene	408.643	1.06324	2.92e-28	1.84e-26	Up
ENSG00000168913	ENHO	Gene	309.542	-1.14038	4.46e-28	2.75e-26	Down
ENSG00000119431	HDHD3	Gene	420.111	-1.03082	8.66e-28	5.24e-26	Down
ENSG00000185900	POMK	Gene	224.704	1.35764	9.39e-28	5.65e-26	Up
ENSG00000101204	CHRNA4	Gene	196.344	1.41891	1.46e-27	8.67e-26	Up
ENSG00000198832	SELENOM	Gene	1327.53	-1.3162	6.56e-27	3.71e-25	Down
ENSG00000198680	TUSC1	Gene	414.36	-1.03121	1.4e-26	7.76e-25	Down
ENSG00000185507	IRF7	Gene	222.266	1.35445	2.5e-26	1.36e-24	Up
ENSG00000142089	IFITM3	Gene	120.575	-1.90176	3.16e-26	1.71e-24	Down
ENSG00000162591	MEGF6	Gene	216.561	1.29425	8.23e-26	4.35e-24	Up
ENSG00000178502	KLHL11	Gene	438.907	1.01736	8.46e-26	4.46e-24	Up
ENSG00000205592	MUC19	Gene	64.0533	2.76162	2.39e-25	1.22e-23	Up
ENSG00000166311	SMPD1	Gene	305.328	-1.08677	4.34e-25	2.17e-23	Down
ENSG00000116254	CHD5	Gene	197.094	1.37804	7.32e-25	3.63e-23	Up
ENSG00000125347	IRF1	Gene	215.676	-1.3236	9.72e-25	4.77e-23	Down
ENSG00000137965	IFI44	Gene	54.7699	-3.70115	9.72e-25	4.77e-23	Down
ENSG00000136826	KLF4	Gene	332.697	-1.06888	2.02e-24	9.66e-23	Down
ENSG00000092330	TINF2	Gene	370.948	-1.06511	2.52e-24	1.2e-22	Down
ENSG00000179750	APOBEC3B	Gene	181.591	-1.39036	4.24e-24	1.99e-22	Down
ENSG00000128965	CHAC1	Gene	200.321	-1.32326	2.02e-23	8.99e-22	Down
ENSG00000168077	SCARA3	Gene	337.08	-1.07962	3.05e-23	1.33e-21	Down
ENSG00000103042	SLC38A7	Gene	362.123	-1.04313	3.1e-23	1.35e-21	Down
ENSG00000170454	KRT75	Gene	50.6278	-4.38704	9.59e-23	4.04e-21	Down
ENSG00000183691	NOG	Gene	229.434	1.19338	1.31e-22	5.47e-21	Up
ENSG00000040608	RTN4R	Gene	224.387	-1.27166	1.41e-22	5.86e-21	Down
ENSG00000197978	GOLGA6L9	Gene	211.315	1.2243	3.31e-22	1.35e-20	Up
ENSG00000198626	RYR2	Gene	87.8927	1.98695	4.37e-22	1.77e-20	Up
ENSG00000163702	IL17RC	Gene	279.431	-1.03645	4.65e-22	1.88e-20	Down
ENSG00000019549	SNAI2	Gene	255.077	-1.13939	4.8e-22	1.94e-20	Down
ENSG00000126243	LRFN3	Gene	243.365	-1.10887	9.75e-22	3.87e-20	Down
ENSG00000104998	IL27RA	Gene	216.818	-1.20573	4.42e-21	1.66e-19	Down
ENSG00000099338	CATSPERG	Gene	116.857	1.62864	5.54e-21	2.06e-19	Up
ENSG00000137727	ARHGAP20	Gene	136.262	1.45899	5.63e-21	2.1e-19	Up
ENSG00000163661	PTX3	Gene	187.146	-1.35607	1.31e-20	4.73e-19	Down
ENSG00000185201	IFITM2	Gene	232.314	-1.11979	1.45e-20	5.22e-19	Down
ENSG00000267041	ZNF850	Gene	279.407	1.00499	1.49e-20	5.34e-19	Up
ENSG00000129355	CDKN2D	Gene	340.11	-1.00843	1.54e-20	5.52e-19	Down
ENSG00000171155	C1GALT1C1	Gene	266.977	-1.01492	4.41e-20	1.52e-18	Down
ENSG00000105499	PLA2G4C	Gene	166.928	-1.37955	5.88e-20	2.01e-18	Down
ENSG00000165323	FAT3	Gene	120.05	1.61315	7.76e-20	2.62e-18	Up
ENSG00000168792	ABHD15	Gene	243.624	-1.08962	1.27e-19	4.24e-18	Down
ENSG00000178026	LRRC75B	Gene	281.265	-1.02236	1.8e-19	5.96e-18	Down
ENSG00000144596	GRIP2	Gene	271.69	1.01352	2.14e-19	7.05e-18	Up
ENSG00000178662	CSRNP3	Gene	214.481	1.16152	9.58e-19	3e-17	Up
ENSG00000196218	RYR1	Gene	122.246	1.52138	2.79e-18	8.39e-17	Up
ENSG00000161920	MED11	Gene	239.48	-1.00593	3.34e-18	1e-16	Down
ENSG00000197558	SSPO	Gene	142.981	1.36092	3.72e-18	1.11e-16	Up
ENSG00000107201	DDX58	Gene	228.749	-1.04574	5.37e-18	1.58e-16	Down
ENSG00000161921	CXCL16	Gene	198.489	-1.09665	7.24e-18	2.11e-16	Down
ENSG00000174327	SLC16A13	Gene	181.16	-1.20874	9.1e-18	2.64e-16	Down
ENSG00000249715	FER1L5	Gene	52.4502	2.42186	1.13e-17	3.26e-16	Up
ENSG00000162105	SHANK2	Gene	129.098	1.37382	1.19e-17	3.4e-16	Up
ENSG00000187720	THSD4	Gene	143.867	1.27645	1.29e-17	3.68e-16	Up
ENSG00000175283	DOLK	Gene	201.536	-1.08514	1.86e-17	5.25e-16	Down
ENSG00000155970	MICU3	Gene	153.902	1.24302	2.46e-17	6.89e-16	Up
ENSG00000137558	PI15	Gene	60.1763	2.11903	3.26e-17	9.04e-16	Up
ENSG00000174469	CNTNAP2	Gene	182.976	1.12961	3.34e-17	9.22e-16	Up
ENSG00000148408	CACNA1B	Gene	108.276	1.45763	5.24e-17	1.43e-15	Up
ENSG00000249992	TMEM158	Gene	215.486	-1.14839	6.22e-17	1.68e-15	Down
ENSG00000036448	MYOM2	Gene	82.8789	1.83628	7.03e-17	1.88e-15	Up
ENSG00000128422	KRT17	Gene	40.8637	-2.9598	6.2e-16	1.53e-14	Down
ENSG00000100097	LGALS1	Gene	500.623	-1.26594	7.22e-16	1.77e-14	Down
ENSG00000162073	PAQR4	Gene	675.558	-1.11374	7.43e-16	1.82e-14	Down
ENSG00000184557	SOCS3	Gene	148.106	-1.23762	7.97e-16	1.94e-14	Down
ENSG00000162643	WDR63	Gene	128	1.29614	8.93e-16	2.17e-14	Up
ENSG00000161509	GRIN2C	Gene	158.819	1.15573	1.53e-15	3.63e-14	Up
ENSG00000157593	SLC35B2	Gene	786.766	-1.04881	2.55e-15	5.95e-14	Down
ENSG00000172216	CEBPB	Gene	672.183	-1.13257	3.72e-15	8.56e-14	Down
ENSG00000021645	NRXN3	Gene	172.083	1.08226	1.09e-14	2.41e-13	Up
ENSG00000184144	CNTN2	Gene	37.9135	2.75715	1.13e-14	2.49e-13	Up
ENSG00000104894	CD37	Gene	151.206	1.15595	2.53e-14	5.38e-13	Up
ENSG00000148704	VAX1	Gene	176.312	-1.02055	6.23e-14	1.28e-12	Down
ENSG00000006283	CACNA1G	Gene	128.528	1.16761	7.75e-14	1.58e-12	Up
ENSG00000159167	STC1	Gene	79.6054	1.55516	8.01e-14	1.63e-12	Up
ENSG00000123243	ITIH5	Gene	53.4026	2.00663	8.99e-14	1.82e-12	Up
ENSG00000146197	SCUBE3	Gene	107.462	1.27891	1.12e-13	2.24e-12	Up
ENSG00000171855	IFNB1	Gene	28.6089	-4.45674	1.82e-13	3.6e-12	Down
ENSG00000182308	DCAF4L1	Gene	114.943	1.27486	2.79e-13	5.44e-12	Up
ENSG00000148483	TMEM236	Gene	49.3024	2.02682	3.76e-13	7.26e-12	Up
ENSG00000185761	ADAMTSL5	Gene	160.379	-1.04768	4.27e-13	8.2e-12	Down
ENSG00000070031	SCT	Gene	41.4827	2.29227	7.3e-13	1.37e-11	Up
ENSG00000048740	CELF2	Gene	140.09	1.0777	1.64e-12	2.98e-11	Up
ENSG00000197653	DNAH10	Gene	111.346	1.23956	1.69e-12	3.06e-11	Up
ENSG00000161992	PRR35	Gene	96.0143	1.31133	1.84e-12	3.31e-11	Up
ENSG00000041982	TNC	Gene	56.5153	-1.87697	1.93e-12	3.48e-11	Down
ENSG00000099365	STX1B	Gene	149.815	1.00283	2.11e-12	3.79e-11	Up
ENSG00000043039	BARX2	Gene	127.317	-1.12188	2.64e-12	4.7e-11	Down
ENSG00000119227	PIGZ	Gene	117.021	-1.2226	2.76e-12	4.9e-11	Down
ENSG00000179862	CITED4	Gene	145.31	-1.02268	3.78e-12	6.64e-11	Down
ENSG00000109927	TECTA	Gene	127.664	1.12158	3.81e-12	6.69e-11	Up
ENSG00000158055	GRHL3	Gene	131.77	1.099	3.89e-12	6.81e-11	Up
ENSG00000258311	BLOC1S1-RDH5	Gene	109.939	-1.20953	5.53e-12	9.51e-11	Down
ENSG00000153485	TMEM251	Gene	155.191	-1.03629	6.36e-12	1.09e-10	Down
ENSG00000185988	PLK5	Gene	112.899	1.16794	8.22e-12	1.39e-10	Up
ENSG00000180525	PRR26	Gene	65.7277	1.66433	8.76e-12	1.48e-10	Up
ENSG00000221869	CEBPD	Gene	124.308	-1.1402	9.49e-12	1.59e-10	Down
ENSG00000166148	AVPR1A	Gene	38.6547	2.13823	1.12e-11	1.86e-10	Up
ENSG00000077616	NAALAD2	Gene	128.565	1.07413	1.19e-11	1.98e-10	Up
ENSG00000164308	ERAP2	Gene	98.9864	-1.24614	1.41e-11	2.32e-10	Down
ENSG00000104213	PDGFRL	Gene	146.437	-1.04141	1.62e-11	2.65e-10	Down
ENSG00000144821	MYH15	Gene	87.1825	1.33883	1.66e-11	2.71e-10	Up
ENSG00000127774	EMC6	Gene	498.358	-1.09751	1.73e-11	2.82e-10	Down
ENSG00000165507	DEPP1	Gene	98.7805	-1.27346	1.86e-11	3.03e-10	Down
ENSG00000235750	KIAA0040	Gene	75.8209	-1.43842	2.67e-11	4.26e-10	Down
ENSG00000129048	ACKR4	Gene	55.4074	1.74663	5.25e-11	8.17e-10	Up
ENSG00000140280	LYSMD2	Gene	96.6472	-1.22669	6.26e-11	9.66e-10	Down
ENSG00000141854	MISP3	Gene	108.095	-1.17927	6.37e-11	9.82e-10	Down
ENSG00000198417	MT1F	Gene	111.967	-1.12667	7.64e-11	1.17e-09	Down
ENSG00000008394	MGST1	Gene	102.975	-1.13733	1.39e-10	2.08e-09	Down
ENSG00000181408	UTS2R	Gene	129.675	-1.03786	2.62e-10	3.79e-09	Down
ENSG00000203883	SOX18	Gene	131.366	-1.05699	2.87e-10	4.14e-09	Down
ENSG00000101203	COL20A1	Gene	19.7285	3.57363	3.17e-10	4.56e-09	Up
ENSG00000186792	HYAL3	Gene	73.1996	-1.37775	3.51e-10	5.01e-09	Down
ENSG00000150281	CTF1	Gene	142.534	-1.02207	3.53e-10	5.04e-09	Down
ENSG00000149256	TENM4	Gene	66.3752	1.41405	4.35e-10	6.16e-09	Up
ENSG00000170092	SPDYE5	Gene	54.5909	1.54045	4.63e-10	6.53e-09	Up
ENSG00000279765	AC013394.1	Gene	31.2002	2.2321	4.78e-10	6.73e-09	Up
ENSG00000163888	CAMK2N2	Gene	79.4207	-1.30203	5.44e-10	7.6e-09	Down
ENSG00000095713	CRTAC1	Gene	89.9373	1.19055	5.53e-10	7.71e-09	Up
ENSG00000159307	SCUBE1	Gene	120.221	1.03717	5.87e-10	8.17e-09	Up
ENSG00000171124	FUT3	Gene	48.2711	1.78796	6.31e-10	8.75e-09	Up
ENSG00000132141	CCT6B	Gene	53.1662	1.71688	6.66e-10	9.24e-09	Up
ENSG00000154175	ABI3BP	Gene	73.5809	1.34638	6.77e-10	9.38e-09	Up
ENSG00000120262	CCDC170	Gene	23.625	2.85058	6.89e-10	9.53e-09	Up
ENSG00000285721	AL031281.2	Gene	52.2706	1.70405	7.59e-10	1.04e-08	Up
ENSG00000171777	RASGRP4	Gene	20.2268	2.97061	8.13e-10	1.11e-08	Up
ENSG00000173258	ZNF483	Gene	78.6897	1.24991	8.2e-10	1.12e-08	Up
ENSG00000235034	C19orf81	Gene	108.159	-1.05071	1.03e-09	1.4e-08	Down
ENSG00000074706	IPCEF1	Gene	30.3638	2.1411	1.36e-09	1.82e-08	Up
ENSG00000081985	IL12RB2	Gene	51.181	1.63069	1.56e-09	2.07e-08	Up
ENSG00000119684	MLH3	Gene	90.1959	1.14271	1.57e-09	2.1e-08	Up
ENSG00000135604	STX11	Gene	72.6285	-1.29997	1.61e-09	2.14e-08	Down
ENSG00000186642	PDE2A	Gene	107.353	1.01105	1.85e-09	2.45e-08	Up
ENSG00000170439	METTL7B	Gene	99.9373	-1.08156	2.02e-09	2.65e-08	Down
ENSG00000118557	PMFBP1	Gene	60.4015	1.50135	2.09e-09	2.74e-08	Up
ENSG00000068079	IFI35	Gene	63.1332	-1.41022	2.12e-09	2.78e-08	Down
ENSG00000115274	INO80B	Gene	106.013	-1.11453	2.14e-09	2.81e-08	Down
ENSG00000182612	TSPAN10	Gene	86.7945	-1.20974	2.51e-09	3.28e-08	Down
ENSG00000172508	CARNS1	Gene	34.6597	1.90677	3.44e-09	4.44e-08	Up
ENSG00000121871	SLITRK3	Gene	63.4849	-1.35908	3.49e-09	4.49e-08	Down
ENSG00000196110	ZNF699	Gene	106.235	1.02794	3.8e-09	4.87e-08	Up
ENSG00000268916	CSAG3	Gene	26.1373	-6.18245	4.89e-09	6.22e-08	Down
ENSG00000205922	ONECUT3	Gene	33.0108	2.04852	5.02e-09	6.36e-08	Up
ENSG00000105825	TFPI2	Gene	57.6208	-1.64393	6.02e-09	7.58e-08	Down
ENSG00000244694	PTCHD4	Gene	15.7562	3.58133	6.83e-09	8.53e-08	Up
ENSG00000050165	DKK3	Gene	106.829	-1.02592	7.65e-09	9.5e-08	Down
ENSG00000172650	AGAP5	Gene	65.0211	1.33313	7.75e-09	9.61e-08	Up
ENSG00000183145	RIPPLY3	Gene	97.1757	-1.08295	1.23e-08	1.49e-07	Down
ENSG00000260314	MRC1	Gene	30.9139	1.94281	1.28e-08	1.55e-07	Up
ENSG00000136327	NKX2-8	Gene	65.9576	-1.31846	1.39e-08	1.67e-07	Down
ENSG00000168961	LGALS9	Gene	60.5819	1.32812	1.42e-08	1.71e-07	Up
ENSG00000163121	NEURL3	Gene	23.917	-2.5208	1.65e-08	1.97e-07	Down
ENSG00000138316	ADAMTS14	Gene	39.6921	1.64955	1.69e-08	2.01e-07	Up
ENSG00000196972	SMIM10L2B	Gene	89.2517	-1.07879	1.73e-08	2.06e-07	Down
ENSG00000115474	KCNJ13	Gene	18.9671	2.65971	1.94e-08	2.3e-07	Up
ENSG00000059378	PARP12	Gene	30.1462	2.01785	2.09e-08	2.47e-07	Up
ENSG00000127528	KLF2	Gene	60.8705	-1.32643	2.13e-08	2.51e-07	Down
ENSG00000079385	CEACAM1	Gene	117.901	1.85129	2.55e-08	2.98e-07	Up
ENSG00000053108	FSTL4	Gene	60.7801	1.32681	2.65e-08	3.09e-07	Up
ENSG00000189144	ZNF573	Gene	74.7676	1.14105	2.8e-08	3.25e-07	Up
ENSG00000188305	PEAK3	Gene	46.2129	1.62998	2.8e-08	3.25e-07	Up
ENSG00000087589	CASS4	Gene	81.8256	1.13596	2.89e-08	3.36e-07	Up
ENSG00000159884	CCDC107	Gene	84.5448	-1.09447	2.92e-08	3.38e-07	Down
ENSG00000170324	FRMPD2	Gene	18.8094	2.74112	3.17e-08	3.66e-07	Up
ENSG00000166816	LDHD	Gene	60.2405	-1.34993	3.3e-08	3.8e-07	Down
ENSG00000182103	FAM181B	Gene	53.9794	-1.48435	3.3e-08	3.8e-07	Down
ENSG00000113073	SLC4A9	Gene	44.0564	1.56271	3.5e-08	4.02e-07	Up
ENSG00000186529	CYP4F3	Gene	57.574	1.31752	3.63e-08	4.16e-07	Up
ENSG00000104728	ARHGEF10	Gene	79.6128	1.1366	4.67e-08	5.28e-07	Up
ENSG00000169245	CXCL10	Gene	15.9199	-3.34833	4.73e-08	5.35e-07	Down
ENSG00000186976	EFCAB6	Gene	94.8835	1.02229	5.1e-08	5.74e-07	Up
ENSG00000102387	TAF7L	Gene	56.6849	1.33323	5.17e-08	5.82e-07	Up
ENSG00000183423	LRIT3	Gene	41.1169	1.60082	5.24e-08	5.88e-07	Up
ENSG00000142700	DMRTA2	Gene	74.1933	-1.13629	6.27e-08	6.99e-07	Down
ENSG00000168542	COL3A1	Gene	75.8584	-1.16237	6.29e-08	7.01e-07	Down
ENSG00000143341	HMCN1	Gene	40.3762	1.56027	6.66e-08	7.4e-07	Up
ENSG00000158825	CDA	Gene	91.0125	-1.01381	6.8e-08	7.55e-07	Down
ENSG00000277203	F8A1	Gene	47.3842	-1.58482	6.81e-08	7.56e-07	Down
ENSG00000133101	CCNA1	Gene	29.232	-1.93606	6.97e-08	7.73e-07	Down
ENSG00000102128	RAB40AL	Gene	27.6013	1.91384	7.51e-08	8.29e-07	Up
ENSG00000134954	ETS1	Gene	40.8611	-1.56342	7.74e-08	8.52e-07	Down
ENSG00000153303	FRMD1	Gene	42.1372	-1.63506	7.85e-08	8.63e-07	Down
ENSG00000176971	FIBIN	Gene	69.0897	-1.16386	8.51e-08	9.32e-07	Down
ENSG00000183914	DNAH2	Gene	66.6009	1.16548	1.19e-07	1.29e-06	Up
ENSG00000149798	CDC42EP2	Gene	15.1555	-3.27406	1.25e-07	1.35e-06	Down
ENSG00000175471	MCTP1	Gene	75.5225	1.10461	1.26e-07	1.36e-06	Up
ENSG00000113389	NPR3	Gene	36.764	1.69228	1.38e-07	1.47e-06	Up
ENSG00000181218	HIST3H2A	Gene	281.149	-1.02496	1.41e-07	1.5e-06	Down
ENSG00000118514	ALDH8A1	Gene	58.9584	1.33627	1.56e-07	1.66e-06	Up
ENSG00000155749	ALS2CR12	Gene	31.3604	1.7253	1.58e-07	1.68e-06	Up
ENSG00000172349	IL16	Gene	22.0288	2.18216	1.7e-07	1.8e-06	Up
ENSG00000108771	DHX58	Gene	60.3417	-1.27315	2.14e-07	2.24e-06	Down
ENSG00000133392	MYH11	Gene	78.0368	1.05369	2.14e-07	2.24e-06	Up
ENSG00000166866	MYO1A	Gene	42.2466	1.45631	2.79e-07	2.89e-06	Up
ENSG00000136383	ALPK3	Gene	66.3704	1.13165	2.85e-07	2.95e-06	Up
ENSG00000095261	PSMD5	Gene	34.8422	1.66034	2.88e-07	2.98e-06	Up
ENSG00000169896	ITGAM	Gene	90.2604	-1.01991	2.94e-07	3.04e-06	Down
ENSG00000154783	FGD5	Gene	63.9242	1.18624	3.52e-07	3.61e-06	Up
ENSG00000164106	SCRG1	Gene	7.78374	6.53447	3.55e-07	3.64e-06	Up
ENSG00000277639	AC007906.2	Gene	52.5612	1.31259	3.89e-07	3.97e-06	Up
ENSG00000106823	ECM2	Gene	16.0286	2.58935	4.82e-07	4.86e-06	Up
ENSG00000162931	TRIM17	Gene	65.4811	1.13915	5.05e-07	5.07e-06	Up
ENSG00000148357	HMCN2	Gene	49.7664	1.31169	5.21e-07	5.22e-06	Up
ENSG00000260903	XKR7	Gene	15.8057	2.66849	5.84e-07	5.84e-06	Up
ENSG00000127507	ADGRE2	Gene	54.1911	1.28397	5.92e-07	5.91e-06	Up
ENSG00000198939	ZFP2	Gene	59.1914	1.16564	6.27e-07	6.25e-06	Up
ENSG00000229637	PRAC2	Gene	56.9049	-1.20679	6.61e-07	6.57e-06	Down
ENSG00000186377	CYP4X1	Gene	14.1061	-2.97082	9.99e-07	9.69e-06	Down
ENSG00000165181	C9orf84	Gene	20.1064	2.23803	1.02e-06	9.91e-06	Up
ENSG00000167767	KRT80	Gene	13.2044	-3.26954	1.13e-06	1.08e-05	Down
ENSG00000155966	AFF2	Gene	13.8289	2.7241	1.23e-06	1.17e-05	Up
ENSG00000189377	CXCL17	Gene	17.7284	2.18609	1.6e-06	1.51e-05	Up
ENSG00000175536	LIPT2	Gene	58.2045	-1.17611	1.68e-06	1.58e-05	Down
ENSG00000185261	KIAA0825	Gene	26.0372	1.81469	1.8e-06	1.69e-05	Up
ENSG00000174808	BTC	Gene	13.1562	2.78169	1.87e-06	1.74e-05	Up
ENSG00000156959	LHFPL4	Gene	13.4846	2.68159	2.04e-06	1.89e-05	Up
ENSG00000156711	MAPK13	Gene	57.5355	1.10516	2.65e-06	2.43e-05	Up
ENSG00000178201	VN1R1	Gene	23.9829	1.8115	2.9e-06	2.64e-05	Up
ENSG00000156218	ADAMTSL3	Gene	45.5519	1.29185	3.09e-06	2.8e-05	Up
ENSG00000184351	KRTAP19-1	Gene	56.9281	1.20484	3.2e-06	2.9e-05	Up
ENSG00000142449	FBN3	Gene	55.1449	1.1386	3.32e-06	2.99e-05	Up
ENSG00000196337	CGB7	Gene	57.2165	1.15535	3.44e-06	3.09e-05	Up
ENSG00000145777	TSLP	Gene	70.6099	-1.0005	3.65e-06	3.28e-05	Down
ENSG00000232810	TNF	Gene	16.8973	-2.31181	4.11e-06	3.66e-05	Down
ENSG00000026508	CD44	Gene	11.1566	-3.87628	4.25e-06	3.78e-05	Down
ENSG00000213928	IRF9	Gene	78.3177	1.0331	4.66e-06	4.11e-05	Up
ENSG00000100298	APOBEC3H	Gene	40.5685	1.29711	5.38e-06	4.71e-05	Up
ENSG00000174844	DNAH12	Gene	54.239	1.10786	5.41e-06	4.74e-05	Up
ENSG00000197168	NEK5	Gene	54.6126	1.13396	5.44e-06	4.76e-05	Up
ENSG00000138823	MTTP	Gene	45.9881	1.18689	5.8e-06	5.06e-05	Up
ENSG00000160207	HSF2BP	Gene	54.6949	1.09521	6.49e-06	5.63e-05	Up
ENSG00000239388	ASB14	Gene	50.7775	1.204	6.71e-06	5.81e-05	Up
ENSG00000077935	SMC1B	Gene	54.1761	1.12216	7.01e-06	6.05e-05	Up
ENSG00000174776	WDR49	Gene	9.95101	3.31563	7.26e-06	6.25e-05	Up
ENSG00000104951	IL4I1	Gene	43.8732	1.29374	7.45e-06	6.4e-05	Up
ENSG00000117281	CD160	Gene	45.1986	1.3483	7.65e-06	6.56e-05	Up
ENSG00000131634	TMEM204	Gene	23.7887	1.69098	7.79e-06	6.68e-05	Up
ENSG00000142513	ACP4	Gene	42.7623	1.38608	7.97e-06	6.82e-05	Up
ENSG00000107242	PIP5K1B	Gene	60.0658	1.0114	8.4e-06	7.16e-05	Up
ENSG00000214694	ARHGEF33	Gene	26.509	1.60781	8.53e-06	7.26e-05	Up
ENSG00000215529	EFCAB8	Gene	15.6325	2.31911	8.62e-06	7.32e-05	Up
ENSG00000204653	ASPDH	Gene	34.3284	1.36289	8.94e-06	7.59e-05	Up
ENSG00000184434	LRRC19	Gene	19.9747	1.88417	9.13e-06	7.74e-05	Up
ENSG00000008056	SYN1	Gene	34.8974	1.34134	9.53e-06	8.06e-05	Up
ENSG00000159289	GOLGA6A	Gene	39.6424	1.25462	9.85e-06	8.32e-05	Up
ENSG00000172014	ANKRD20A4	Gene	59.9288	1.03919	1.17e-05	9.74e-05	Up
ENSG00000215186	GOLGA6B	Gene	16.584	2.06954	1.23e-05	0.00010257	Up
ENSG00000243137	PSG4	Gene	28.8211	-1.52073	1.44e-05	0.000118956	Down
ENSG00000112818	MEP1A	Gene	14.2657	2.38231	1.46e-05	0.000120441	Up
ENSG00000139220	PPFIA2	Gene	10.4711	2.9346	1.48e-05	0.000121764	Up
ENSG00000100146	SOX10	Gene	20.0951	1.84063	1.49e-05	0.000122786	Up
ENSG00000175463	TBC1D10C	Gene	30.044	1.41396	1.54e-05	0.00012621	Up
ENSG00000167183	PRR15L	Gene	37.477	1.25008	1.54e-05	0.000126627	Up
ENSG00000145248	SLC10A4	Gene	38.1632	-1.27153	1.66e-05	0.000135517	Down
ENSG00000070729	CNGB1	Gene	39.2842	1.23869	1.79e-05	0.000145591	Up
ENSG00000196724	ZNF418	Gene	17.7766	1.94671	1.85e-05	0.000150486	Up
ENSG00000136872	ALDOB	Gene	25.6177	1.54579	1.89e-05	0.000153328	Up
ENSG00000010379	SLC6A13	Gene	31.3646	1.42571	1.9e-05	0.000153624	Up
ENSG00000138061	CYP1B1	Gene	50.7707	-1.08143	1.98e-05	0.000160084	Down
ENSG00000123407	HOXC12	Gene	38.3273	-1.25021	2.06e-05	0.000165444	Down
ENSG00000177688	SUMO4	Gene	18.7623	1.83469	2.07e-05	0.00016669	Up
ENSG00000205085	FAM71F2	Gene	23.7618	1.64781	2.2e-05	0.000176055	Up
ENSG00000283782	AC116366.3	Gene	42.4651	1.16709	2.22e-05	0.000177705	Up
ENSG00000188981	MSANTD1	Gene	34.04	1.49026	2.26e-05	0.000180481	Up
ENSG00000101638	ST8SIA5	Gene	21.5417	1.72827	2.48e-05	0.000197071	Up
ENSG00000112706	IMPG1	Gene	18.6539	1.8249	2.57e-05	0.000203771	Up
ENSG00000103196	CRISPLD2	Gene	27.906	1.46132	2.59e-05	0.000205273	Up
ENSG00000134321	RSAD2	Gene	10.72	-2.93578	2.93e-05	0.000229823	Down
ENSG00000149527	PLCH2	Gene	32.5903	1.35722	2.94e-05	0.000230241	Up
ENSG00000099977	DDT	Gene	26.667	-1.712	3.12e-05	0.000244337	Down
ENSG00000240583	AQP1	Gene	45.8093	1.12882	3.34e-05	0.00026012	Up
ENSG00000073464	CLCN4	Gene	15.1371	-2.11131	3.36e-05	0.000261439	Down
ENSG00000091513	TF	Gene	40.7844	1.21434	3.4e-05	0.000264411	Up
ENSG00000233087	RAB6D	Gene	34.4391	-1.29376	3.52e-05	0.000273432	Down
ENSG00000198774	RASSF9	Gene	44.7414	1.11541	3.8e-05	0.000293453	Up
ENSG00000255974	CYP2A6	Gene	7.99173	3.60798	4e-05	0.000307117	Up
ENSG00000167614	TTYH1	Gene	45.0246	1.10001	4.31e-05	0.000329047	Up
ENSG00000148655	LRMDA	Gene	28.0798	1.49738	4.4e-05	0.000335618	Up
ENSG00000188738	FSIP2	Gene	29.3079	1.39231	4.43e-05	0.000337988	Up
ENSG00000168878	SFTPB	Gene	10.1638	2.68342	4.65e-05	0.000352885	Up
ENSG00000169962	TAS1R3	Gene	31.9573	1.34324	4.66e-05	0.000353565	Up
ENSG00000101335	MYL9	Gene	13.1976	2.39207	4.68e-05	0.000355179	Up
ENSG00000066405	CLDN18	Gene	33.0079	1.28869	4.79e-05	0.000363062	Up
ENSG00000260428	SCX	Gene	39.4996	-1.21195	4.96e-05	0.000374829	Down
ENSG00000143199	ADCY10	Gene	30.352	1.32463	5.08e-05	0.000383521	Up
ENSG00000172497	ACOT12	Gene	4.18645	5.64508	5.49e-05	0.000412175	Up
ENSG00000240065	PSMB9	Gene	48.0226	-1.10167	5.57e-05	0.000417977	Down
ENSG00000215644	GCGR	Gene	4.18612	5.64487	5.78e-05	0.000432816	Up
ENSG00000117586	TNFSF4	Gene	13.0555	2.21908	5.89e-05	0.000439987	Up
ENSG00000203734	ECT2L	Gene	17.3996	1.76759	6.17e-05	0.000459383	Up
ENSG00000047662	FAM184B	Gene	52.5969	1.0226	6.95e-05	0.000511698	Up
ENSG00000143552	NUP210L	Gene	24.4471	1.45118	6.97e-05	0.000513083	Up
ENSG00000248905	FMN1	Gene	49.5148	1.02962	7.43e-05	0.000544926	Up
ENSG00000184985	SORCS2	Gene	38.9864	1.13296	7.51e-05	0.000550277	Up
ENSG00000159915	ZNF233	Gene	47.2807	1.01327	8.04e-05	0.000586503	Up
ENSG00000063015	SEZ6	Gene	8.45279	3.03195	8.79e-05	0.000637243	Up
ENSG00000259529	AL136295.5	Gene	40.4986	1.10544	8.97e-05	0.000649145	Up
ENSG00000205089	CCNI2	Gene	36.9171	-1.16332	9.02e-05	0.000652803	Down
ENSG00000163359	COL6A3	Gene	9.75691	2.81789	9.48e-05	0.000682797	Up
ENSG00000149735	GPHA2	Gene	17.8671	1.67738	9.53e-05	0.000686371	Up
ENSG00000142185	TRPM2	Gene	10.9044	2.31054	9.97e-05	0.000715087	Up
ENSG00000109452	INPP4B	Gene	37.4275	1.10761	0.000102041	0.00073032	Up
ENSG00000204882	GPR20	Gene	9.48394	2.56888	0.000102054	0.00073032	Up
ENSG00000138271	GPR87	Gene	9.10449	2.70978	0.000109619	0.000780297	Up
ENSG00000100191	SLC5A4	Gene	20.8498	1.5567	0.000117506	0.00083083	Up
ENSG00000179909	ZNF154	Gene	14.9403	2.04219	0.00011772	0.000831947	Up
ENSG00000128285	MCHR1	Gene	9.82579	2.44926	0.000117933	0.000833055	Up
ENSG00000160219	GAB3	Gene	39.43	-1.0861	0.000120771	0.000851741	Down
ENSG00000127364	TAS2R4	Gene	32.8277	1.21544	0.000121559	0.000856892	Up
ENSG00000185345	PRKN	Gene	36.6335	1.1819	0.000122412	0.000862762	Up
ENSG00000133019	CHRM3	Gene	15.5854	1.78384	0.000126231	0.000887985	Up
ENSG00000115523	GNLY	Gene	14.073	1.94998	0.000128688	0.000904268	Up
ENSG00000177238	TRIM72	Gene	40.1407	1.14882	0.000129924	0.000912373	Up
ENSG00000244219	TMEM225B	Gene	17.4877	1.69997	0.000130563	0.000916135	Up
ENSG00000137142	IGFBPL1	Gene	20.9184	1.50109	0.000137803	0.00096373	Up
ENSG00000266265	KLF14	Gene	27.9085	-1.30866	0.000150068	0.00104161	Down
ENSG00000171931	FBXW10	Gene	28.0457	1.2676	0.000163481	0.00112712	Up
ENSG00000122735	DNAI1	Gene	42.9198	1.0461	0.000167233	0.00115173	Up
ENSG00000107147	KCNT1	Gene	23.1158	1.44113	0.000178196	0.0012204	Up
ENSG00000182463	TSHZ2	Gene	25.9829	1.40175	0.000179702	0.00122956	Up
ENSG00000163817	SLC6A20	Gene	16.0539	1.85635	0.000180761	0.00123549	Up
ENSG00000177932	ZNF354C	Gene	12.705	2.07567	0.000184224	0.00125683	Up
ENSG00000132274	TRIM22	Gene	17.3426	1.62184	0.000184594	0.00125916	Up
ENSG00000206127	GOLGA8O	Gene	37.9487	1.08744	0.000187634	0.00127813	Up
ENSG00000120451	SNX19	Gene	30.6094	1.19296	0.000191322	0.00130125	Up
ENSG00000283930	AL117339.5	Gene	32.9448	1.20785	0.000192536	0.00130842	Up
ENSG00000215277	RNF212B	Gene	14.8426	1.85431	0.000193877	0.00131627	Up
ENSG00000105583	WDR83OS	Gene	24.5604	-1.42026	0.000197857	0.00134014	Down
ENSG00000135409	AMHR2	Gene	39.0833	-1.06236	0.000201124	0.00136061	Down
ENSG00000128604	IRF5	Gene	15.3736	1.7537	0.00020852	0.00140656	Up
ENSG00000187492	CDHR4	Gene	16.9795	1.64462	0.000212249	0.00142975	Up
ENSG00000137270	GCM1	Gene	39.0793	1.03988	0.000214016	0.00144034	Up
ENSG00000173227	SYT12	Gene	44.9883	1.00598	0.000216674	0.00145713	Up
ENSG00000164619	BMPER	Gene	33.1347	1.14483	0.000227447	0.00152425	Up
ENSG00000138347	MYPN	Gene	25.1816	1.32121	0.000228999	0.00153384	Up
ENSG00000196639	HRH1	Gene	23.6468	-1.41741	0.00023326	0.00156061	Down
ENSG00000128815	WDFY4	Gene	10.9543	2.33564	0.0002393	0.00159771	Up
ENSG00000137648	TMPRSS4	Gene	8.25697	2.73435	0.000241413	0.00161029	Up
ENSG00000173678	SPDYE2B	Gene	31.3218	1.14951	0.000247826	0.00164984	Up
ENSG00000188112	C6orf132	Gene	6.56527	3.75384	0.00024887	0.00165604	Up
ENSG00000078795	PKD2L2	Gene	27.4528	1.26226	0.000250341	0.00166383	Up
ENSG00000040731	CDH10	Gene	15.8488	1.6624	0.000256778	0.00170278	Up
ENSG00000251258	RFPL4B	Gene	7.51655	2.84678	0.000257044	0.00170404	Up
ENSG00000174527	MYO1H	Gene	29.0767	1.23261	0.000277868	0.00182674	Up
ENSG00000106819	ASPN	Gene	9.32315	2.3518	0.00027827	0.00182888	Up
ENSG00000188996	HUS1B	Gene	26.1305	-1.33377	0.000285958	0.00187445	Down
ENSG00000107611	CUBN	Gene	34.9525	1.07087	0.000291576	0.0019084	Up
ENSG00000122122	SASH3	Gene	14.5869	1.74135	0.000291781	0.00190909	Up
ENSG00000187135	VSTM2B	Gene	22.6475	1.35688	0.000303482	0.00197961	Up
ENSG00000140749	IGSF6	Gene	15.8614	1.80702	0.000308873	0.00201033	Up
ENSG00000086967	MYBPC2	Gene	24.4059	1.30725	0.000311863	0.0020277	Up
ENSG00000124469	CEACAM8	Gene	6.39679	3.69401	0.000312915	0.00203395	Up
ENSG00000283632	EXOC3L2	Gene	8.28788	2.53589	0.000313896	0.00203973	Up
ENSG00000253598	SLC10A5	Gene	32.2007	1.13765	0.000326696	0.00211391	Up
ENSG00000134323	MYCN	Gene	21.4782	1.38571	0.00033896	0.00218656	Up
ENSG00000132639	SNAP25	Gene	9.18975	2.33473	0.00034246	0.00220738	Up
ENSG00000178055	PRSS42	Gene	16.9486	1.5794	0.00034547	0.00222402	Up
ENSG00000237330	RNF223	Gene	6.57644	3.29307	0.000357138	0.00229081	Up
ENSG00000104879	CKM	Gene	26.6182	1.25045	0.000357855	0.00229508	Up
ENSG00000088827	SIGLEC1	Gene	11.3467	1.99154	0.00035844	0.0022977	Up
ENSG00000197106	SLC6A17	Gene	34.3743	1.06285	0.000359218	0.00230182	Up
ENSG00000188039	NWD1	Gene	29.4264	1.19071	0.000377938	0.00240854	Up
ENSG00000256566	AL049650.1	Gene	6.76547	3.3098	0.000379244	0.00241547	Up
ENSG00000187902	SHISA7	Gene	53.8133	1.57186	0.000392058	0.00248922	Up
ENSG00000277481	PKD1L3	Gene	22.3555	1.3757	0.000395463	0.00250904	Up
ENSG00000144671	SLC22A14	Gene	13.4242	1.84924	0.000422785	0.00267053	Up
ENSG00000203724	C1orf53	Gene	27.9413	-1.27524	0.000427977	0.00269947	Down
ENSG00000141194	OR4D1	Gene	13.3431	-1.90356	0.000435436	0.00274223	Down
ENSG00000284713	AP003071.5	Gene	16.2804	1.76704	0.000439524	0.00276483	Up
ENSG00000179902	C1orf194	Gene	14.8012	1.69678	0.00044562	0.00279999	Up
ENSG00000174564	IL20RB	Gene	24.199	1.25274	0.000449347	0.00282141	Up
ENSG00000109424	UCP1	Gene	2.99675	5.15863	0.000459708	0.00288075	Up
ENSG00000162630	B3GALT2	Gene	5.90344	3.59074	0.00047571	0.00297219	Up
ENSG00000205413	SAMD9	Gene	36.973	-1.0959	0.000483064	0.00301177	Down
ENSG00000161649	CD300LG	Gene	8.2162	2.73034	0.00049076	0.00305589	Up
ENSG00000184524	CEND1	Gene	22.1256	1.38596	0.000491631	0.00305985	Up
ENSG00000171217	CLDN20	Gene	24.4556	1.26478	0.000491996	0.00306143	Up
ENSG00000163793	DNAJC5G	Gene	38.5527	1.0027	0.000493371	0.00306826	Up
ENSG00000100060	MFNG	Gene	38.9856	1.00387	0.00052961	0.00327479	Up
ENSG00000139278	GLIPR1	Gene	31.5476	1.10142	0.000530091	0.00327685	Up
ENSG00000015592	STMN4	Gene	6.24944	3.20917	0.000534016	0.00329835	Up
ENSG00000185101	ANO9	Gene	16.9912	-1.63892	0.000536616	0.00331302	Down
ENSG00000171951	SCG2	Gene	12.0002	1.85975	0.00053816	0.00332116	Up
ENSG00000180245	RRH	Gene	21.6516	1.3571	0.000542818	0.00334571	Up
ENSG00000148482	SLC39A12	Gene	6.17737	3.18214	0.00055032	0.00338913	Up
ENSG00000164746	C7orf57	Gene	32.9396	1.06508	0.000551728	0.00339638	Up
ENSG00000189367	KIAA0408	Gene	13.1268	1.73198	0.000575416	0.0035319	Up
ENSG00000184378	ACTRT3	Gene	29.4222	-1.13578	0.000587439	0.00359871	Down
ENSG00000141837	CACNA1A	Gene	11.5256	1.90343	0.000598949	0.00366264	Up
ENSG00000156194	PPEF2	Gene	27.2848	1.17184	0.000607099	0.0037089	Up
ENSG00000088926	F11	Gene	5.48426	4.07439	0.000609837	0.00372203	Up
ENSG00000169314	C22orf15	Gene	10.676	2.11665	0.000618901	0.00377267	Up
ENSG00000149243	KLHL35	Gene	15.7809	1.59149	0.000619157	0.00377372	Up
ENSG00000244482	LILRA6	Gene	13.4463	1.85843	0.000624895	0.00380293	Up
ENSG00000148735	PLEKHS1	Gene	22.36	1.32963	0.000625787	0.00380783	Up
ENSG00000136011	STAB2	Gene	30.2628	1.09751	0.000655608	0.00396587	Up
ENSG00000064989	CALCRL	Gene	16.4986	1.59136	0.000701176	0.00421676	Up
ENSG00000133800	LYVE1	Gene	2.90838	5.10381	0.000703753	0.00422882	Up
ENSG00000152154	TMEM178A	Gene	32.9409	-1.07803	0.000725747	0.00435094	Down
ENSG00000214814	FER1L6	Gene	11.3824	1.88676	0.000728646	0.00436774	Up
ENSG00000283208	AC001226.2	Gene	17.3657	1.55301	0.000745103	0.00445613	Up
ENSG00000124743	KLHL31	Gene	28.5227	1.17568	0.000756263	0.00451556	Up
ENSG00000171989	LDHAL6B	Gene	6.76941	2.6802	0.000760149	0.00453449	Up
ENSG00000171722	SPATA46	Gene	10.777	1.89609	0.000760543	0.00453622	Up
ENSG00000166920	C15orf48	Gene	24.3434	-1.22783	0.000765105	0.00456098	Down
ENSG00000170075	GPR37L1	Gene	10.951	1.93017	0.000805594	0.00478112	Up
ENSG00000187944	C2orf66	Gene	13.2861	1.66061	0.000828112	0.00490097	Up
ENSG00000127083	OMD	Gene	5.43631	3.45608	0.000850754	0.00502356	Up
ENSG00000285932	AL133353.2	Gene	5.94071	3.1336	0.000856131	0.00505262	Up
ENSG00000126860	EVI2A	Gene	8.3019	2.35795	0.000894085	0.00526189	Up
ENSG00000103489	XYLT1	Gene	13.3877	1.66897	0.000906675	0.00533033	Up
ENSG00000106809	OGN	Gene	15.2713	1.51821	0.000923395	0.00541928	Up
ENSG00000176381	PRR18	Gene	16.3075	1.49162	0.000926201	0.00543142	Up
ENSG00000261732	AL031708.1	Gene	20.6452	1.30987	0.00094223	0.00551884	Up
ENSG00000074803	SLC12A1	Gene	10.2776	1.93003	0.000945088	0.00553266	Up
ENSG00000145244	CORIN	Gene	29.8245	1.08469	0.000948526	0.00555132	Up
ENSG00000146038	DCDC2	Gene	10.505	1.95877	0.000951377	0.00556533	Up
ENSG00000198734	F5	Gene	5.08494	3.97961	0.000952653	0.00557032	Up
ENSG00000163873	GRIK3	Gene	5.12276	3.96958	0.000958837	0.00559835	Up
ENSG00000205090	TMEM240	Gene	29.1453	-1.10402	0.000965111	0.00562979	Down
ENSG00000151655	ITIH2	Gene	17.3084	1.41616	0.000972163	0.00566645	Up
ENSG00000261594	TPBGL	Gene	20.0218	-1.32652	0.000982126	0.00571662	Down
ENSG00000270011	ZNF559-ZNF177	Gene	17.1405	1.45524	0.0010045	0.00583192	Up
ENSG00000267710	EDDM13	Gene	18.2109	1.44023	0.00100713	0.00584489	Up
ENSG00000281106	TMEM272	Gene	6.70986	2.66615	0.00101954	0.00590944	Up
ENSG00000110375	UPK2	Gene	29.0982	1.09473	0.00102979	0.00596313	Up
ENSG00000188921	HACD4	Gene	7.0468	2.5	0.00106159	0.00612646	Up
ENSG00000140403	DNAJA4	Gene	34.0902	1.01664	0.00108032	0.00622804	Up
ENSG00000163803	PLB1	Gene	13.6794	1.70891	0.0010862	0.00625634	Up
ENSG00000111241	FGF6	Gene	2.77432	5.05268	0.00109251	0.00628931	Up
ENSG00000275395	FCGBP	Gene	151.201	1.02592	0.00109498	0.00630109	Up
ENSG00000161281	COX7A1	Gene	15.9484	1.53842	0.00110089	0.00632606	Up
ENSG00000133710	SPINK5	Gene	11.274	1.87708	0.00110559	0.00635141	Up
ENSG00000178404	CEP295NL	Gene	17.3723	1.42772	0.00110611	0.00635359	Up
ENSG00000182752	PAPPA	Gene	10.577	1.87203	0.00114397	0.00655151	Up
ENSG00000117154	IGSF21	Gene	9.43516	2.06164	0.00115716	0.0066168	Up
ENSG00000171804	WDR87	Gene	20.0587	1.3058	0.00115987	0.00662802	Up
ENSG00000169583	CLIC3	Gene	11.9815	1.75025	0.00116363	0.00664776	Up
ENSG00000185247	MAGEA11	Gene	6.06661	2.80275	0.00117399	0.00669747	Up
ENSG00000180914	OXTR	Gene	32.2579	1.017	0.0012041	0.00684809	Up
ENSG00000182795	C1orf116	Gene	18.4439	1.34727	0.00121138	0.00688326	Up
ENSG00000182584	ACTL10	Gene	18.7712	1.3916	0.00122692	0.00696349	Up
ENSG00000107187	LHX3	Gene	6.0759	2.80912	0.00122975	0.00697692	Up
ENSG00000057468	MSH4	Gene	28.5224	1.12074	0.001232	0.00698792	Up
ENSG00000162692	VCAM1	Gene	4.28974	-4.42916	0.0012556	0.00710994	Down
ENSG00000181982	CCDC149	Gene	9.73675	2.08452	0.00126132	0.00714143	Up
ENSG00000105219	CNTD2	Gene	30.1496	1.04196	0.00127118	0.00719162	Up
ENSG00000115919	KYNU	Gene	8.45825	2.1736	0.0012755	0.00721066	Up
ENSG00000165973	NELL1	Gene	4.86951	3.91132	0.00129715	0.007319	Up
ENSG00000157653	C9orf43	Gene	17.4767	1.43147	0.00131083	0.00738558	Up
ENSG00000160883	HK3	Gene	7.72536	2.40597	0.00132334	0.00744647	Up
ENSG00000255150	EID3	Gene	15.0173	1.47849	0.0013494	0.00757908	Up
ENSG00000162711	NLRP3	Gene	6.08999	2.80188	0.00136073	0.00763111	Up
ENSG00000184956	MUC6	Gene	8.87879	2.09402	0.00139525	0.00780492	Up
ENSG00000168032	ENTPD3	Gene	11.1668	1.85114	0.0014188	0.00792214	Up
ENSG00000261341	AC010325.1	Gene	11.6011	1.70117	0.00143148	0.00798542	Up
ENSG00000124749	COL21A1	Gene	15.5981	1.47767	0.00145878	0.00811827	Up
ENSG00000130528	HRC	Gene	11.6033	1.6913	0.0014834	0.00823979	Up
ENSG00000204323	SMIM5	Gene	31.497	1.07943	0.0014988	0.00831179	Up
ENSG00000112212	TSPO2	Gene	11.0988	1.71729	0.001635	0.00898613	Up
ENSG00000064205	WISP2	Gene	7.4149	2.35919	0.00163947	0.00900622	Up
ENSG00000239605	STPG4	Gene	2.54677	4.91235	0.0016749	0.00917128	Up
ENSG00000169252	ADRB2	Gene	24.6758	1.11908	0.00171305	0.0093605	Up
ENSG00000152785	BMP3	Gene	12.5814	1.64645	0.00172391	0.00941286	Up
ENSG00000215704	CELA2B	Gene	10.5641	1.98029	0.00172782	0.00942843	Up
ENSG00000168306	ACOX2	Gene	7.44851	2.36369	0.00173925	0.00948261	Up
ENSG00000165841	CYP2C19	Gene	5.13895	3.35109	0.00175363	0.00955278	Up
ENSG00000233436	BTBD18	Gene	10.1397	1.88979	0.00176963	0.00962576	Up
ENSG00000120675	DNAJC15	Gene	8.68236	-2.16503	0.00183348	0.00993161	Down
ENSG00000198286	CARD11	Gene	3.64963	4.42315	0.00185645	0.0100462	Up
ENSG00000144792	ZNF660	Gene	4.56569	3.79974	0.00185904	0.0100553	Up
ENSG00000083814	ZNF671	Gene	10.8602	1.79042	0.00186029	0.0100608	Up
ENSG00000147576	ADHFE1	Gene	14.1613	1.50932	0.00186733	0.0100891	Up
ENSG00000167195	GOLGA6C	Gene	4.92341	3.2808	0.00189449	0.0102233	Up
ENSG00000070526	ST6GALNAC1	Gene	6.21245	2.5423	0.00193257	0.0104047	Up
ENSG00000188368	PRR19	Gene	18.3915	-1.34761	0.00198603	0.0106506	Down
ENSG00000115607	IL18RAP	Gene	4.8902	3.27353	0.00201163	0.0107702	Up
ENSG00000175806	MSRA	Gene	24.5185	-1.14396	0.0020564	0.0109953	Down
ENSG00000126861	OMG	Gene	15.6503	1.41546	0.00206407	0.011031	Up
ENSG00000129437	KLK14	Gene	20.5669	1.29415	0.00212848	0.0113273	Up
ENSG00000189099	PRSS48	Gene	4.51751	3.80208	0.00215137	0.0114395	Up
ENSG00000162877	PM20D1	Gene	17.1258	1.32558	0.00216913	0.0115215	Up
ENSG00000115138	POMC	Gene	12.8226	-1.67031	0.00220772	0.0116957	Down
ENSG00000169181	GSG1L	Gene	26.8537	1.03329	0.00224478	0.0118693	Up
ENSG00000285901	AC008012.1	Gene	5.19829	2.91104	0.00229861	0.0121149	Up
ENSG00000138964	PARVG	Gene	5.1843	2.91878	0.00232916	0.0122496	Up
ENSG00000175985	PLEKHD1	Gene	13.0687	1.60013	0.00234361	0.0123183	Up
ENSG00000244476	ERVFRD-1	Gene	8.7111	1.91919	0.00235303	0.012362	Up
ENSG00000125522	NPBWR2	Gene	4.95412	3.27439	0.00236674	0.0124267	Up
ENSG00000105967	TFEC	Gene	5.66718	2.70866	0.00240414	0.0126081	Up
ENSG00000164176	EDIL3	Gene	12.0563	1.56728	0.00241481	0.0126566	Up
ENSG00000240184	PCDHGC3	Gene	21.8095	-1.15601	0.00243547	0.0127483	Down
ENSG00000285292	AC021097.2	Gene	13.0926	1.54273	0.00245634	0.0128423	Up
ENSG00000139549	DHH	Gene	22.2939	1.12333	0.00247063	0.0129048	Up
ENSG00000204511	MCCD1	Gene	4.88704	3.25929	0.00248027	0.0129506	Up
ENSG00000254415	SIGLEC14	Gene	5.77427	2.72515	0.00250851	0.0130765	Up
ENSG00000270379	HEATR9	Gene	15.6043	1.33883	0.00255208	0.013274	Up
ENSG00000179913	B3GNT3	Gene	13.7293	-1.51686	0.00258389	0.0134205	Down
ENSG00000180638	SLC47A2	Gene	17.61	1.31631	0.00259086	0.0134535	Up
ENSG00000274267	HIST1H3B	Gene	28.0327	-1.01836	0.00259412	0.0134657	Down
ENSG00000108759	KRT32	Gene	6.69528	-2.40074	0.00261343	0.0135517	Down
ENSG00000149201	CCDC81	Gene	18.2753	1.22262	0.00265888	0.0137519	Up
ENSG00000116039	ATP6V1B1	Gene	19.4649	1.30011	0.00267633	0.0138244	Up
ENSG00000205108	FAM205A	Gene	5.17424	2.91073	0.00269549	0.0139055	Up
ENSG00000152208	GRID2	Gene	9.90599	1.73641	0.00269982	0.013923	Up
ENSG00000129910	CDH15	Gene	12.7925	1.49572	0.00272607	0.0140437	Up
ENSG00000253309	SERPINE3	Gene	11.5717	1.67615	0.0027372	0.0140945	Up
ENSG00000125245	GPR18	Gene	5.07615	2.86589	0.00274306	0.0141214	Up
ENSG00000100652	SLC10A1	Gene	10.5785	1.74402	0.00276078	0.0142027	Up
ENSG00000064218	DMRT3	Gene	18.1833	-1.26926	0.00281482	0.0144572	Down
ENSG00000165188	RNF183	Gene	16.834	1.29021	0.00282385	0.0144972	Up
ENSG00000187024	PTRH1	Gene	14.7334	1.45274	0.00287034	0.01471	Up
ENSG00000095303	PTGS1	Gene	12.0249	1.56799	0.00287591	0.0147334	Up
ENSG00000136206	SPDYE1	Gene	26.0444	1.03174	0.00288741	0.0147855	Up
ENSG00000127362	TAS2R3	Gene	6.59597	2.38123	0.00288896	0.0147883	Up
ENSG00000134539	KLRD1	Gene	9.41121	1.88635	0.00292686	0.0149615	Up
ENSG00000134802	SLC43A3	Gene	12.1833	1.59797	0.00298396	0.0152218	Up
ENSG00000178860	MSC	Gene	10.1232	-1.74572	0.00308344	0.0156787	Down
ENSG00000260238	PMF1-BGLAP	Gene	28.6227	-1.09133	0.00309051	0.0157074	Down
ENSG00000171236	LRG1	Gene	8.76294	-1.96506	0.00314322	0.015957	Down
ENSG00000187026	KRTAP21-2	Gene	8.04473	-2.41993	0.00316125	0.0160376	Down
ENSG00000243789	JMJD7	Gene	12.125	1.57333	0.00329371	0.016622	Up
ENSG00000276966	HIST1H4E	Gene	20.9369	-1.18116	0.0033182	0.0167303	Down
ENSG00000197177	ADGRA1	Gene	11.0557	1.60416	0.00333737	0.0168079	Up
ENSG00000183775	KCTD16	Gene	27.0518	1.02166	0.00334082	0.0168214	Up
ENSG00000090339	ICAM1	Gene	22.7008	1.07737	0.00336308	0.0169277	Up
ENSG00000140478	GOLGA6D	Gene	8.68173	1.90645	0.003377	0.016992	Up
ENSG00000278558	TMEM191B	Gene	32.6965	-1.05951	0.00346968	0.0174168	Down
ENSG00000186340	THBS2	Gene	9.15902	1.86694	0.00351997	0.0176361	Up
ENSG00000177947	ODF3	Gene	6.99798	2.24762	0.00352392	0.0176511	Up
ENSG00000196092	PAX5	Gene	20.1668	1.15504	0.00364756	0.0181922	Up
ENSG00000143469	SYT14	Gene	6.60642	2.38759	0.00366228	0.0182554	Up
ENSG00000124092	CTCFL	Gene	2.15195	4.67429	0.00368174	0.0183379	Up
ENSG00000142910	TINAGL1	Gene	7.81477	2.06075	0.00376904	0.0187096	Up
ENSG00000066056	TIE1	Gene	7.54503	1.98735	0.0038015	0.0188484	Up
ENSG00000155026	RSPH10B	Gene	18.3503	1.21997	0.00381385	0.0188961	Up
ENSG00000154252	GAL3ST2	Gene	23.7186	1.0412	0.00381781	0.0189115	Up
ENSG00000138653	NDST4	Gene	23.8216	1.0535	0.00384302	0.01903	Up
ENSG00000127831	VIL1	Gene	4.65007	3.19813	0.00388899	0.0192104	Up
ENSG00000166801	FAM111A	Gene	2.39776	-4.61616	0.00390648	0.0192817	Down
ENSG00000166401	SERPINB8	Gene	6.24594	-2.55431	0.00397268	0.0195692	Down
ENSG00000166592	RRAD	Gene	28.7834	-1.00667	0.00398432	0.0196135	Down
ENSG00000134242	PTPN22	Gene	18.8749	1.26673	0.00398736	0.0196263	Up
ENSG00000042062	RIPOR3	Gene	8.83322	1.80475	0.00399968	0.019676	Up
ENSG00000159374	M1AP	Gene	13.4653	1.43861	0.00401241	0.0197298	Up
ENSG00000172640	OR10AD1	Gene	20.8021	1.12358	0.00401639	0.019745	Up
ENSG00000118137	APOA1	Gene	9.18233	2.00324	0.00405762	0.0199278	Up
ENSG00000126856	PRDM7	Gene	21.4169	1.1471	0.00409882	0.0200878	Up
ENSG00000256797	KLRF2	Gene	5.34863	2.61496	0.00418927	0.020479	Up
ENSG00000184313	MROH7	Gene	6.21369	2.26304	0.00428925	0.0209262	Up
ENSG00000166317	SYNPO2L	Gene	25.3937	1.0962	0.00429239	0.0209392	Up
ENSG00000092607	TBX15	Gene	4.909	2.83323	0.00431671	0.021044	Up
ENSG00000277400	AC145212.1	Gene	18.2753	-1.20509	0.00433737	0.021133	Down
ENSG00000145536	ADAMTS16	Gene	6.41445	-2.3159	0.00434158	0.0211489	Down
ENSG00000151838	CCDC175	Gene	20.5223	1.14641	0.00442468	0.0214946	Up
ENSG00000196361	ELAVL3	Gene	11.3598	1.64981	0.0046011	0.0222589	Up
ENSG00000169994	MYO7B	Gene	3.23297	4.22613	0.00463705	0.0224059	Up
ENSG00000146839	ZAN	Gene	7.97045	1.93008	0.00469342	0.022656	Up
ENSG00000178750	STX19	Gene	10.9765	1.675	0.00471412	0.0227411	Up
ENSG00000042832	TG	Gene	11.5731	1.48445	0.00472877	0.0227944	Up
ENSG00000163395	IGFN1	Gene	12.49	1.43447	0.0048396	0.0232679	Up
ENSG00000232196	MTRNR2L4	Gene	9.18753	1.74565	0.00497086	0.0238266	Up
ENSG00000185862	EVI2B	Gene	6.96039	2.22617	0.00500606	0.0239538	Up
ENSG00000165182	CXorf58	Gene	17.649	1.19799	0.00501622	0.0239895	Up
ENSG00000115593	SMYD1	Gene	3.04429	4.13513	0.00504234	0.0240988	Up
ENSG00000277150	F8A3	Gene	6.74886	-2.1463	0.00507639	0.0242511	Down
ENSG00000160886	LY6K	Gene	20.123	-1.10225	0.0050945	0.0243323	Down
ENSG00000147573	TRIM55	Gene	4.39487	3.12639	0.00519723	0.0247536	Up
ENSG00000011590	ZBTB32	Gene	14.6486	1.30116	0.00542534	0.0256744	Up
ENSG00000106541	AGR2	Gene	3.01983	4.12913	0.00544618	0.0257593	Up
ENSG00000116701	NCF2	Gene	6.53852	2.14752	0.00549556	0.0259541	Up
ENSG00000188396	TCTEX1D4	Gene	4.43779	3.13352	0.00551226	0.0260191	Up
ENSG00000185958	FAM186A	Gene	21.4493	1.03948	0.00564344	0.0265616	Up
ENSG00000160321	ZNF208	Gene	10.2069	1.56217	0.00565125	0.0265873	Up
ENSG00000135702	CHST5	Gene	5.50554	2.33671	0.00567909	0.02669	Up
ENSG00000158473	CD1D	Gene	19.5311	-1.10502	0.00576777	0.0270579	Down
ENSG00000172215	CXCR6	Gene	20.8732	1.09043	0.00590962	0.0276473	Up
ENSG00000144406	UNC80	Gene	1.96284	4.54345	0.00599202	0.0279649	Up
ENSG00000170011	MYRIP	Gene	9.41382	1.65206	0.00605095	0.0282161	Up
ENSG00000111215	PRR4	Gene	10.6595	1.53745	0.00608076	0.0283372	Up
ENSG00000283297	TEX52	Gene	19.0469	1.09392	0.00611221	0.0284647	Up
ENSG00000198483	ANKRD35	Gene	6.69019	2.15308	0.00614016	0.028569	Up
ENSG00000135905	DOCK10	Gene	13.725	1.29851	0.00621556	0.0288501	Up
ENSG00000144452	ABCA12	Gene	14.437	1.34549	0.00624742	0.0289798	Up
ENSG00000183066	WBP2NL	Gene	10.1592	1.56141	0.00626613	0.0290605	Up
ENSG00000180875	GREM2	Gene	13.0462	1.37464	0.00628838	0.0291454	Up
ENSG00000177483	RBM44	Gene	13.9713	1.35597	0.00636481	0.0294534	Up
ENSG00000164342	TLR3	Gene	15.2402	-1.30059	0.00639876	0.0295889	Down
ENSG00000134201	GSTM5	Gene	5.6139	2.38738	0.00644351	0.0297647	Up
ENSG00000196503	ARL9	Gene	13.4468	1.3298	0.0064552	0.0298125	Up
ENSG00000123576	ESX1	Gene	16.581	-1.21414	0.0065195	0.0300781	Down
ENSG00000088053	GP6	Gene	11.5584	1.48688	0.00652271	0.0300898	Up
ENSG00000118194	TNNT2	Gene	3.00115	4.11718	0.0066673	0.0306483	Up
ENSG00000184260	HIST2H2AC	Gene	15.1641	-1.27225	0.00678544	0.0311203	Down
ENSG00000169248	CXCL11	Gene	3.0765	-3.92464	0.00683605	0.0313232	Down
ENSG00000137877	SPTBN5	Gene	21.4905	1.04871	0.00685882	0.0313977	Up
ENSG00000142549	IGLON5	Gene	17.6331	1.25665	0.00697388	0.0318395	Up
ENSG00000135248	FAM71F1	Gene	7.21592	1.90481	0.00711207	0.032371	Up
ENSG00000140798	ABCC12	Gene	2.89552	4.05223	0.00731178	0.0331635	Up
ENSG00000124091	GCNT7	Gene	11.4151	1.46679	0.00734045	0.0332799	Up
ENSG00000135094	SDS	Gene	16.0926	1.21382	0.00736618	0.0333859	Up
ENSG00000120215	MLANA	Gene	7.19492	1.91192	0.00737244	0.0334045	Up
ENSG00000110934	BIN2	Gene	4.53799	2.69876	0.00745029	0.0337055	Up
ENSG00000166984	TCP10L2	Gene	2.81455	4.02607	0.00760592	0.0343114	Up
ENSG00000256771	ZNF253	Gene	6.18171	2.03503	0.00765669	0.0345123	Up
ENSG00000114757	PEX5L	Gene	12.7428	1.41232	0.00787703	0.0353652	Up
ENSG00000165805	C12orf50	Gene	2.76397	4.00623	0.00788281	0.035384	Up
ENSG00000135100	HNF1A	Gene	5.91592	2.16175	0.0079848	0.0357512	Up
ENSG00000147606	SLC26A7	Gene	15.0339	1.19427	0.00802751	0.0359207	Up
ENSG00000112245	PTP4A1	Gene	12.1384	1.37877	0.00807737	0.0361037	Up
ENSG00000163606	CD200R1	Gene	19.3922	1.09585	0.00821171	0.0366008	Up
ENSG00000257017	HP	Gene	13.0247	1.27596	0.00824789	0.0367435	Up
ENSG00000162670	BRINP3	Gene	6.86569	-1.94563	0.00826767	0.0367946	Down
ENSG00000174945	AMZ1	Gene	21.8945	1.02214	0.00828543	0.0368515	Up
ENSG00000187513	GJA4	Gene	4.8909	2.42251	0.0082933	0.0368791	Up
ENSG00000188958	UTS2B	Gene	13.232	1.30567	0.00837851	0.037161	Up
ENSG00000257335	MGAM	Gene	5.31947	2.28777	0.00852457	0.037722	Up
ENSG00000180432	CYP8B1	Gene	4.3633	2.61971	0.00857908	0.0379178	Up
ENSG00000154451	GBP5	Gene	1.96074	-4.32408	0.008665	0.0382457	Down
ENSG00000183979	NPB	Gene	2.93024	-3.84907	0.0088554	0.0389873	Down
ENSG00000127533	F2RL3	Gene	4.81266	2.42671	0.00892174	0.0392638	Up
ENSG00000169618	PROKR1	Gene	12.5851	-1.33238	0.00900378	0.039573	Down
ENSG00000168148	HIST3H3	Gene	9.02679	1.55897	0.00902873	0.0396598	Up
ENSG00000174450	GOLGA6L2	Gene	5.51441	2.30695	0.00903851	0.0396988	Up
ENSG00000145623	OSMR	Gene	14.301	1.24923	0.00904138	0.0397044	Up
ENSG00000176302	FOXR1	Gene	19.1299	1.04579	0.00936087	0.0408434	Up
ENSG00000162771	FAM71A	Gene	5.87225	-2.18839	0.00940378	0.0410064	Down
ENSG00000152689	RASGRP3	Gene	19.0453	1.07937	0.00941805	0.0410565	Up
ENSG00000002746	HECW1	Gene	19.4241	1.11634	0.00948212	0.0412871	Up
ENSG00000156564	LRFN2	Gene	5.31049	2.28064	0.00949462	0.0413293	Up
ENSG00000183160	TMEM119	Gene	10.3382	1.47325	0.00966901	0.041973	Up
ENSG00000137976	DNASE2B	Gene	2.639	3.92166	0.00972961	0.0421823	Up
ENSG00000046774	MAGEC2	Gene	11.9126	1.34054	0.0098473	0.0425883	Up
ENSG00000119608	PROX2	Gene	7.15243	1.90208	0.0100158	0.0431781	Up
ENSG00000175899	A2M	Gene	5.70802	2.12457	0.0100179	0.0431825	Up
ENSG00000269891	ARHGAP19-SLIT1	Gene	10.575	1.40448	0.0100914	0.043428	Up
ENSG00000185130	HIST1H2BL	Gene	7.24827	-1.81878	0.0103921	0.0445357	Down
ENSG00000136286	MYO1G	Gene	10.1247	1.44843	0.0104144	0.0446057	Up
ENSG00000159239	AC005041.1	Gene	10.9572	1.38676	0.0106205	0.0454178	Up
ENSG00000176907	TCIM	Gene	13.6775	-1.22499	0.0108118	0.0460936	Down
ENSG00000178882	RFLNA	Gene	5.12995	2.22685	0.0108163	0.0461028	Up
ENSG00000082126	MPP4	Gene	13.2305	1.3212	0.0108788	0.0463305	Up
ENSG00000139679	LPAR6	Gene	12.2544	1.34814	0.0108789	0.0463305	Up
ENSG00000179058	C9orf50	Gene	4.2723	2.60322	0.0108901	0.0463659	Up
ENSG00000067798	NAV3	Gene	3.6442	3.43765	0.0109443	0.0465556	Up
ENSG00000140505	CYP1A2	Gene	2.66565	3.93584	0.0109797	0.0466746	Up
ENSG00000167880	EVPL	Gene	12.1497	1.30269	0.0110003	0.0467535	Up
ENSG00000274286	ADRA2B	Gene	18.6203	-1.06338	0.0110834	0.0470568	Down
ENSG00000124701	APOBEC2	Gene	10.6909	1.4497	0.0111108	0.0471415	Up
ENSG00000189292	ALKAL2	Gene	21.0518	-1.02461	0.0112177	0.0475063	Down
ENSG00000177103	DSCAML1	Gene	23.2033	1.9394	0.0112278	0.0475426	Up
ENSG00000187516	HYPM	Gene	3.34486	3.32523	0.0113684	0.0480595	Up
ENSG00000091138	SLC26A3	Gene	9.53748	1.53519	0.0115173	0.0486196	Up
ENSG00000137960	GIPC2	Gene	5.73987	2.15338	0.0116115	0.048966	Up
hsa_circ_30924	-	circRNA	107.644	-1.50143	1.02e-16	2.7e-15	Down
hsa_circ_08078	-	circRNA	137.34	-1.18919	6.32e-14	1.29e-12	Down
hsa_circ_15745	-	circRNA	98.5841	-1.42619	8.11e-14	1.64e-12	Down
hsa_circ_01926	-	circRNA	74.9987	-1.57384	3.77e-13	7.29e-12	Down
hsa_circ_06706	-	circRNA	66.9877	-1.59423	3.95e-12	6.91e-11	Down
hsa_circ_11691	-	circRNA	655.115	-1.29015	7.51e-12	1.28e-10	Down
hsa_circ_32880	-	circRNA	71.5301	1.5732	8.2e-11	1.25e-09	Up
hsa_circ_11292	-	circRNA	105.664	-1.15775	2.95e-10	4.26e-09	Down
hsa_circ_25229	-	circRNA	113.259	-1.05092	5.37e-10	7.51e-09	Down
hsa_circ_31316	-	circRNA	70.9489	-1.26834	7.53e-09	9.35e-08	Down
hsa_circ_11355	-	circRNA	75.8382	1.34133	1.24e-08	1.5e-07	Up
hsa_circ_21740	-	circRNA	36.9972	-1.80798	2.01e-08	2.37e-07	Down
hsa_circ_22400	-	circRNA	81.7386	-1.04675	9.6e-08	1.05e-06	Down
hsa_circ_16538	-	circRNA	55.8224	-1.28092	1.74e-07	1.84e-06	Down
hsa_circ_29207	-	circRNA	37.541	-1.57096	3.31e-07	3.4e-06	Down
hsa_circ_08228	-	circRNA	69.6993	-1.1016	7.66e-07	7.53e-06	Down
hsa_circ_29483	-	circRNA	55.0228	-1.19609	8.11e-07	7.95e-06	Down
hsa_circ_02464	-	circRNA	58.7475	-1.16105	1.18e-06	1.13e-05	Down
hsa_circ_32715	-	circRNA	64.3992	1.1829	2.13e-06	1.97e-05	Up
hsa_circ_04686	-	circRNA	67.241	-1.03613	2.59e-06	2.37e-05	Down
hsa_circ_24881	-	circRNA	46.2228	-1.30105	2.8e-06	2.55e-05	Down
hsa_circ_21160	-	circRNA	48.6393	-1.23116	3.06e-06	2.78e-05	Down
hsa_circ_03936	-	circRNA	22.2208	-2.00553	4e-06	3.57e-05	Down
hsa_circ_13728	-	circRNA	56.5893	1.06902	4.1e-06	3.65e-05	Up
hsa_circ_13234	-	circRNA	58.9053	-1.10471	4.49e-06	3.98e-05	Down
hsa_circ_21459	-	circRNA	34.2776	-1.44293	5.13e-06	4.51e-05	Down
hsa_circ_11016	-	circRNA	21.8744	-1.90363	6.95e-06	6e-05	Down
hsa_circ_20347	-	circRNA	50.0211	-1.1431	7.47e-06	6.42e-05	Down
hsa_circ_22563	-	circRNA	44.5764	1.18779	1.06e-05	8.89e-05	Up
hsa_circ_08162	-	circRNA	32.6252	-1.41209	1.69e-05	0.000137523	Down
hsa_circ_02026	-	circRNA	55.9611	-1.0233	1.76e-05	0.000143171	Down
hsa_circ_30307	-	circRNA	44.2312	-1.1975	2.01e-05	0.000162384	Down
hsa_circ_14850	-	circRNA	4.66496	5.78983	2.29e-05	0.000182713	Up
hsa_circ_15125	-	circRNA	22.0092	-1.70478	2.42e-05	0.000192221	Down
hsa_circ_20275	-	circRNA	55.4819	-1.08511	2.69e-05	0.000212747	Down
hsa_circ_07390	-	circRNA	54.2124	-1.13047	2.76e-05	0.000216967	Down
hsa_circ_05313	-	circRNA	12.6684	-2.46616	2.77e-05	0.000217868	Down
hsa_circ_24477	-	circRNA	35	1.25342	3.35e-05	0.000261102	Up
hsa_circ_25201	-	circRNA	49.201	-1.08727	3.71e-05	0.000286943	Down
hsa_circ_29410	-	circRNA	45.5218	1.1227	3.98e-05	0.000305778	Up
hsa_circ_08141	-	circRNA	17.6911	1.93764	4.28e-05	0.000327524	Up
hsa_circ_31060	-	circRNA	32.7241	-1.31901	4.56e-05	0.000346865	Down
hsa_circ_20848	-	circRNA	40.628	1.12495	5.37e-05	0.000403566	Up
hsa_circ_10934	-	circRNA	21.1531	1.56967	5.95e-05	0.000444353	Up
hsa_circ_06867	-	circRNA	16.0138	-1.91535	7.49e-05	0.000549003	Down
hsa_circ_02438	-	circRNA	24.0904	-1.47509	8.95e-05	0.000648264	Down
hsa_circ_12740	-	circRNA	45.5552	-1.03949	9.36e-05	0.000675741	Down
hsa_circ_09744	-	circRNA	25.8241	-1.40125	9.63e-05	0.000693391	Down
hsa_circ_26737	-	circRNA	18.6638	-1.67693	0.00010454	0.000746662	Down
hsa_circ_04069	-	circRNA	20.5554	-1.57234	0.000112355	0.000797846	Down
hsa_circ_03619	-	circRNA	42.9954	1.09912	0.000113819	0.000807209	Up
hsa_circ_19623	-	circRNA	11.1073	-2.38183	0.000115778	0.000819658	Down
hsa_circ_16178	-	circRNA	29.6222	1.34255	0.000119522	0.000843466	Up
hsa_circ_07102	-	circRNA	3.75361	5.47799	0.000122469	0.000863032	Up
hsa_circ_05783	-	circRNA	23.4419	-1.46061	0.000137647	0.000962793	Down
hsa_circ_03819	-	circRNA	14.8209	-1.97107	0.000141006	0.000983802	Down
hsa_circ_13141	-	circRNA	39.7871	-1.05081	0.000187591	0.00127803	Down
hsa_circ_09047	-	circRNA	31.2398	-1.21675	0.00019712	0.00133576	Down
hsa_circ_08086	-	circRNA	27.3725	-1.37232	0.000197363	0.00133699	Down
hsa_circ_26218	-	circRNA	22.8091	-1.5068	0.000203183	0.0013737	Down
hsa_circ_00856	-	circRNA	10.209	-2.42637	0.000207825	0.00140247	Down
hsa_circ_06697	-	circRNA	21.6234	-2.7459	0.000208696	0.00140753	Down
hsa_circ_08958	-	circRNA	41.2085	-1.03761	0.000211212	0.00142342	Down
hsa_circ_15583	-	circRNA	9.47926	2.40092	0.000221844	0.00148805	Up
hsa_circ_07411	-	circRNA	16.0311	-1.72831	0.00024384	0.00162526	Down
hsa_circ_27556	-	circRNA	12.1153	-2.07924	0.000273959	0.00180403	Down
hsa_circ_25227	-	circRNA	14.3296	1.88774	0.000302832	0.00197595	Up
hsa_circ_19327	-	circRNA	11.5348	2.13637	0.000321037	0.00208216	Up
hsa_circ_29399	-	circRNA	19.8182	1.50191	0.000323204	0.00209376	Up
hsa_circ_08199	-	circRNA	8.15344	2.72931	0.0003341	0.00215857	Up
hsa_circ_16856	-	circRNA	39.903	-1.04806	0.000343406	0.00221266	Down
hsa_circ_24008	-	circRNA	20.9711	-1.42558	0.000345247	0.0022229	Down
hsa_circ_20602	-	circRNA	7.33401	2.80314	0.000356012	0.00228425	Up
hsa_circ_07629	-	circRNA	14.9007	1.70506	0.000366001	0.0023392	Up
hsa_circ_04938	-	circRNA	31.8323	1.2344	0.000374481	0.00238891	Up
hsa_circ_32036	-	circRNA	27.4522	-1.2849	0.000378779	0.00241286	Down
hsa_circ_10477	-	circRNA	11.8444	1.95304	0.00038719	0.00246113	Up
hsa_circ_22724	-	circRNA	14.6712	1.67956	0.000399854	0.00253471	Up
hsa_circ_04833	-	circRNA	25.9075	-1.29319	0.000419489	0.00265122	Down
hsa_circ_02491	-	circRNA	11.5774	2.15807	0.000423263	0.00267269	Up
hsa_circ_10671	-	circRNA	25.3721	-1.30271	0.000426484	0.0026912	Down
hsa_circ_05569	-	circRNA	35.5783	-1.06657	0.000432421	0.0027244	Down
hsa_circ_13257	-	circRNA	26.2436	-1.32238	0.000456477	0.00286293	Down
hsa_circ_03156	-	circRNA	18.7259	-1.51959	0.000463305	0.00290042	Down
hsa_circ_13855	-	circRNA	23.8531	-1.30242	0.000463771	0.00290267	Down
hsa_circ_18788	-	circRNA	3.41642	-5.11602	0.000496324	0.00308446	Down
hsa_circ_32133	-	circRNA	32.2599	-1.08672	0.000512742	0.00317847	Down
hsa_circ_19830	-	circRNA	14.1269	1.78309	0.000551722	0.00339638	Up
hsa_circ_21081	-	circRNA	39.0203	-1.08265	0.000570496	0.00350379	Down
hsa_circ_21360	-	circRNA	25.9657	1.19936	0.000591607	0.00362174	Up
hsa_circ_27967	-	circRNA	26.1652	1.20042	0.0006422	0.00389434	Up
hsa_circ_07456	-	circRNA	16.0942	1.54527	0.000648872	0.00392888	Up
hsa_circ_08032	-	circRNA	17.0258	1.51979	0.000673062	0.00406369	Up
hsa_circ_21491	-	circRNA	10.9595	2.06166	0.000674061	0.00406916	Up
hsa_circ_27410	-	circRNA	13.4279	1.68599	0.000682017	0.00411159	Up
hsa_circ_18365	-	circRNA	9.32417	2.17576	0.000689188	0.00414861	Up
hsa_circ_01995	-	circRNA	26.1682	-1.18403	0.000723403	0.00433866	Down
hsa_circ_02894	-	circRNA	19.0649	-1.4263	0.000757488	0.00452166	Down
hsa_circ_12971	-	circRNA	5.57953	3.48375	0.00077248	0.00460061	Up
hsa_circ_31192	-	circRNA	7.60682	2.60619	0.000779986	0.0046422	Up
hsa_circ_06823	-	circRNA	129.53	1.07994	0.000809481	0.00479968	Up
hsa_circ_23245	-	circRNA	21.0113	-1.36563	0.000810127	0.00480287	Down
hsa_circ_09023	-	circRNA	8.08307	-2.46944	0.000838722	0.00495722	Down
hsa_circ_12124	-	circRNA	33.2082	-1.05174	0.000843885	0.00498499	Down
hsa_circ_22337	-	circRNA	32.1979	1.01369	0.000926924	0.00543495	Up
hsa_circ_11865	-	circRNA	18.3023	-1.47287	0.000966097	0.0056348	Down
hsa_circ_05076	-	circRNA	26.3986	-1.16811	0.000972876	0.00566927	Down
hsa_circ_15706	-	circRNA	19.0222	-1.41437	0.00101102	0.00586593	Down
hsa_circ_31426	-	circRNA	7.94968	2.26202	0.00101368	0.00587826	Up
hsa_circ_12408	-	circRNA	5.37403	3.4271	0.00105156	0.00607725	Up
hsa_circ_22568	-	circRNA	7.16591	2.49994	0.00105611	0.00610035	Up
hsa_circ_27392	-	circRNA	18.7272	-1.54679	0.00106318	0.0061348	Down
hsa_circ_19640	-	circRNA	10.9131	1.91601	0.00107207	0.00618286	Up
hsa_circ_02297	-	circRNA	33.198	-1.00939	0.00111489	0.00639573	Down
hsa_circ_22926	-	circRNA	6.84341	-2.73174	0.00114164	0.00653986	Down
hsa_circ_18665	-	circRNA	7.47203	2.36318	0.00114757	0.00657044	Up
hsa_circ_02291	-	circRNA	21.9	-1.27233	0.00115625	0.00661242	Down
hsa_circ_16894	-	circRNA	10.0566	-2.06488	0.00116945	0.00667496	Down
hsa_circ_13193	-	circRNA	15.3186	-1.61592	0.00120754	0.00686408	Down
hsa_circ_11013	-	circRNA	5.62927	3.04306	0.00122707	0.00696349	Up
hsa_circ_21966	-	circRNA	14.4821	-1.60203	0.00127306	0.00720052	Down
hsa_circ_27542	-	circRNA	16.8159	1.47153	0.00131417	0.00739998	Up
hsa_circ_29845	-	circRNA	5.55989	3.01986	0.00135391	0.00760125	Up
hsa_circ_18122	-	circRNA	13.2785	-1.67811	0.00141851	0.00792206	Down
hsa_circ_01310	-	circRNA	28.8564	-1.05259	0.00142296	0.00794284	Down
hsa_circ_17161	-	circRNA	7.74702	2.22546	0.00151125	0.0083714	Up
hsa_circ_32431	-	circRNA	13.1346	-1.64104	0.00151663	0.00839614	Down
hsa_circ_12922	-	circRNA	20.6275	-1.2676	0.00151718	0.00839797	Down
hsa_circ_04570	-	circRNA	9.81203	-1.99355	0.00151852	0.00839906	Down
hsa_circ_23153	-	circRNA	23.3124	1.19103	0.00156112	0.00861321	Up
hsa_circ_03055	-	circRNA	26.1401	-1.17614	0.00158372	0.00872264	Down
hsa_circ_11690	-	circRNA	7.11953	-2.5248	0.00159306	0.00877304	Down
hsa_circ_02184	-	circRNA	16.4879	-1.45843	0.00166725	0.00913501	Down
hsa_circ_01486	-	circRNA	11.4842	-1.72653	0.00170853	0.00933813	Down
hsa_circ_18886	-	circRNA	24.4599	1.16034	0.00171205	0.0093562	Up
hsa_circ_05518	-	circRNA	17.9042	-1.3879	0.00172605	0.00942107	Down
hsa_circ_04653	-	circRNA	19.3933	-1.35287	0.00174757	0.0095221	Down
hsa_circ_15014	-	circRNA	7.59091	2.18784	0.00177468	0.00964491	Up
hsa_circ_01883	-	circRNA	15.8119	-1.45106	0.00177844	0.00966182	Down
hsa_circ_13859	-	circRNA	6.04444	2.81366	0.00178454	0.00969101	Up
hsa_circ_19520	-	circRNA	10.0206	1.86954	0.00180489	0.00978872	Up
hsa_circ_06853	-	circRNA	28.3911	1.16768	0.00183292	0.00992977	Up
hsa_circ_18174	-	circRNA	13.4239	1.77535	0.00186499	0.0100817	Up
hsa_circ_01170	-	circRNA	15.2055	-1.44201	0.0018985	0.0102412	Down
hsa_circ_10418	-	circRNA	4.91401	3.27252	0.00190369	0.0102655	Up
hsa_circ_13068	-	circRNA	14.3411	-1.5167	0.00195984	0.0105337	Down
hsa_circ_15498	-	circRNA	11.493	1.67528	0.00196564	0.0105584	Up
hsa_circ_26240	-	circRNA	30.7795	-1.02095	0.00202181	0.0108221	Down
hsa_circ_19108	-	circRNA	10.6315	1.85884	0.00203988	0.0109135	Up
hsa_circ_24907	-	circRNA	14.5133	1.47818	0.00206588	0.0110366	Up
hsa_circ_29189	-	circRNA	16.2352	1.35734	0.00215526	0.0114588	Up
hsa_circ_05290	-	circRNA	11.3986	-1.71338	0.00218891	0.0116127	Down
hsa_circ_17713	-	circRNA	19.6842	-1.23482	0.00224537	0.011871	Down
hsa_circ_18915	-	circRNA	5.76491	-2.83087	0.00230546	0.0121467	Down
hsa_circ_30384	-	circRNA	6.17389	2.54905	0.00230698	0.0121506	Up
hsa_circ_32004	-	circRNA	2.30751	4.77877	0.002356	0.0123761	Up
hsa_circ_13011	-	circRNA	13.5966	-1.50107	0.00236096	0.0123992	Down
hsa_circ_11460	-	circRNA	11.3718	1.66938	0.00242621	0.0127103	Up
hsa_circ_05065	-	circRNA	9.58044	1.80271	0.00242749	0.012714	Up
hsa_circ_04386	-	circRNA	11.1782	-1.79639	0.00244477	0.0127939	Down
hsa_circ_30495	-	circRNA	2.30762	4.77882	0.00246747	0.0128944	Up
hsa_circ_28084	-	circRNA	9.55108	-1.95069	0.00248818	0.0129873	Down
hsa_circ_09497	-	circRNA	9.77126	1.85633	0.00249846	0.0130348	Up
hsa_circ_26626	-	circRNA	7.97729	-2.18704	0.00253336	0.0131874	Down
hsa_circ_29585	-	circRNA	16.7679	1.28545	0.00259264	0.0134612	Up
hsa_circ_30277	-	circRNA	4.90787	3.27588	0.0026661	0.013786	Up
hsa_circ_10188	-	circRNA	2.29047	4.77079	0.00269318	0.0138953	Up
hsa_circ_15948	-	circRNA	24.4217	1.06812	0.00269918	0.0139223	Up
hsa_circ_26151	-	circRNA	3.4603	4.34416	0.00278624	0.0143227	Up
hsa_circ_18343	-	circRNA	15.3749	1.4003	0.00282766	0.0145147	Up
hsa_circ_07180	-	circRNA	26.8481	-1.01997	0.00288873	0.0147883	Down
hsa_circ_00929	-	circRNA	6.68738	2.39001	0.00290735	0.0148704	Up
hsa_circ_09973	-	circRNA	7.62103	-2.13271	0.00292271	0.014942	Down
hsa_circ_23051	-	circRNA	5.60209	2.6738	0.00292805	0.0149659	Up
hsa_circ_30218	-	circRNA	20.7254	-1.20797	0.00295183	0.0150735	Down
hsa_circ_31714	-	circRNA	4.21611	3.69745	0.00312957	0.0158969	Up
hsa_circ_13783	-	circRNA	14.2716	1.38089	0.00314645	0.0159716	Up
hsa_circ_08233	-	circRNA	4.1973	3.67691	0.0032167	0.0162872	Up
hsa_circ_00141	-	circRNA	6.63517	2.40314	0.00326927	0.0165137	Up
hsa_circ_25083	-	circRNA	5.02895	2.86685	0.00329552	0.0166292	Up
hsa_circ_22116	-	circRNA	10.6622	-1.7117	0.00332594	0.0167541	Down
hsa_circ_14254	-	circRNA	27.6637	-1.06954	0.00339106	0.0170569	Down
hsa_circ_31980	-	circRNA	6.57501	-2.37578	0.00342072	0.0171964	Down
hsa_circ_01202	-	circRNA	15.5759	-1.32832	0.00342696	0.0172245	Down
hsa_circ_26539	-	circRNA	23.4029	-1.09095	0.00342928	0.0172336	Down
hsa_circ_01414	-	circRNA	25.0701	1.04162	0.00344066	0.017279	Up
hsa_circ_18746	-	circRNA	15.5194	1.35064	0.00350276	0.0175629	Up
hsa_circ_21329	-	circRNA	5.43745	2.61677	0.00350817	0.0175881	Up
hsa_circ_11836	-	circRNA	18.3581	-1.2141	0.0035297	0.017678	Down
hsa_circ_25561	-	circRNA	12.3074	-1.51091	0.00353852	0.0177122	Down
hsa_circ_00351	-	circRNA	16.962	1.29655	0.00358122	0.0179077	Up
hsa_circ_05325	-	circRNA	15.7037	-1.41208	0.00361128	0.0180397	Down
hsa_circ_02357	-	circRNA	18.0716	-1.2674	0.00368841	0.018367	Down
hsa_circ_07216	-	circRNA	7.75652	2.04812	0.0037317	0.0185555	Up
hsa_circ_07571	-	circRNA	9.6889	1.70738	0.00373971	0.018587	Up
hsa_circ_10428	-	circRNA	15.9047	-1.34859	0.00387007	0.0191451	Down
hsa_circ_32628	-	circRNA	4.85351	2.79709	0.00387567	0.0191638	Up
hsa_circ_12672	-	circRNA	23.9862	-1.04559	0.00390218	0.019267	Down
hsa_circ_27825	-	circRNA	11.8434	-1.54469	0.00394988	0.0194656	Down
hsa_circ_25399	-	circRNA	14.4428	1.33131	0.00405689	0.0199264	Up
hsa_circ_32321	-	circRNA	2.11819	4.65728	0.00407677	0.0199975	Up
hsa_circ_07093	-	circRNA	20.4538	1.21269	0.00419899	0.020522	Up
hsa_circ_10935	-	circRNA	4.00799	3.60745	0.00427018	0.0208378	Up
hsa_circ_30562	-	circRNA	21.1624	1.21763	0.00429328	0.0209412	Up
hsa_circ_19110	-	circRNA	14.4336	-1.34213	0.00431574	0.0210415	Down
hsa_circ_24074	-	circRNA	2.25817	-4.52842	0.00433531	0.0211253	Down
hsa_circ_02005	-	circRNA	13.8419	1.39392	0.00439809	0.0213912	Up
hsa_circ_09175	-	circRNA	5.77572	2.39993	0.00448031	0.021724	Up
hsa_circ_07278	-	circRNA	2.1018	4.64874	0.00460615	0.0222782	Up
hsa_circ_18969	-	circRNA	19.694	1.23623	0.00476077	0.0229273	Up
hsa_circ_22456	-	circRNA	20.2733	-1.12061	0.00476099	0.0229273	Down
hsa_circ_04502	-	circRNA	11.2107	1.61538	0.0049905	0.0239026	Up
hsa_circ_04250	-	circRNA	4.69094	2.74417	0.00510163	0.0243533	Up
hsa_circ_15568	-	circRNA	3.59252	-4.16877	0.00510117	0.0243533	Down
hsa_circ_12967	-	circRNA	15.1088	1.26668	0.00513368	0.0244852	Up
hsa_circ_13973	-	circRNA	9.09536	1.71464	0.00519183	0.0247305	Up
hsa_circ_12365	-	circRNA	9.58428	1.66895	0.00522831	0.0248749	Up
hsa_circ_11709	-	circRNA	10.7992	1.58088	0.00530277	0.0251859	Up
hsa_circ_30625	-	circRNA	2.08497	4.63965	0.0053157	0.0252284	Up
hsa_circ_06892	-	circRNA	4.66734	2.74495	0.00532668	0.0252751	Up
hsa_circ_31975	-	circRNA	10.3219	-1.6485	0.00544725	0.0257616	Down
hsa_circ_02599	-	circRNA	2.9605	4.10491	0.00547853	0.0258957	Up
hsa_circ_07385	-	circRNA	19.6002	-1.10444	0.00548199	0.0259066	Down
hsa_circ_08107	-	circRNA	19.1756	1.10923	0.00558582	0.0263186	Up
hsa_circ_23851	-	circRNA	12.5497	-1.44515	0.00560413	0.0263909	Down
hsa_circ_13121	-	circRNA	16.21	1.26857	0.00565061	0.0265872	Up
hsa_circ_12656	-	circRNA	12.7997	-1.46895	0.00568964	0.0267311	Down
hsa_circ_29581	-	circRNA	18.4862	-1.16852	0.00569867	0.0267706	Down
hsa_circ_17832	-	circRNA	17.8057	-1.17209	0.00582578	0.0272964	Down
hsa_circ_07035	-	circRNA	2.98619	4.11685	0.00582565	0.0272964	Up
hsa_circ_24187	-	circRNA	6.66053	2.1855	0.00583239	0.0273177	Up
hsa_circ_06759	-	circRNA	9.96367	1.62117	0.00588526	0.0275363	Up
hsa_circ_14735	-	circRNA	8.69257	1.75252	0.00595299	0.0278091	Up
hsa_circ_03656	-	circRNA	23.1179	1.03259	0.00597461	0.0278983	Up
hsa_circ_04401	-	circRNA	5.54233	2.35327	0.00601266	0.0280582	Up
hsa_circ_17497	-	circRNA	15.8069	-1.25705	0.00615792	0.0286456	Down
hsa_circ_21865	-	circRNA	7.71427	1.85211	0.00616203	0.0286617	Up
hsa_circ_19220	-	circRNA	1.97945	4.55268	0.00617315	0.0287074	Up
hsa_circ_13974	-	circRNA	1.94612	4.5342	0.00632907	0.0293057	Up
hsa_circ_21135	-	circRNA	1.94612	4.5342	0.00632907	0.0293057	Up
hsa_circ_06714	-	circRNA	4.52827	2.68986	0.00635667	0.0294194	Up
hsa_circ_15792	-	circRNA	19.6605	-1.12813	0.00640129	0.0295913	Down
hsa_circ_25386	-	circRNA	2.10659	-4.42835	0.00640861	0.029622	Down
hsa_circ_14337	-	circRNA	14.8829	1.2465	0.00645852	0.0298216	Up
hsa_circ_10807	-	circRNA	14.1078	1.29973	0.00657513	0.0302906	Up
hsa_circ_32284	-	circRNA	2.83836	4.03227	0.00658023	0.0303078	Up
hsa_circ_08500	-	circRNA	2.86187	4.03867	0.00660246	0.0303912	Up
hsa_circ_29252	-	circRNA	5.65618	2.36492	0.00662962	0.0304972	Up
hsa_circ_01925	-	circRNA	13.1503	1.38146	0.00676413	0.0310612	Up
hsa_circ_20660	-	circRNA	2.84788	4.0388	0.00678113	0.0311197	Up
hsa_circ_05387	-	circRNA	24.0308	1.03651	0.00680884	0.0312179	Up
hsa_circ_12956	-	circRNA	14.6527	-1.27129	0.00683764	0.0313273	Down
hsa_circ_03085	-	circRNA	18.9775	1.08701	0.00695451	0.0317666	Up
hsa_circ_04771	-	circRNA	3.05468	-3.9165	0.00697587	0.0318453	Down
hsa_circ_19899	-	circRNA	9.82104	1.58605	0.00699838	0.0319349	Up
hsa_circ_09219	-	circRNA	15.8514	1.17552	0.00702986	0.0320555	Up
hsa_circ_30881	-	circRNA	9.43584	1.63469	0.00706	0.032173	Up
hsa_circ_00698	-	circRNA	10.6122	1.5167	0.0071072	0.0323548	Up
hsa_circ_17993	-	circRNA	4.17483	3.01084	0.00712046	0.0323993	Up
hsa_circ_19394	-	circRNA	11.4829	-1.51209	0.00712063	0.0323993	Down
hsa_circ_11411	-	circRNA	6.13727	-2.23597	0.0071439	0.0324911	Down
hsa_circ_18614	-	circRNA	6.37041	2.08847	0.00721044	0.0327542	Up
hsa_circ_03373	-	circRNA	12.2285	-1.38596	0.00728772	0.0330645	Down
hsa_circ_10282	-	circRNA	2.88873	4.05225	0.00733787	0.0332716	Up
hsa_circ_28379	-	circRNA	2.8045	4.01931	0.00735229	0.0333268	Up
hsa_circ_01167	-	circRNA	2.8045	4.01931	0.00735229	0.0333268	Up
hsa_circ_08462	-	circRNA	1.96252	4.54341	0.00736759	0.0333859	Up
hsa_circ_12868	-	circRNA	4.58532	2.69851	0.00737721	0.0334226	Up
hsa_circ_17783	-	circRNA	11.4801	-1.46422	0.00738487	0.0334471	Down
hsa_circ_15451	-	circRNA	10.5805	1.50216	0.00739503	0.0334897	Up
hsa_circ_22613	-	circRNA	8.95976	-1.69853	0.00741581	0.0335701	Down
hsa_circ_00272	-	circRNA	7.78009	1.86321	0.00742205	0.0335948	Up
hsa_circ_22463	-	circRNA	15.1012	1.19942	0.00746739	0.0337656	Up
hsa_circ_20665	-	circRNA	2.78778	4.01281	0.00748311	0.0338194	Up
hsa_circ_27710	-	circRNA	5.05315	2.4748	0.00748973	0.0338459	Up
hsa_circ_11786	-	circRNA	15.3653	-1.23626	0.00749292	0.0338534	Down
hsa_circ_14222	-	circRNA	18.1204	-1.20245	0.007602	0.0343007	Down
hsa_circ_12729	-	circRNA	15.7966	-1.2151	0.00760309	0.0343022	Down
hsa_circ_14335	-	circRNA	2.8139	4.02581	0.00761118	0.0343317	Up
hsa_circ_08299	-	circRNA	5.48446	2.34826	0.00771687	0.0347365	Up
hsa_circ_16431	-	circRNA	17.8696	1.15542	0.00789117	0.0354143	Up
hsa_circ_07522	-	circRNA	6.78892	1.98643	0.00792203	0.0355205	Up
hsa_circ_31894	-	circRNA	15.2245	-1.20965	0.00795955	0.0356634	Down
hsa_circ_32173	-	circRNA	17.8943	1.13386	0.00796895	0.0356947	Up
hsa_circ_21532	-	circRNA	6.78828	1.98671	0.00801267	0.0358651	Up
hsa_circ_11892	-	circRNA	22.1954	1.03675	0.00802858	0.0359219	Up
hsa_circ_14521	-	circRNA	6.69565	1.96576	0.00808663	0.0361378	Up
hsa_circ_28266	-	circRNA	8.74796	1.63466	0.00811482	0.0362455	Up
hsa_circ_07727	-	circRNA	10.3021	-1.51141	0.00811769	0.0362547	Down
hsa_circ_16085	-	circRNA	18.446	1.09082	0.0081572	0.0363981	Up
hsa_circ_10306	-	circRNA	20.4122	-1.07139	0.00827683	0.036823	Down
hsa_circ_25312	-	circRNA	21.6166	-1.02519	0.00829189	0.0368765	Down
hsa_circ_00802	-	circRNA	2.77096	4.00591	0.00829983	0.036897	Up
hsa_circ_23769	-	circRNA	22.4469	1.00533	0.00836241	0.0371119	Up
hsa_circ_22599	-	circRNA	3.51757	3.40514	0.00840372	0.0372617	Up
hsa_circ_03689	-	circRNA	3.9853	2.93726	0.00842431	0.0373455	Up
hsa_circ_04530	-	circRNA	17.1444	-1.15314	0.00844495	0.0374257	Down
hsa_circ_06362	-	circRNA	14.573	1.27844	0.00846888	0.0375168	Up
hsa_circ_13623	-	circRNA	7.48807	1.79588	0.00848659	0.0375802	Up
hsa_circ_17700	-	circRNA	5.84436	2.16154	0.00852311	0.037722	Up
hsa_circ_25533	-	circRNA	10.712	-1.47286	0.00854383	0.0377959	Down
hsa_circ_15456	-	circRNA	17.2868	1.11036	0.00854795	0.0378103	Up
hsa_circ_32598	-	circRNA	17.6232	-1.13653	0.00859689	0.0379851	Down
hsa_circ_11662	-	circRNA	9.95209	-1.57146	0.00861525	0.0380511	Down
hsa_circ_11673	-	circRNA	19.641	1.05038	0.0087213	0.0384772	Up
hsa_circ_28627	-	circRNA	12.021	-1.36361	0.00877526	0.0386768	Down
hsa_circ_18499	-	circRNA	4.79897	-2.54283	0.00889073	0.0391359	Down
hsa_circ_00875	-	circRNA	3.49093	3.38878	0.00897389	0.039458	Up
hsa_circ_01579	-	circRNA	2.64926	3.92866	0.00907744	0.0398303	Up
hsa_circ_21567	-	circRNA	8.21789	-1.84938	0.00909844	0.0399057	Down
hsa_circ_15563	-	circRNA	14.3434	1.25046	0.00911247	0.0399484	Up
hsa_circ_21171	-	circRNA	19.346	1.01853	0.0091319	0.0400178	Up
hsa_circ_31790	-	circRNA	5.47441	-2.33973	0.00915569	0.0401022	Down
hsa_circ_23584	-	circRNA	2.66608	3.93559	0.00919858	0.0402821	Up
hsa_circ_19489	-	circRNA	8.32703	1.6815	0.0092162	0.0403433	Up
hsa_circ_21968	-	circRNA	8.70294	1.64022	0.00924341	0.0404345	Up
hsa_circ_09576	-	circRNA	4.90314	2.44278	0.00927518	0.0405494	Up
hsa_circ_30243	-	circRNA	4.33019	-2.83353	0.00934011	0.0407609	Down
hsa_circ_15040	-	circRNA	14.4898	1.19311	0.00940649	0.0410142	Up
hsa_circ_14644	-	circRNA	2.64205	3.92874	0.00940823	0.0410178	Up
hsa_circ_29313	-	circRNA	5.73551	2.13385	0.00953096	0.0414631	Up
hsa_circ_14408	-	circRNA	13.4027	-1.26986	0.0095917	0.0416863	Down
hsa_circ_04092	-	circRNA	6.4804	1.90582	0.00962289	0.0417973	Up
hsa_circ_03079	-	circRNA	2.75413	3.99851	0.00971055	0.0421326	Up
hsa_circ_30847	-	circRNA	7.5828	-1.88398	0.00973773	0.042201	Down
hsa_circ_05381	-	circRNA	4.29611	2.60268	0.00975721	0.0422601	Up
hsa_circ_08457	-	circRNA	8.83672	1.79091	0.00978976	0.0423725	Up
hsa_circ_27779	-	circRNA	7.68926	-1.74535	0.00981415	0.0424657	Down
hsa_circ_01041	-	circRNA	7.32198	1.76587	0.00981352	0.0424657	Up
hsa_circ_23745	-	circRNA	14.1377	-1.3167	0.00992676	0.0428671	Down
hsa_circ_16837	-	circRNA	3.84249	2.8948	0.00997932	0.0430562	Up
hsa_circ_18587	-	circRNA	13.5439	1.27337	0.00998557	0.0430686	Up
hsa_circ_23356	-	circRNA	10.7833	1.58136	0.0101884	0.0437771	Up
hsa_circ_21045	-	circRNA	4.3122	2.60746	0.0102041	0.0438404	Up
hsa_circ_02437	-	circRNA	16.438	1.12044	0.0102716	0.0441007	Up
hsa_circ_02681	-	circRNA	15.5572	-1.16682	0.0103035	0.0442203	Down
hsa_circ_10530	-	circRNA	5.37108	-2.36217	0.0103103	0.0442452	Down
hsa_circ_11155	-	circRNA	7.77748	1.72345	0.0103806	0.0445016	Up
hsa_circ_26434	-	circRNA	2.98653	-3.87212	0.0103854	0.0445156	Down
hsa_circ_14424	-	circRNA	12.5519	-1.36307	0.0103869	0.0445178	Down
hsa_circ_06052	-	circRNA	2.62218	3.91456	0.0104012	0.0445663	Up
hsa_circ_23169	-	circRNA	18.1536	-1.06578	0.0104079	0.0445907	Down
hsa_circ_23512	-	circRNA	10.3214	-1.50248	0.0105379	0.045091	Down
hsa_circ_08346	-	circRNA	5.12054	2.21936	0.0106359	0.0454706	Up
hsa_circ_25946	-	circRNA	13.1163	-1.33254	0.0106646	0.0455803	Down
hsa_circ_31863	-	circRNA	11.8488	-1.33163	0.0106879	0.0456622	Down
hsa_circ_28574	-	circRNA	20.6601	-1.05252	0.010703	0.0457136	Down
hsa_circ_27031	-	circRNA	15.3293	1.17092	0.0107577	0.0459116	Up
hsa_circ_32501	-	circRNA	16.2573	1.10946	0.0107614	0.0459228	Up
hsa_circ_29458	-	circRNA	3.34508	3.32493	0.0107643	0.0459266	Up
hsa_circ_10054	-	circRNA	16.2972	-1.11574	0.0107745	0.0459611	Down
hsa_circ_14464	-	circRNA	19.4131	-1.02081	0.010817	0.0461028	Down
hsa_circ_21417	-	circRNA	3.35176	3.31863	0.0109487	0.0465654	Up
hsa_circ_20642	-	circRNA	14.1282	1.19668	0.010954	0.0465745	Up
hsa_circ_00333	-	circRNA	11.1698	-1.41972	0.0110298	0.0468567	Down
hsa_circ_32459	-	circRNA	9.95198	-1.45197	0.0111938	0.0474212	Down
hsa_circ_15325	-	circRNA	2.77071	-3.76406	0.0113024	0.0478217	Down
hsa_circ_08305	-	circRNA	4.29927	2.61673	0.0113565	0.0480186	Up
hsa_circ_16447	-	circRNA	17.3522	1.05832	0.0113632	0.0480424	Up
hsa_circ_17107	-	circRNA	16.4754	-1.13771	0.0114043	0.0482069	Down
hsa_circ_26098	-	circRNA	8.91775	1.53714	0.0114653	0.0484323	Up
hsa_circ_07603	-	circRNA	9.77351	1.47007	0.0114634	0.0484323	Up
hsa_circ_21154	-	circRNA	17.5411	-1.06785	0.0114941	0.0485448	Down
hsa_circ_30466	-	circRNA	10.9223	1.37398	0.0115062	0.0485867	Up
hsa_circ_16677	-	circRNA	9.94456	-1.45104	0.0115216	0.048628	Down
hsa_circ_22732	-	circRNA	6.49807	1.90842	0.0115577	0.0487577	Up
hsa_circ_09081	-	circRNA	14.0872	1.21024	0.011564	0.0487793	Up
hsa_circ_04842	-	circRNA	10.0186	1.40586	0.0116885	0.0492482	Up
hsa_circ_01102	-	circRNA	12.5782	-1.32224	0.0118657	0.0498719	Down
hsa_circ_18908	-	circRNA	9.94007	-1.46089	0.0118793	0.0499099	Down
hsa_circ_03339	-	circRNA	3.30433	3.3221	0.0118901	0.049946	Up
ENSG00000250337	PURPL	lincRNA	606.538	1.37066	9.02e-63	4.12e-60	Up
ENSG00000269821	KCNQ1OT1	antisense	382.748	1.44989	3.21e-38	3.89e-36	Up
ENSG00000266962	AC067852.2	antisense	283.681	-1.35542	7.8e-34	7e-32	Down
ENSG00000270641	TSIX	lincRNA	180.724	1.3812	2.37e-24	1.13e-22	Up
ENSG00000256897	AC018410.2	antisense	53.278	2.99589	3.97e-23	1.71e-21	Up
ENSG00000228242	AC093495.1	antisense	153.053	1.47236	1.86e-20	6.6e-19	Up
ENSG00000273521	AL162274.1	antisense	64.5188	2.37927	3.65e-20	1.27e-18	Up
ENSG00000279159	AC003681.1	antisense	242.497	1.06251	1.63e-19	5.42e-18	Up
ENSG00000263069	AC124319.2	antisense	110.057	1.41706	1.97e-16	5.05e-15	Up
ENSG00000236255	AC009404.1	lincRNA	199.347	1.08104	2.81e-16	7.1e-15	Up
ENSG00000257702	LBX2-AS1	antisense	165.075	-1.15536	3.29e-16	8.28e-15	Down
ENSG00000223749	MIR503HG	lincRNA	126.447	-1.3824	8.22e-16	2.01e-14	Down
ENSG00000260442	ATP2A1-AS1	antisense	197.548	-1.00773	3.19e-15	7.39e-14	Down
ENSG00000203930	LINC00632	antisense	148.369	1.16459	5.61e-15	1.27e-13	Up
ENSG00000232611	AL683813.1	lincRNA	86.7959	1.49034	2.78e-14	5.89e-13	Up
ENSG00000255737	AGAP2-AS1	antisense	162.709	-1.04698	3.41e-13	6.62e-12	Down
ENSG00000206337	HCP5	sense_overlapping	147.192	-1.09915	4.48e-13	8.59e-12	Down
ENSG00000279110	AL022323.4	antisense	50.5801	1.93352	7.62e-13	1.43e-11	Up
ENSG00000274080	AC005089.1	sense_intronic	45.0708	2.09164	7.99e-13	1.49e-11	Up
ENSG00000116652	DLEU2L	sense_intronic	114.79	1.30815	1.02e-12	1.89e-11	Up
ENSG00000203644	AC083799.1	sense_intronic	95.0791	-1.31976	1.68e-12	3.04e-11	Down
ENSG00000270871	AC015849.3	antisense	102.693	1.32565	4.04e-12	7.07e-11	Up
ENSG00000213963	AC019080.1	sense_overlapping	133.757	1.08507	5.24e-12	9.05e-11	Up
ENSG00000215458	AATBC	antisense	103.261	1.26916	5.95e-12	1.02e-10	Up
ENSG00000280109	PLAC4	antisense	32.0205	2.31942	5.46e-11	8.49e-10	Up
ENSG00000265688	MAFG-DT	antisense	94.9397	-1.2002	8.28e-11	1.26e-09	Down
ENSG00000244649	LINC02086	lincRNA	77.7291	1.42752	1.15e-10	1.73e-09	Up
ENSG00000253854	AC010834.3	antisense	72.2687	1.36063	1.2e-10	1.79e-09	Up
ENSG00000285879	AC018628.2	antisense	25.3338	2.63297	3.38e-10	4.83e-09	Up
ENSG00000233613	DCUN1D2-AS	antisense	31.2932	2.27187	3.87e-10	5.5e-09	Up
ENSG00000279175	AL033543.1	sense_intronic	18.5935	3.33302	8.85e-10	1.21e-08	Up
ENSG00000244332	AL138759.1	sense_overlapping	28.2285	2.49341	9.1e-10	1.24e-08	Up
ENSG00000280434	AL031595.3	sense_overlapping	55.2341	1.46765	2.4e-09	3.13e-08	Up
ENSG00000262265	AC002558.3	sense_intronic	21.9778	2.63166	2.74e-09	3.57e-08	Up
ENSG00000203706	SERTAD4-AS1	antisense	60.7092	-1.44611	2.96e-09	3.85e-08	Down
ENSG00000268355	AC243960.3	lincRNA	34.8498	2.02428	2.97e-09	3.85e-08	Up
ENSG00000260948	AL390195.2	sense_overlapping	79.0956	1.24863	4.15e-09	5.31e-08	Up
ENSG00000232533	AC093673.1	antisense	113.474	-1.04494	4.99e-09	6.33e-08	Down
ENSG00000239407	Z68871.1	lincRNA	98.2994	1.13091	5.41e-09	6.83e-08	Up
ENSG00000257178	AC103702.1	sense_intronic	24.1365	2.47526	6.27e-09	7.87e-08	Up
ENSG00000260552	AC023043.1	antisense	71.3217	-1.24703	6.43e-09	8.06e-08	Down
ENSG00000277128	AL589743.4	lincRNA	42.5343	1.74677	7.08e-09	8.83e-08	Up
ENSG00000274422	AC245060.5	lincRNA	66.0985	1.29087	7.67e-09	9.52e-08	Up
ENSG00000281195	AC007878.1	lincRNA	55.8772	1.40386	8.54e-09	1.05e-07	Up
ENSG00000256628	ZBTB11-AS1	antisense	90.6326	-1.11296	1.02e-08	1.24e-07	Down
ENSG00000254034	INTS9-AS1	antisense	30.2474	1.94888	1.6e-08	1.91e-07	Up
ENSG00000253508	AC004080.2	lincRNA	69.7094	1.21863	1.72e-08	2.05e-07	Up
ENSG00000255158	AC131934.1	antisense	21.5688	2.36541	2.99e-08	3.46e-07	Up
ENSG00000214900	LINC01588	lincRNA	75.1034	1.1576	3.8e-08	4.35e-07	Up
ENSG00000233589	AL138789.1	antisense	66.2157	1.19305	7.53e-08	8.31e-07	Up
ENSG00000281021	AL078581.3	antisense	29.1485	1.88409	9.38e-08	1.02e-06	Up
ENSG00000285704	AC004765.1	antisense	22.5762	2.22296	9.83e-08	1.07e-06	Up
ENSG00000285857	AC016727.3	antisense	13.9085	3.3776	1.03e-07	1.12e-06	Up
ENSG00000225077	LINC00337	lincRNA	55.8417	-1.29041	1.14e-07	1.23e-06	Down
ENSG00000232564	MRTFA-AS1	antisense	15.4753	3.02645	1.69e-07	1.79e-06	Up
ENSG00000232545	AC253536.3	sense_intronic	30.3362	1.73826	2.81e-07	2.91e-06	Up
ENSG00000253636	AC022893.1	antisense	80.5244	1.00257	2.85e-07	2.95e-06	Up
ENSG00000260279	AC137932.1	antisense	53.2464	1.34593	4.12e-07	4.2e-06	Up
ENSG00000228906	AL353804.1	lincRNA	37.5091	1.54352	4.81e-07	4.85e-06	Up
ENSG00000233695	GAS6-AS1	antisense	42.7876	1.45659	5.99e-07	5.98e-06	Up
ENSG00000270504	AL391422.4	antisense	70.6481	-1.09749	7.57e-07	7.45e-06	Down
ENSG00000223522	AC093690.1	antisense	30.6257	1.67499	7.87e-07	7.72e-06	Up
ENSG00000234136	AC055764.1	antisense	7.24953	6.43192	8.26e-07	8.08e-06	Up
ENSG00000247473	CARS-AS1	antisense	17.6931	2.53521	8.73e-07	8.52e-06	Up
ENSG00000279080	AL022322.2	antisense	21.3436	2.13072	9.64e-07	9.36e-06	Up
ENSG00000260855	AL591848.4	lincRNA	64.4861	1.10331	1e-06	9.73e-06	Up
ENSG00000285803	AL442003.1	antisense	29.247	1.71594	1.01e-06	9.77e-06	Up
ENSG00000226390	AL353658.1	antisense	14.7029	2.68772	1.02e-06	9.89e-06	Up
ENSG00000278291	AL161772.1	antisense	70.1357	-1.22044	1.24e-06	1.18e-05	Down
ENSG00000269890	AL353593.1	antisense	18.0272	2.37969	1.58e-06	1.48e-05	Up
ENSG00000258725	PRC1-AS1	antisense	31.6871	1.58422	1.65e-06	1.55e-05	Up
ENSG00000228634	AL136115.1	lincRNA	13.84	2.70368	1.9e-06	1.77e-05	Up
ENSG00000262652	AC124283.3	sense_intronic	28.5725	1.83511	1.95e-06	1.82e-05	Up
ENSG00000262833	AC016245.1	antisense	14.998	2.47896	2.24e-06	2.07e-05	Up
ENSG00000183535	COL18A1-AS1	antisense	10.5075	4.01619	2.4e-06	2.2e-05	Up
ENSG00000272918	AC005070.3	antisense	42.1254	1.32126	2.45e-06	2.25e-05	Up
ENSG00000279145	AC011912.1	lincRNA	36.6932	1.47229	3.07e-06	2.78e-05	Up
ENSG00000267270	PARD6G-AS1	antisense	63.8994	1.03029	3.2e-06	2.89e-05	Up
ENSG00000271992	AL354872.2	lincRNA	35.3783	1.45988	3.32e-06	2.99e-05	Up
ENSG00000236065	AL020995.1	antisense	10.8479	3.19694	3.33e-06	3e-05	Up
ENSG00000244161	FLNB-AS1	antisense	37.2729	1.40528	3.58e-06	3.21e-05	Up
ENSG00000180846	CSNK1G2-AS1	antisense	29.0973	1.60504	3.79e-06	3.39e-05	Up
ENSG00000271971	AC120053.1	antisense	59.2367	1.06712	4.77e-06	4.21e-05	Up
ENSG00000270894	AC015849.4	sense_overlapping	9.90816	3.59127	5.02e-06	4.42e-05	Up
ENSG00000256128	LINC00944	lincRNA	11.1719	-3.53369	5.17e-06	4.55e-05	Down
ENSG00000279006	AL022323.2	antisense	11.8532	2.75579	5.96e-06	5.2e-05	Up
ENSG00000285812	AL390719.3	antisense	16.8314	2.09155	6.86e-06	5.93e-05	Up
ENSG00000250027	AC022272.1	antisense	16.6797	2.17258	7.47e-06	6.42e-05	Up
ENSG00000251661	AC136475.1	antisense	63.7737	-1.00339	8.53e-06	7.26e-05	Down
ENSG00000226647	AL365356.1	antisense	9.92707	3.29518	1.1e-05	9.21e-05	Up
ENSG00000243107	AC000120.1	sense_overlapping	22.4848	1.69126	1.12e-05	9.41e-05	Up
ENSG00000285650	AL157827.2	antisense	30.3685	1.4327	1.14e-05	9.58e-05	Up
ENSG00000226803	ZNF451-AS1	antisense	34.8198	1.44043	1.16e-05	9.69e-05	Up
ENSG00000259705	AC084757.3	lincRNA	41.2136	-1.26346	1.27e-05	0.000105139	Down
ENSG00000273711	AC005520.5	antisense	18.9614	1.85463	1.33e-05	0.000110578	Up
ENSG00000236498	AC107081.2	antisense	30.1141	1.45476	1.35e-05	0.000112012	Up
ENSG00000184856	LINC00308	lincRNA	20.4757	1.79104	1.45e-05	0.000119476	Up
ENSG00000267122	AC004490.1	antisense	16.3831	2.04315	1.55e-05	0.000127145	Up
ENSG00000263624	AC055811.1	antisense	24.8922	1.58338	1.89e-05	0.000153459	Up
ENSG00000260536	AL035071.2	antisense	15.0995	2.0801	1.93e-05	0.000155892	Up
ENSG00000246250	AC087521.2	antisense	20.1963	1.77597	2.22e-05	0.000177821	Up
ENSG00000276182	AL163051.2	sense_intronic	44.1126	1.13413	2.38e-05	0.000189474	Up
ENSG00000175170	FAM182B	lincRNA	34.9727	1.36882	2.4e-05	0.000190836	Up
ENSG00000247809	NR2F2-AS1	antisense	44.6534	1.13024	2.43e-05	0.000193401	Up
ENSG00000235910	APOA1-AS	antisense	11.948	2.47095	2.51e-05	0.0001994	Up
ENSG00000246877	DNM1P35	antisense	40.4235	-1.19775	2.56e-05	0.000202713	Down
ENSG00000259910	AC120498.1	antisense	4.56488	5.76759	2.6e-05	0.000205996	Up
ENSG00000260179	AL162741.1	lincRNA	20.0466	1.81506	2.72e-05	0.000214512	Up
ENSG00000261240	AC009065.6	antisense	8.80595	3.40449	2.73e-05	0.000215301	Up
ENSG00000261101	AC234775.3	sense_overlapping	40.5341	1.20699	2.84e-05	0.000223416	Up
ENSG00000276282	AC022960.2	sense_intronic	11.3634	2.68829	3.27e-05	0.000254831	Up
ENSG00000197815	AC122129.1	antisense	27.1684	1.4885	3.51e-05	0.000272771	Up
ENSG00000272211	AC114760.2	antisense	14.0733	2.15715	3.58e-05	0.000277723	Up
ENSG00000275582	AL031670.1	antisense	41.7276	1.19866	3.8e-05	0.000293468	Up
ENSG00000265218	AC103810.2	antisense	13.5919	2.19734	4.02e-05	0.000308764	Up
ENSG00000215244	AL137145.2	lincRNA	30.2394	1.36195	4.52e-05	0.000344465	Up
ENSG00000275223	AL121906.2	lincRNA	32.5892	1.26329	4.82e-05	0.000364719	Up
ENSG00000282386	AL358472.4	antisense	54.8228	-1.00224	4.83e-05	0.000365785	Down
ENSG00000280080	TBC1D22A-AS1	antisense	13.8328	2.12488	4.96e-05	0.000374597	Up
ENSG00000224152	AC009506.1	antisense	32.1975	-1.32378	4.97e-05	0.00037509	Down
ENSG00000214708	AC116407.1	antisense	43.3595	-1.14388	5.26e-05	0.000396281	Down
ENSG00000231742	LINC01273	lincRNA	47.6351	-1.04126	5.56e-05	0.000417069	Down
ENSG00000269967	AL136115.2	lincRNA	7.63368	3.98401	5.58e-05	0.000418773	Up
ENSG00000232034	AC092168.2	sense_intronic	9.96583	2.64954	5.87e-05	0.000438634	Up
ENSG00000269514	AC024257.3	antisense	57.911	1.02039	6.2e-05	0.000461416	Up
ENSG00000275441	AC020765.2	antisense	34.0168	-1.23597	6.59e-05	0.000488105	Down
ENSG00000235852	AC005540.1	antisense	14.1558	2.05204	6.62e-05	0.000489623	Up
ENSG00000271199	AL353804.2	sense_overlapping	13.9078	2.03419	6.89e-05	0.000508217	Up
ENSG00000272798	AL008721.1	lincRNA	33.1337	1.26475	7.05e-05	0.000519001	Up
ENSG00000236756	DNAJC9-AS1	antisense	16.1222	1.84925	7.59e-05	0.000555056	Up
ENSG00000285730	Z94721.3	bidirectional_promoter_lncRNA	28.8115	1.38327	7.93e-05	0.000578961	Up
ENSG00000283973	AC099795.1	lincRNA	7.50259	4.56621	7.96e-05	0.000580493	Up
ENSG00000226312	CFLAR-AS1	antisense	11.244	2.355	8.62e-05	0.000626061	Up
ENSG00000275162	AC005391.1	sense_intronic	7.38629	3.47748	8.63e-05	0.000626574	Up
ENSG00000235016	SEMA3F-AS1	antisense	47.7031	1.02592	9e-05	0.000651567	Up
ENSG00000271789	AL080317.2	lincRNA	13.2318	2.03584	9.29e-05	0.00067079	Up
ENSG00000231104	AC022395.1	antisense	17.9345	1.8904	9.37e-05	0.00067628	Up
ENSG00000272256	AC044849.1	antisense	15.8932	-1.90654	0.000108463	0.000772691	Down
ENSG00000285103	AL451123.1	antisense	36.3732	1.13743	0.00011397	0.000808151	Up
ENSG00000258667	HIF1A-AS2	lincRNA	37.0463	1.19068	0.000117002	0.000827794	Up
ENSG00000254577	AC087276.1	sense_overlapping	19.8994	1.57091	0.00011938	0.000842605	Up
ENSG00000235958	UBOX5-AS1	antisense	18.9027	1.69586	0.000127261	0.00089452	Up
ENSG00000232909	AL157823.2	antisense	12.1251	2.11636	0.000131966	0.000925142	Up
ENSG00000271387	AL445228.2	lincRNA	33.025	-1.21516	0.000131949	0.000925142	Down
ENSG00000275202	AL161421.1	antisense	31.4575	-1.30475	0.000131972	0.000925142	Down
ENSG00000255409	RSF1-IT1	sense_intronic	8.56841	2.79897	0.000132939	0.000931181	Up
ENSG00000277007	AC096642.1	lincRNA	44.4173	1.06362	0.00013948	0.000974071	Up
ENSG00000285994	AL731559.1	sense_intronic	3.54747	5.39954	0.000142963	0.000996356	Up
ENSG00000262663	AC087222.1	lincRNA	8.61502	2.83542	0.00014333	0.000998544	Up
ENSG00000280213	UCKL1-AS1	antisense	45.0956	1.02081	0.000146597	0.0010196	Up
ENSG00000261404	AC138627.1	lincRNA	16.2196	1.7691	0.00014671	0.00102006	Up
ENSG00000260992	DOCK9-DT	antisense	23.5556	-1.42425	0.000147003	0.00102172	Down
ENSG00000245148	ARAP1-AS2	antisense	24.9463	1.38905	0.000152843	0.00105938	Up
ENSG00000276334	AL133243.2	sense_intronic	43.5366	1.10286	0.000162471	0.00112085	Up
ENSG00000262686	GLIS2-AS1	lincRNA	3.5974	5.41422	0.000163008	0.00112421	Up
ENSG00000279066	HEXDC-IT1	sense_intronic	10.6608	2.28257	0.000167688	0.00115468	Up
ENSG00000267857	AL133499.1	lincRNA	7.71613	3.1812	0.000168945	0.0011619	Up
ENSG00000274184	AC011815.2	lincRNA	44.281	1.01641	0.000170079	0.00116915	Up
ENSG00000264853	AC011933.2	sense_intronic	9.66815	2.43383	0.000171778	0.00118009	Up
ENSG00000279652	Z82217.1	lincRNA	19.502	1.58179	0.000179814	0.00122996	Up
ENSG00000259326	AC116158.1	antisense	23.6655	1.47514	0.000179951	0.00123071	Up
ENSG00000269825	AC022150.4	sense_intronic	21.8982	1.43038	0.000186125	0.00126843	Up
ENSG00000259442	AC105339.3	antisense	42.4211	1.03523	0.000195813	0.00132853	Up
ENSG00000269984	AC078795.1	antisense	32.1818	1.16314	0.000201602	0.00136342	Up
ENSG00000272320	AL445309.1	antisense	17.3588	1.62949	0.000203849	0.00137757	Up
ENSG00000183562	AC131971.1	antisense	17.0442	1.64829	0.000204263	0.00138016	Up
ENSG00000268015	AC010320.2	antisense	6.82597	3.35151	0.000206787	0.00139593	Up
ENSG00000262133	AC087392.2	antisense	3.63573	5.44333	0.000208741	0.00140762	Up
ENSG00000262115	AC027601.2	antisense	14.6953	1.85825	0.000213638	0.00143845	Up
ENSG00000267198	AC091132.4	lincRNA	9.82189	2.443	0.000215072	0.00144679	Up
ENSG00000239552	HOXB-AS2	antisense	40.05	1.04757	0.000222833	0.00149446	Up
ENSG00000251665	AC005920.3	lincRNA	11.031	2.18978	0.000226971	0.00152129	Up
ENSG00000236194	AC099811.1	sense_intronic	21.3943	1.4314	0.000230947	0.0015463	Up
ENSG00000255933	AC117500.2	lincRNA	19.876	1.61168	0.000231233	0.00154798	Up
ENSG00000260417	AC092127.1	lincRNA	6.50564	3.71208	0.000232038	0.00155291	Up
ENSG00000182376	AC138028.1	antisense	6.80599	3.33966	0.000246086	0.00163924	Up
ENSG00000254936	AF131215.4	sense_intronic	11.9006	2.0969	0.000267418	0.00176699	Up
ENSG00000273183	AC093726.2	antisense	15.4787	1.78865	0.000268596	0.00177345	Up
ENSG00000260671	AC010536.2	sense_intronic	24.5553	1.38093	0.000271828	0.00179213	Up
ENSG00000261654	AL360270.2	sense_overlapping	18.8599	1.52842	0.000276	0.00181639	Up
ENSG00000246851	AL157938.3	antisense	11.6843	2.03223	0.000291657	0.00190865	Up
ENSG00000237054	PRMT5-AS1	antisense	23.9093	1.48718	0.000294946	0.00192761	Up
ENSG00000224574	COL18A1-AS2	antisense	6.86137	3.36674	0.000304785	0.00198635	Up
ENSG00000225527	AL450384.1	antisense	7.62949	2.87169	0.000305574	0.00199061	Up
ENSG00000276116	FUT8-AS1	antisense	19.8937	-1.50235	0.000308213	0.00200692	Down
ENSG00000228528	AC068057.1	lincRNA	23.0743	1.46083	0.000312265	0.00203002	Up
ENSG00000285973	AC063960.2	antisense	3.16914	5.23985	0.000317863	0.00206278	Up
ENSG00000237940	LINC01238	lincRNA	21.482	1.50812	0.000325376	0.00210633	Up
ENSG00000233056	ERVH48-1	lincRNA	15.6756	1.64848	0.000336169	0.00217077	Up
ENSG00000261442	AC023830.1	antisense	7.04242	3.03094	0.000346232	0.00222828	Up
ENSG00000267160	AC091152.2	antisense	9.09602	2.51945	0.000347156	0.00223358	Up
ENSG00000228060	AL365277.1	antisense	27.3525	1.21603	0.000348594	0.00224218	Up
ENSG00000174403	MIR1-1HG-AS1	antisense	37.8	1.01426	0.000358313	0.00229735	Up
ENSG00000203325	AL445248.1	antisense	16.0609	1.77086	0.000361323	0.0023133	Up
ENSG00000249655	AC008434.1	antisense	14.3219	1.79376	0.000370753	0.00236786	Up
ENSG00000283031	AC009242.1	lincRNA	14.551	1.82752	0.000386116	0.00245606	Up
ENSG00000269806	BICRA-AS1	antisense	7.98335	2.70108	0.000391979	0.00248907	Up
ENSG00000227598	Z94721.1	bidirectional_promoter_lncRNA	31.8753	1.11863	0.000395464	0.00250904	Up
ENSG00000276916	AL442125.2	sense_intronic	34.2754	1.09596	0.000404955	0.00256595	Up
ENSG00000229065	AL354893.2	antisense	6.89983	3.00712	0.00042663	0.00269174	Up
ENSG00000260034	LCMT1-AS2	antisense	35.3999	1.07257	0.000426999	0.00269368	Up
ENSG00000229955	Z98749.1	sense_intronic	11.26	2.08211	0.000433146	0.00272858	Up
ENSG00000262312	AC004494.1	antisense	16.1965	1.68669	0.000437663	0.00275508	Up
ENSG00000259797	AC020978.1	sense_intronic	6.82094	2.98184	0.000441335	0.00277458	Up
ENSG00000258942	AL358332.1	lincRNA	5.65654	4.12249	0.000495538	0.00308044	Up
ENSG00000255843	AP000593.3	antisense	9.32199	2.18949	0.000497295	0.00308903	Up
ENSG00000267607	AC011511.5	antisense	12.4475	1.8253	0.000507231	0.00314607	Up
ENSG00000265912	AC037487.1	lincRNA	14.9489	1.70534	0.000547993	0.00337573	Up
ENSG00000269954	AC022239.1	antisense	29.0205	1.12086	0.000570887	0.00350555	Up
ENSG00000255503	AP001767.3	lincRNA	20.7836	1.38127	0.000585775	0.0035905	Up
ENSG00000266936	AC011442.1	antisense	7.66321	2.60919	0.000586335	0.00359295	Up
ENSG00000163915	IGF2BP2-AS1	antisense	9.28572	2.17988	0.000587994	0.00360162	Up
ENSG00000228412	AL022068.1	antisense	23.9089	-1.28524	0.000593378	0.00363108	Down
ENSG00000226669	AL354977.1	lincRNA	6.06232	3.17156	0.000610605	0.00372595	Up
ENSG00000235989	MORC2-AS1	antisense	13.6706	1.82302	0.000619682	0.0037764	Up
ENSG00000224093	AL109613.1	antisense	9.63782	2.09272	0.000625938	0.00380823	Up
ENSG00000227660	UST-AS1	antisense	2.87473	5.09108	0.000637568	0.00386848	Up
ENSG00000234945	GTF3C2-AS1	antisense	28.0953	1.16468	0.000637659	0.00386848	Up
ENSG00000281016	AC092574.2	antisense	10.6382	1.9926	0.000644442	0.00390633	Up
ENSG00000260447	AC009065.3	antisense	6.11333	3.1805	0.000645902	0.00391464	Up
ENSG00000272498	AC090948.2	antisense	8.91775	2.27485	0.000652649	0.00394959	Up
ENSG00000233602	ERI3-IT1	sense_intronic	13.8148	1.80953	0.000664438	0.00401545	Up
ENSG00000248318	AC104958.1	antisense	2.89166	5.09747	0.000677082	0.00408517	Up
ENSG00000244124	ATP1B3-AS1	antisense	16.481	1.52271	0.000682848	0.00411548	Up
ENSG00000259242	AC002306.1	antisense	5.98136	3.13615	0.000696259	0.0041889	Up
ENSG00000270116	AP001429.1	sense_intronic	13.9606	1.66116	0.000712825	0.00427869	Up
ENSG00000260316	AL008727.1	sense_intronic	11.5867	1.99761	0.00071806	0.00430895	Up
ENSG00000261634	AC026992.2	antisense	36.914	1.05498	0.000747809	0.0044687	Up
ENSG00000263033	AC007220.1	lincRNA	10.682	2.01682	0.000751459	0.00448869	Up
ENSG00000261916	AC027796.1	sense_intronic	11.4383	1.89052	0.000752622	0.00449504	Up
ENSG00000223901	AP001469.1	antisense	21.0399	1.33629	0.000758544	0.00452613	Up
ENSG00000272072	AC004492.1	antisense	18.3875	1.48949	0.000765424	0.00456227	Up
ENSG00000248441	LINC01197	lincRNA	12.5852	1.84207	0.000797331	0.00473525	Up
ENSG00000277693	AP003900.1	lincRNA	24.8621	1.17973	0.000818595	0.00484733	Up
ENSG00000280011	AL031595.2	antisense	5.44383	3.45186	0.000854076	0.00504117	Up
ENSG00000256894	AC022509.3	antisense	33.3724	1.04907	0.000862505	0.00508821	Up
ENSG00000271806	AL590822.2	antisense	11.7746	1.83363	0.000906672	0.00533033	Up
ENSG00000224243	SOX1-OT	lincRNA	21.7579	1.27289	0.000919422	0.00539881	Up
ENSG00000277687	AL139407.1	sense_intronic	29.4893	1.0791	0.000924387	0.00542369	Up
ENSG00000254165	AC090739.1	antisense	16.5491	1.45323	0.000924716	0.00542487	Up
ENSG00000231125	AF129075.1	sense_intronic	14.5017	1.56157	0.000954429	0.00557703	Up
ENSG00000272267	AC021242.3	antisense	4.67762	-4.55248	0.000954394	0.00557703	Down
ENSG00000257964	AC020612.3	antisense	10.2392	1.93302	0.000959047	0.00559884	Up
ENSG00000186594	MIR22HG	lincRNA	23.7016	-1.23007	0.000980644	0.00570912	Down
ENSG00000271959	AC100803.3	antisense	4.03474	4.5684	0.000983701	0.00572392	Up
ENSG00000229487	ALG13-AS1	antisense	12.7868	1.6894	0.000998195	0.00579911	Up
ENSG00000236986	AL157938.2	antisense	15.0193	1.73024	0.00101959	0.00590944	Up
ENSG00000266171	AP001020.3	antisense	6.82502	2.70626	0.00102558	0.00594107	Up
ENSG00000279345	Z98885.3	antisense	26.4895	1.16379	0.00104553	0.00604397	Up
ENSG00000263393	AC011825.2	antisense	13.5187	1.77123	0.00107815	0.00621718	Up
ENSG00000239636	AC004865.2	antisense	10.6892	1.89334	0.00110031	0.00632356	Up
ENSG00000259453	AC087286.4	sense_intronic	2.63525	4.97435	0.00110019	0.00632356	Up
ENSG00000234478	ACBD3-AS1	antisense	7.61014	2.39869	0.00110492	0.00634838	Up
ENSG00000261924	AC127496.1	antisense	13.8321	1.64218	0.00115579	0.00661068	Up
ENSG00000268375	AC010325.2	antisense	4.95342	3.92916	0.00116255	0.00664247	Up
ENSG00000267304	AC004637.1	antisense	16.761	1.59681	0.00117067	0.00668113	Up
ENSG00000236991	EDRF1-AS1	antisense	42.7134	1.02505	0.00117876	0.0067195	Up
ENSG00000273493	AC098479.1	lincRNA	11.0032	1.80834	0.00119637	0.00681195	Up
ENSG00000225572	DOCK4-AS1	antisense	4.99678	3.9445	0.00119926	0.00682405	Up
ENSG00000259668	AC066613.1	antisense	27.6459	1.14084	0.00121811	0.00691886	Up
ENSG00000245275	SAP30L-AS1	antisense	16.6132	1.4744	0.00124	0.00703057	Up
ENSG00000267128	RNF157-AS1	antisense	28.9212	1.05013	0.00127464	0.00720682	Up
ENSG00000197210	AP000550.1	lincRNA	26.5417	1.21865	0.00127941	0.00722906	Up
ENSG00000230732	AC016949.1	sense_intronic	9.19735	2.02607	0.0012957	0.00731269	Up
ENSG00000236337	FMR1-IT1	sense_intronic	12.9297	1.61604	0.00130665	0.00736512	Up
ENSG00000228434	AC004951.1	lincRNA	27.9779	1.09969	0.00131572	0.00740774	Up
ENSG00000254556	AF131215.2	sense_intronic	7.13141	2.49455	0.00135403	0.00760125	Up
ENSG00000270110	AL353593.3	antisense	7.78034	2.23002	0.00135606	0.0076107	Up
ENSG00000256973	AC053513.1	lincRNA	15.5516	1.47484	0.00135794	0.00761838	Up
ENSG00000223442	TH2LCRR	antisense	17.3352	1.35102	0.00136911	0.00767324	Up
ENSG00000223528	AL359094.1	antisense	7.64399	2.3777	0.0013711	0.00768148	Up
ENSG00000232518	AC074366.1	antisense	5.5647	3.0413	0.00141692	0.00791418	Up
ENSG00000233682	AL356417.2	antisense	10.2989	-2.08625	0.00142313	0.00794284	Down
ENSG00000227463	AL390838.1	lincRNA	6.384	2.58917	0.00142764	0.00796499	Up
ENSG00000267255	AC011498.3	antisense	12.548	1.65729	0.00143484	0.00800216	Up
ENSG00000267147	LINC01842	lincRNA	15.4972	-1.5791	0.00143852	0.00801865	Down
ENSG00000248445	SEMA6A-AS1	antisense	27.0473	1.07965	0.00146648	0.00815703	Up
ENSG00000270182	AC004080.4	sense_intronic	30.1835	1.03207	0.0014683	0.00816616	Up
ENSG00000237768	AL731563.2	antisense	2.51334	4.89768	0.00146909	0.00816747	Up
ENSG00000269653	AC011479.3	sense_intronic	2.51334	4.89768	0.00146909	0.00816747	Up
ENSG00000240401	AC012358.3	antisense	14.7108	1.59464	0.00149283	0.00828179	Up
ENSG00000250241	AC105383.1	lincRNA	33.2276	1.04173	0.00151377	0.00838433	Up
ENSG00000225721	AL592166.1	antisense	24.8591	1.166	0.00157578	0.00868432	Up
ENSG00000187013	C17orf82	lincRNA	31.3021	-1.01773	0.00165661	0.00908795	Down
ENSG00000231616	AL354733.2	antisense	10.2912	1.80323	0.00168377	0.0092169	Up
ENSG00000258940	AL132639.2	antisense	24.3903	-1.13643	0.00168874	0.00924022	Down
ENSG00000277744	AC011462.4	sense_intronic	23.4549	1.18338	0.00172049	0.00939655	Up
ENSG00000271825	AC019080.3	antisense	6.10087	2.80756	0.00172735	0.009427	Up
ENSG00000249532	AC106864.1	antisense	7.98869	2.28257	0.00173702	0.00947271	Up
ENSG00000280384	FP325332.1	sense_intronic	5.89629	2.76443	0.00176165	0.00959175	Up
ENSG00000239300	AC080162.1	antisense	16.729	1.40788	0.00178469	0.00969101	Up
ENSG00000228201	AL022341.1	antisense	23.3231	-1.18742	0.00178852	0.00970586	Down
ENSG00000251127	AC091173.1	lincRNA	9.45958	1.90787	0.00182376	0.0098862	Up
ENSG00000254484	AP002336.1	sense_intronic	4.88341	3.27773	0.00186612	0.0100837	Up
ENSG00000280620	SCAANT1	antisense	5.01404	3.95138	0.00186605	0.0100837	Up
ENSG00000249906	AC006487.1	antisense	6.25914	2.54249	0.0018731	0.0101178	Up
ENSG00000234567	AL024497.2	antisense	4.8764	3.2817	0.00191926	0.0103394	Up
ENSG00000178440	LINC00843	lincRNA	16.766	1.35503	0.00193384	0.010409	Up
ENSG00000250280	AC026124.1	sense_intronic	4.75054	3.88221	0.00193874	0.0104316	Up
ENSG00000262966	AC005695.1	antisense	14.457	1.57756	0.00194475	0.0104602	Up
ENSG00000224903	AC005534.1	antisense	23.1268	1.16736	0.00194525	0.0104615	Up
ENSG00000231079	AC105402.3	antisense	8.87627	1.9568	0.00196085	0.0105366	Up
ENSG00000227589	AL136528.1	antisense	4.62577	3.81984	0.00196812	0.0105691	Up
ENSG00000225420	AC104134.1	antisense	6.72803	2.42261	0.0019983	0.0107098	Up
ENSG00000258682	AL132989.1	sense_overlapping	27.5715	1.01685	0.00203735	0.0109013	Up
ENSG00000272482	AC254633.1	lincRNA	20.3149	1.2674	0.00209026	0.0111561	Up
ENSG00000229521	MYCBP2-AS2	sense_intronic	2.49695	4.89095	0.0020968	0.0111852	Up
ENSG00000234084	AL049552.1	antisense	23.6109	1.15239	0.00210465	0.0112194	Up
ENSG00000245025	AC107959.1	antisense	17.7859	1.28972	0.0021137	0.0112595	Up
ENSG00000268055	AC067969.1	antisense	5.41623	2.98994	0.00213725	0.0113699	Up
ENSG00000259644	AC022613.3	sense_intronic	9.67752	1.84198	0.00223634	0.0118317	Up
ENSG00000225555	AP000320.1	antisense	5.6957	2.6948	0.00224347	0.0118638	Up
ENSG00000258515	AL355075.2	antisense	16.2777	1.35862	0.0022727	0.0119955	Up
ENSG00000261669	AC008731.1	antisense	12.5425	1.55765	0.0022977	0.0121115	Up
ENSG00000230084	AC006059.1	antisense	18.3357	1.2751	0.002314	0.0121813	Up
ENSG00000283982	AL445623.2	lincRNA	9.14897	1.98432	0.00233147	0.0122589	Up
ENSG00000260743	AC007823.1	lincRNA	9.24007	1.87288	0.00234446	0.0123213	Up
ENSG00000235947	EGOT	lincRNA	5.84194	-2.84837	0.00237721	0.0124801	Down
ENSG00000258745	AL358334.3	antisense	9.58827	1.80074	0.00245902	0.0128548	Up
ENSG00000261529	AC100774.1	sense_intronic	2.30762	4.77882	0.00246747	0.0128944	Up
ENSG00000266805	AP005432.1	sense_intronic	3.50314	4.35994	0.00249941	0.0130382	Up
ENSG00000253955	AC008663.2	antisense	11.0693	1.73473	0.00252401	0.0131418	Up
ENSG00000255471	AP001528.2	antisense	6.9863	2.26213	0.00261642	0.013564	Up
ENSG00000273369	AC096586.2	antisense	9.08878	1.85127	0.00262254	0.0135894	Up
ENSG00000235724	AC009299.3	antisense	6.79019	2.44405	0.00263898	0.0136634	Up
ENSG00000225218	AP001628.1	lincRNA	21.1162	1.16138	0.00267052	0.0138025	Up
ENSG00000272219	AC005072.1	sense_intronic	4.46685	3.74969	0.00267808	0.0138302	Up
ENSG00000276097	AC006538.3	sense_intronic	3.35532	4.28889	0.00268745	0.0138683	Up
ENSG00000283029	AL139099.4	non_coding	3.36472	4.29413	0.00268764	0.0138683	Up
ENSG00000261471	AC092145.1	antisense	4.41221	3.75834	0.00271297	0.0139816	Up
ENSG00000256481	AP006333.2	antisense	8.84911	1.92874	0.00278022	0.0142944	Up
ENSG00000272719	AC006483.2	antisense	2.27376	4.76284	0.00288849	0.0147883	Up
ENSG00000259116	AL049869.3	antisense	7.20874	2.28679	0.00290781	0.014871	Up
ENSG00000225643	AL606491.1	lincRNA	4.2136	3.68201	0.00293783	0.0150072	Up
ENSG00000267026	AL136084.2	antisense	9.17171	2.00405	0.00294213	0.0150275	Up
ENSG00000249249	AC010226.1	antisense	8.18601	1.97811	0.00295037	0.0150678	Up
ENSG00000266990	AC004528.1	antisense	9.0914	1.85733	0.00296298	0.0151248	Up
ENSG00000251186	AC105345.2	antisense	5.11952	2.88035	0.00301193	0.0153468	Up
ENSG00000236914	LINC01852	lincRNA	9.72629	-1.8388	0.00303951	0.0154766	Down
ENSG00000272834	AL022238.3	antisense	7.72674	2.03357	0.00306404	0.015589	Up
ENSG00000260932	AC009119.3	antisense	5.55644	2.6499	0.00309803	0.0157439	Up
ENSG00000261684	AC018362.1	antisense	5.60742	2.65876	0.0032186	0.0162949	Up
ENSG00000285948	AC123768.5	antisense	8.81263	1.91791	0.00331887	0.0167318	Up
ENSG00000263531	AC130324.1	antisense	7.89494	2.05871	0.0033715	0.0169682	Up
ENSG00000235397	EPN2-AS1	antisense	6.50517	2.3696	0.0034485	0.0173156	Up
ENSG00000267838	AC245884.8	lincRNA	14.5498	1.40901	0.00357149	0.0178631	Up
ENSG00000204584	FLJ45513	antisense	14.636	1.35248	0.0036027	0.0179989	Up
ENSG00000228133	AC099684.1	antisense	4.17744	3.65709	0.00361627	0.0180583	Up
ENSG00000257298	AC008147.2	sense_intronic	9.04751	1.94905	0.0036503	0.0182039	Up
ENSG00000253563	NKX2-1-AS1	antisense	3.50841	-4.12232	0.0037059	0.0184355	Down
ENSG00000197670	AL157838.1	antisense	15.996	1.3281	0.00374516	0.0186099	Up
ENSG00000224707	E2F3-IT1	sense_intronic	4.06796	3.63027	0.00375835	0.0186607	Up
ENSG00000269938	AC068790.2	sense_intronic	15.2271	1.37821	0.00379464	0.0188241	Up
ENSG00000265791	AC127024.4	sense_intronic	11.7643	1.59927	0.00379725	0.0188349	Up
ENSG00000248416	AC107464.2	antisense	3.19954	4.21394	0.00380381	0.0188569	Up
ENSG00000224614	TNK2-AS1	antisense	24.9077	1.01923	0.00387216	0.0191487	Up
ENSG00000262171	AC130651.1	antisense	6.8065	2.19323	0.00387752	0.0191699	Up
ENSG00000179219	LINC00311	lincRNA	4.18004	3.67206	0.00397848	0.0195891	Up
ENSG00000258171	LINC02412	lincRNA	2.18538	4.69139	0.00398099	0.0195993	Up
ENSG00000262905	AC015853.1	antisense	9.79892	1.744	0.00401507	0.0197407	Up
ENSG00000204620	AC115618.1	antisense	25.5948	-1.01222	0.00403869	0.0198481	Down
ENSG00000273350	AC004832.5	sense_intronic	6.01976	2.48061	0.00404251	0.0198624	Up
ENSG00000259103	AF107885.2	antisense	4.86553	2.81725	0.00409051	0.0200516	Up
ENSG00000251224	CNOT10-AS1	antisense	7.652	2.02582	0.00410607	0.0201211	Up
ENSG00000263307	AC007216.4	antisense	16.478	1.25208	0.00418442	0.0204621	Up
ENSG00000250734	AL391335.1	antisense	7.60677	1.98336	0.00419414	0.0205006	Up
ENSG00000228925	AC016722.2	antisense	14.6383	1.37857	0.0042429	0.0207168	Up
ENSG00000267470	ZNF571-AS1	antisense	14.3471	1.3895	0.00426006	0.0207953	Up
ENSG00000267262	AC011444.2	antisense	2.10158	4.64877	0.00429713	0.0209577	Up
ENSG00000234883	MIR155HG	lincRNA	7.25512	2.11152	0.00435619	0.0212154	Up
ENSG00000272103	AC026741.1	lincRNA	12.9563	1.42538	0.00436859	0.0212641	Up
ENSG00000264270	AC087749.1	antisense	2.16888	4.68328	0.00445686	0.0216272	Up
ENSG00000278341	AC138028.6	antisense	15.2053	1.41884	0.00445656	0.0216272	Up
ENSG00000205971	AC074389.1	lincRNA	2.11808	4.65714	0.00447527	0.0217047	Up
ENSG00000276071	AC074138.1	lincRNA	21.3957	1.12594	0.00449588	0.0217903	Up
ENSG00000234336	JAZF1-AS1	antisense	2.25191	-4.52533	0.00456563	0.022097	Down
ENSG00000259895	AC106820.2	antisense	18.2396	1.1619	0.0046088	0.0222864	Up
ENSG00000260060	AC009088.1	antisense	15.0996	1.3332	0.00465871	0.0225057	Up
ENSG00000260532	AL031598.1	lincRNA	12.8637	1.48326	0.00473171	0.0228061	Up
ENSG00000227929	SRGAP3-AS3	antisense	2.1348	4.66575	0.00486521	0.0233834	Up
ENSG00000249604	AC096564.2	antisense	8.33965	1.83755	0.00486919	0.0234	Up
ENSG00000230970	HHATL-AS1	antisense	3.00323	4.12292	0.00490326	0.0235458	Up
ENSG00000232536	AL365436.2	sense_intronic	7.16465	2.07349	0.0049133	0.0235889	Up
ENSG00000275620	FLJ16779	antisense	16.0519	1.26503	0.00491651	0.0236018	Up
ENSG00000176349	AC104129.1	antisense	4.71717	2.75645	0.00503872	0.0240867	Up
ENSG00000235494	AL590705.2	lincRNA	3.01722	4.12293	0.00509554	0.0243347	Up
ENSG00000266456	AP001178.3	antisense	18.6375	1.20939	0.00518899	0.0247197	Up
ENSG00000260891	AC020978.3	antisense	5.17142	2.53656	0.00528605	0.0251172	Up
ENSG00000273302	AC016747.3	sense_intronic	8.27323	1.80441	0.00529118	0.0251362	Up
ENSG00000261480	GOLGA8M	lincRNA	2.08497	4.63965	0.0053157	0.0252284	Up
ENSG00000278276	AL110115.2	lincRNA	2.98683	4.1171	0.0053179	0.0252361	Up
ENSG00000253796	AC104248.1	antisense	3.22183	-3.996	0.00536518	0.0254251	Down
ENSG00000228153	AL161793.1	lincRNA	3.87853	3.55795	0.00538543	0.0255128	Up
ENSG00000263120	AC004584.3	sense_intronic	7.19741	2.07826	0.00539332	0.0255448	Up
ENSG00000236091	LINC02243	lincRNA	6.26568	-2.28367	0.00551787	0.02604	Down
ENSG00000177553	AL953897.1	antisense	4.83515	2.8243	0.00557949	0.0263	Up
ENSG00000237738	RNF216-IT1	sense_intronic	2.98357	4.11076	0.0055912	0.0263412	Up
ENSG00000267065	LINC02080	lincRNA	2.08508	4.63954	0.00562692	0.0264898	Up
ENSG00000284966	AL138689.2	antisense	8.50485	1.73242	0.00567243	0.0266643	Up
ENSG00000214145	LINC00887	lincRNA	10.1895	1.56022	0.00567639	0.0266801	Up
ENSG00000261668	AC093591.2	antisense	14.9655	2.40279	0.00574594	0.0269727	Up
ENSG00000270462	AC005034.2	antisense	3.80457	3.54607	0.00575524	0.0270077	Up
ENSG00000283689	AC018553.2	antisense	13.7524	-1.33955	0.00576942	0.0270628	Down
ENSG00000279636	LINC00216	lincRNA	7.3906	1.93145	0.00577776	0.0270876	Up
ENSG00000248787	AC092903.2	lincRNA	11.8645	1.45392	0.00583907	0.0273403	Up
ENSG00000254501	AP003068.1	antisense	5.78959	-2.44656	0.0059163	0.0276669	Down
ENSG00000232754	AL035658.1	antisense	1.96284	4.54345	0.00599202	0.0279649	Up
ENSG00000260922	AC009139.1	antisense	4.73191	2.748	0.0060271	0.0281138	Up
ENSG00000256325	AC025423.1	antisense	10.5234	1.60232	0.00611262	0.0284647	Up
ENSG00000229111	MED4-AS1	antisense	4.63598	2.75002	0.00611903	0.0284826	Up
ENSG00000239705	AL354710.2	antisense	20.2722	1.08458	0.00614933	0.0286086	Up
ENSG00000228115	AL161725.2	sense_intronic	4.15321	3.02779	0.00618484	0.0287474	Up
ENSG00000175604	AC007601.1	antisense	2.97023	4.11092	0.00618764	0.0287536	Up
ENSG00000240373	SEC62-AS1	antisense	5.05891	2.49738	0.00619537	0.0287732	Up
ENSG00000230155	FO393401.1	antisense	7.70635	1.8551	0.0063274	0.0293057	Up
ENSG00000236081	ELFN1-AS1	lincRNA	1.96295	4.54355	0.00636602	0.0294559	Up
ENSG00000279685	MAPT-IT1	sense_intronic	4.15332	3.02788	0.00649232	0.0299652	Up
ENSG00000267682	AC016590.2	sense_intronic	7.71155	1.84528	0.00654077	0.0301605	Up
ENSG00000276523	AC025287.3	antisense	17.9287	1.12367	0.00655309	0.0302047	Up
ENSG00000253567	AC025871.1	antisense	2.0131	4.57166	0.00655956	0.0302283	Up
ENSG00000271553	AC018638.7	lincRNA	8.71674	1.76618	0.00657151	0.0302771	Up
ENSG00000273473	BX649601.1	lincRNA	16.4545	-1.19418	0.00661447	0.030437	Down
ENSG00000230368	FAM41C	lincRNA	2.81423	4.02588	0.00662952	0.0304972	Up
ENSG00000274215	AC106028.4	lincRNA	3.21619	-3.99413	0.00677921	0.0311175	Down
ENSG00000222007	AC064874.1	antisense	1.9293	4.52475	0.0067832	0.0311197	Up
ENSG00000227161	AC092755.1	sense_overlapping	1.92919	4.52468	0.0067846	0.0311197	Up
ENSG00000275532	AC006449.2	antisense	14.3476	1.32227	0.00681017	0.0312208	Up
ENSG00000268231	AC008743.1	sense_intronic	9.43938	1.63951	0.0068213	0.0312653	Up
ENSG00000260403	AC120498.3	antisense	7.21635	1.90483	0.00683444	0.0313191	Up
ENSG00000244055	AC007566.1	antisense	23.534	1.03406	0.00692854	0.0316619	Up
ENSG00000263603	AC127024.2	lincRNA	16.3845	1.17163	0.00694939	0.0317473	Up
ENSG00000267610	AC007787.1	antisense	2.01321	4.572	0.00701957	0.0320151	Up
ENSG00000228886	AL138963.1	lincRNA	4.16805	3.01604	0.00707401	0.032219	Up
ENSG00000258545	RHOXF1-AS1	antisense	7.73612	1.84539	0.0071214	0.0323995	Up
ENSG00000276449	AC004076.2	antisense	15.8413	1.17344	0.00723251	0.0328468	Up
ENSG00000251307	AC026704.1	antisense	4.97074	2.49518	0.0074553	0.0337213	Up
ENSG00000259563	AC025430.1	antisense	6.44717	2.10579	0.00745852	0.0337324	Up
ENSG00000228290	TBX18-AS1	antisense	4.4685	2.66901	0.00746989	0.0337735	Up
ENSG00000230612	AC004039.1	antisense	17.4252	1.1162	0.00749153	0.0338506	Up
ENSG00000254397	AC132192.1	antisense	8.61476	1.75276	0.00776262	0.0349117	Up
ENSG00000275481	AC025031.4	lincRNA	18.2889	1.11096	0.00777985	0.0349821	Up
ENSG00000254495	AP000487.2	antisense	5.00907	2.48597	0.0078182	0.0351367	Up
ENSG00000271996	AC019080.4	antisense	9.09432	1.70901	0.00783403	0.0351935	Up
ENSG00000259439	LINC01833	lincRNA	11.7741	-1.42388	0.00784562	0.0352349	Down
ENSG00000268650	AC005759.1	antisense	13.2485	1.29913	0.00791882	0.0355132	Up
ENSG00000260046	AL162632.3	lincRNA	1.94634	4.53421	0.00793969	0.035578	Up
ENSG00000264273	AC107982.2	antisense	3.63009	3.45405	0.00797903	0.0357331	Up
ENSG00000268743	AC008737.1	sense_intronic	6.80921	1.99717	0.00797995	0.0357331	Up
ENSG00000272368	AC074032.1	antisense	13.0913	1.34909	0.00803234	0.0359314	Up
ENSG00000239480	AC073517.1	antisense	8.43769	1.69983	0.0081417	0.0363435	Up
ENSG00000241479	AC074033.1	antisense	1.97484	-4.33217	0.00814373	0.036349	Down
ENSG00000265656	AC106037.2	antisense	5.79766	2.16052	0.00824278	0.0367276	Up
ENSG00000228063	LYPLAL1-DT	antisense	2.83793	4.03252	0.00832697	0.036992	Up
ENSG00000229739	AL596220.1	antisense	11.2536	1.41429	0.00836009	0.0371091	Up
ENSG00000275910	AC138932.5	antisense	15.3164	1.25436	0.00851664	0.0376982	Up
ENSG00000261335	AC005837.1	antisense	17.9347	-1.10521	0.00875419	0.0385916	Down
ENSG00000274364	AL110115.1	sense_intronic	4.52882	2.69097	0.00889091	0.0391359	Up
ENSG00000275097	AC024940.5	3prime_overlapping_ncRNA	9.13273	1.58682	0.00895465	0.0393891	Up
ENSG00000256250	AC073912.1	lincRNA	6.97312	1.85838	0.00896927	0.0394416	Up
ENSG00000264278	ZNF236-DT	lincRNA	21.1511	-1.03382	0.00902516	0.039652	Down
ENSG00000263300	AC015853.3	antisense	4.30573	2.61188	0.00915077	0.0400886	Up
ENSG00000223842	AL360093.1	lincRNA	4.96635	2.4705	0.00923682	0.0404216	Up
ENSG00000285658	AC127035.1	antisense	5.89438	2.17078	0.00923886	0.0404218	Up
ENSG00000258323	AC073575.1	antisense	5.70822	2.12388	0.00924875	0.0404498	Up
ENSG00000265478	AC107982.3	lincRNA	7.37346	1.75782	0.00926709	0.040518	Up
ENSG00000273387	AC005005.3	antisense	4.6502	2.70123	0.00929544	0.04061	Up
ENSG00000262188	LINC01978	lincRNA	2.64904	3.9286	0.00937229	0.0408892	Up
ENSG00000253754	AC087620.1	antisense	4.39412	2.61479	0.00944484	0.041149	Up
ENSG00000225376	TMEM246-AS1	antisense	5.16818	2.21971	0.00944593	0.0411497	Up
ENSG00000247011	AC005920.1	lincRNA	9.63568	1.54244	0.00963988	0.0418629	Up
ENSG00000234578	AL355483.4	antisense	2.62239	3.91481	0.00968716	0.0420476	Up
ENSG00000273449	AC093788.1	lincRNA	13.3978	1.24702	0.00975651	0.0422601	Up
ENSG00000274987	AC092794.1	antisense	9.04996	1.68616	0.00975806	0.0422601	Up
ENSG00000231393	AL357874.2	antisense	11.0441	1.38512	0.00982676	0.0425078	Up
ENSG00000267709	AC024592.2	antisense	13.7999	1.24352	0.00988787	0.0427346	Up
ENSG00000177788	AL162595.1	bidirectional_promoter_lncRNA	19.705	1.07528	0.00990377	0.0427949	Up
ENSG00000285212	AL009178.3	lincRNA	4.89758	2.4182	0.00994365	0.0429338	Up
ENSG00000274554	AC083806.2	antisense	9.38318	1.72501	0.0100455	0.0432637	Up
ENSG00000229996	AC093585.1	antisense	3.51431	3.38597	0.0100613	0.0433195	Up
ENSG00000283415	AC087280.2	lincRNA	3.88009	2.88335	0.0101448	0.0436151	Up
ENSG00000232586	KIAA1614-AS1	antisense	5.48905	2.29926	0.0102439	0.0439899	Up
ENSG00000261369	AC007533.1	antisense	3.4908	3.38735	0.0103811	0.0445016	Up
ENSG00000260884	AC009120.3	lincRNA	18.1831	1.04444	0.0106576	0.0455592	Up
ENSG00000265739	AC104984.3	antisense	4.76197	2.41497	0.0106615	0.0455713	Up
ENSG00000266498	AC055811.3	lincRNA	8.16258	1.784	0.0107367	0.0458309	Up
ENSG00000260418	AL023284.4	lincRNA	15.4009	-1.15286	0.0108309	0.0461532	Down
ENSG00000265142	MIR133A1HG	antisense	9.42089	1.51667	0.0108875	0.0463627	Up
ENSG00000230749	MEIS1-AS2	antisense	7.63686	1.6791	0.0109395	0.0465398	Up
ENSG00000274719	AC012653.2	sense_intronic	9.81515	1.48188	0.0110975	0.0471031	Up
ENSG00000246422	AC008781.2	antisense	4.66441	2.36345	0.0111085	0.0471362	Up
ENSG00000240057	AC078785.1	antisense	18.7237	-1.08909	0.0112182	0.0475063	Down
ENSG00000234206	AL121957.1	antisense	11.4564	1.34925	0.0112291	0.0475433	Up
ENSG00000274403	AC090510.2	antisense	8.56283	1.71482	0.0112565	0.0476458	Up
ENSG00000262881	CR936218.2	antisense	2.60535	3.90718	0.0114854	0.0485127	Up
ENSG00000189238	LINC00943	lincRNA	6.27811	-2.01903	0.0115093	0.048595	Down
ENSG00000259322	AC090607.1	antisense	4.6573	2.36724	0.0115562	0.0487558	Up
ENSG00000227083	L29074.1	antisense	5.91789	2.17075	0.0115786	0.0488366	Up
ENSG00000267882	AL031666.2	antisense	4.20774	2.55546	0.0116781	0.0492124	Up
ENSG00000249304	AC104779.1	antisense	2.77761	-3.7669	0.0117554	0.0494926	Down
ENSG00000272572	AL138762.1	antisense	18.5677	-1.10806	0.0117647	0.0495271	Down
ENSG00000258454	AC016526.2	sense_overlapping	3.88313	2.89892	0.0118537	0.0498449	Up

## Sheet: Q-PCR detected
DEGs, DECs and DELs detected by Q-PCR
10 up-regulated DEGs		10 up-regulated DECs	10 up-regulated DELs
ID	Name	Name	ID	Name
ENSG00000197381	ADARB1	hsa_circ_14850	ENSG00000236081	ELFN1-AS1
ENSG00000172497	ACOT12	hsa_circ_17142	ENSG00000258593	AL583810.1
ENSG00000215644	GCGR	hsa_circ_07102	ENSG00000205971	AC074389.1
ENSG00000188393	CLEC2A	hsa_circ_03171	ENSG00000262686	GLIS2-AS1
ENSG00000164106	SCRG1	hsa_circ_03846	ENSG00000261480	GOLGA8M
ENSG00000124092	CTCFL	hsa_circ_30495	ENSG00000225498	AC002064.1
ENSG00000111241	FGF6	hsa_circ_08238	ENSG00000225643	AL606491.1
ENSG00000127472	PLA2G5	hsa_circ_21135	ENSG00000283973	AC099795.1
ENSG00000188133	TMEM215	hsa_circ_20660	ENSG00000269967	AL136115.2
ENSG00000142615	CELA2A	hsa_circ_00802	ENSG00000179219	LINC00311
10 down-regulated DEGs		10 down-regulated DECs	10 down-regulated DELs
ID	Name	Name	ID	Name
ENSG00000268916	CSAG3	hsa_circ_17979	ENSG00000256128	LINC00944
ENSG00000271503	CCL5	hsa_circ_05313	ENSG00000236091	LINC02243
ENSG00000171855	IFNB1	hsa_circ_01486	ENSG00000235947	EGOT
ENSG00000008517	IL32	hsa_circ_25324	ENSG00000189238	LINC00943
ENSG00000183778	B3GALT5	hsa_circ_31088	ENSG00000263812	LINC00908
ENSG00000119922	IFIT2	hsa_circ_21006	ENSG00000260186	LINC02137
ENSG00000170454	KRT75	hsa_circ_09334	ENSG00000268649	AL132655.2
ENSG00000119917	IFIT3	hsa_circ_06867	ENSG00000223749	MIR503HG
ENSG00000169245	CXCL10	hsa_circ_05882	ENSG00000280303	ERICD
ENSG00000135114	OASL	hsa_circ_00856	ENSG00000260418	AL023284.4
