# Supplementary material for: Transcription-wide impact by RESCUE-induced off-target single-nucleotide variants in mammalian cells
Source: J Mol Cell Biol. 2023 Feb 23;15(2):mjad011. doi: 10.1093/jmcb/mjad011 (PMC10485882; doi:10.1093/jmcb/mjad011)
Supplement: mjad011_Supplemental_Files [file mjad011_supplemental_files.zip › Supplementary Table S5-6.xls]

## Sheet: Supplementary Table S5
Table S5 A-to-I RNA off-target SNV associated DEGs, DECs, and DELs in CTNNB1, KRAS and non-target editing groups.
Gene_name	Type	baseMean	log2Fold	pvalue	qvalue	Experiment Group
hsa_circ_06706	circRNA	78.4118	-1.46924	1.7e-12	2.45e-11	CTNNB1
hsa_circ_09701	circRNA	24.81	-1.68547	1.02e-05	7.55e-05	CTNNB1
hsa_circ_02438	circRNA	27.9967	-1.33961	0.000139735	0.000873496	CTNNB1
hsa_circ_15125	circRNA	26.6133	-1.34139	0.000304825	0.00178586	CTNNB1
hsa_circ_12956	circRNA	15.5335	-1.62972	0.000427965	0.00243385	CTNNB1
hsa_circ_15720	circRNA	27.5492	-1.19731	0.000560218	0.00311964	CTNNB1
hsa_circ_10507	circRNA	12.3289	1.78556	0.000930167	0.00495831	CTNNB1
hsa_circ_02051	circRNA	8.89286	2.23284	0.00101216	0.0053569	CTNNB1
hsa_circ_20938	circRNA	25.1638	1.17896	0.00159491	0.0080521	CTNNB1
hsa_circ_12767	circRNA	22.1019	1.19344	0.00200371	0.00987536	CTNNB1
hsa_circ_13412	circRNA	28.2033	1.01008	0.00226128	0.0110045	CTNNB1
hsa_circ_26151	circRNA	3.71193	4.24333	0.0025822	0.0123868	CTNNB1
hsa_circ_13820	circRNA	15.5818	1.39929	0.00275703	0.0131283	CTNNB1
hsa_circ_20118	circRNA	12.273	1.54976	0.00357358	0.0165005	CTNNB1
hsa_circ_17225	circRNA	6.39673	2.36265	0.00413018	0.0187805	CTNNB1
hsa_circ_14463	circRNA	2.19137	4.53198	0.00513437	0.0226592	CTNNB1
hsa_circ_24968	circRNA	9.88972	-1.62104	0.0053819	0.0236011	CTNNB1
hsa_circ_25990	circRNA	12.0059	1.38982	0.00840696	0.0347206	CTNNB1
hsa_circ_15059	circRNA	4.52257	-2.61023	0.00878716	0.0360032	CTNNB1
hsa_circ_31669	circRNA	2.95209	3.86698	0.00900171	0.0367774	CTNNB1
hsa_circ_32897	circRNA	3.74993	-2.88542	0.0119406	0.0467623	CTNNB1
hsa_circ_11032	circRNA	5.57945	2.1179	0.0127532	0.0495271	CTNNB1
hsa_circ_20437	circRNA	14.6286	-1.13344	0.0128585	0.0498899	CTNNB1
AC067852.2	antisense	335.241	-1.17035	2.84e-29	1.24e-27	CTNNB1
AC093495.1	antisense	184.071	1.58039	1.2e-23	3.75e-22	CTNNB1
AC000120.1	sense_overlapping	29.1748	1.92685	6.4e-08	6.13e-07	CTNNB1
LINC00624	antisense	66.1469	1.04818	8.22e-06	6.16e-05	CTNNB1
RNF157-AS1	antisense	37.1158	1.29303	2.49e-05	0.000174606	CTNNB1
AP000550.1	lincRNA	33.8137	1.44733	2.57e-05	0.000179839	CTNNB1
AC010320.2	antisense	8.83952	3.54216	4.03e-05	0.000274102	CTNNB1
AC092574.2	antisense	12.632	2.05271	0.000227646	0.0013625	CTNNB1
LINC00843	lincRNA	18.0366	1.23918	0.00338087	0.015723	CTNNB1
VCAN-AS1	antisense	8.41418	1.7692	0.00764221	0.032016	CTNNB1
AL161452.1	antisense	7.29217	-1.89159	0.00766788	0.0321092	CTNNB1
ADARB1	Gene	101240	7.79205	0	0	CTNNB1
GRN	Gene	4263.27	-1.25715	1.96e-222	6.94e-219	CTNNB1
SQSTM1	Gene	4272.02	-1.04449	7.25e-166	1.33e-162	CTNNB1
NFKB2	Gene	3721.85	-1.16798	5.66e-155	9.3e-152	CTNNB1
MBOAT7	Gene	2519.98	-1.12059	4.4e-139	6.32e-136	CTNNB1
JUND	Gene	3339.87	-1.05827	1.64e-110	1.72e-107	CTNNB1
ISG15	Gene	1185.87	-2.76397	2.18e-105	2.09e-102	CTNNB1
TSEN34	Gene	1331.92	-1.096	7.28e-91	4.41e-88	CTNNB1
PSME1	Gene	1158.77	-1.15716	1.22e-87	6.46e-85	CTNNB1
HERC5	Gene	1025.35	-1.20848	2.59e-80	1.13e-77	CTNNB1
JMJD8	Gene	971.991	-1.12344	7.39e-71	2.27e-68	CTNNB1
ZNF358	Gene	1259.82	-1.05225	7.23e-66	1.7e-63	CTNNB1
TNFAIP3	Gene	583.477	-1.38381	5.52e-61	1.13e-58	CTNNB1
MSX1	Gene	931.299	-1.08976	3.48e-60	6.88e-58	CTNNB1
HLA-A	Gene	1159.8	-1.08115	1.81e-56	3.14e-54	CTNNB1
TNFRSF12A	Gene	939.826	-1.1126	3.8e-56	6.55e-54	CTNNB1
CEBPB	Gene	753.685	-1.20386	9.84e-52	1.35e-49	CTNNB1
SLC52A2	Gene	683.265	-1.03766	1.98e-45	2.01e-43	CTNNB1
RELB	Gene	453.369	-1.29125	3.49e-44	3.31e-42	CTNNB1
CCDC71	Gene	545.586	-1.24455	2e-42	1.75e-40	CTNNB1
RHOG	Gene	605.668	-1.07048	6.66e-40	5.12e-38	CTNNB1
ORAI1	Gene	520.957	-1.08184	2.86e-37	1.93e-35	CTNNB1
HILPDA	Gene	2235.82	1.27523	4.72e-34	2.71e-32	CTNNB1
SMPD1	Gene	338.615	-1.22602	2.31e-33	1.28e-31	CTNNB1
CHMP6	Gene	405.037	-1.08886	4.2e-31	2.06e-29	CTNNB1
LOXL1	Gene	398.982	-1.02006	3.32e-25	1.14e-23	CTNNB1
SHROOM1	Gene	277.835	-1.01406	4.78e-17	9.93e-16	CTNNB1
LSM12	Gene	1431.66	-1.03302	3.26e-13	5.01e-12	CTNNB1
CITED4	Gene	166.857	-1.00508	7.98e-13	1.19e-11	CTNNB1
MYO1H	Gene	34.8033	1.34168	3.97e-05	0.000270167	CTNNB1
ZBED6	Gene	21.8981	1.55864	7e-05	0.00045908	CTNNB1
TREH	Gene	9.39206	1.95819	0.00191877	0.00949438	CTNNB1
CFAP57	Gene	12.6967	1.51894	0.00310942	0.0146067	CTNNB1
HCRTR1	Gene	22.9802	1.09821	0.0041585	0.0188944	CTNNB1
C4orf50	Gene	14.2806	1.33789	0.00605787	0.0261612	CTNNB1
CHADL	Gene	15.7568	1.16349	0.00959072	0.0387673	CTNNB1
AL031708.1	Gene	21.5388	1.10537	0.0111473	0.0440947	CTNNB1
hsa_circ_05569	circRNA	35.5783	-1.06657	0.000432421	0.0027244	Non-target
hsa_circ_18365	circRNA	9.32417	2.17576	0.000689188	0.00414861	Non-target
hsa_circ_01995	circRNA	26.1682	-1.18403	0.000723403	0.00433866	Non-target
hsa_circ_21966	circRNA	14.4821	-1.60203	0.00127306	0.00720052	Non-target
hsa_circ_17713	circRNA	19.6842	-1.23482	0.00224537	0.011871	Non-target
hsa_circ_22116	circRNA	10.6622	-1.7117	0.00332594	0.0167541	Non-target
hsa_circ_18746	circRNA	15.5194	1.35064	0.00350276	0.0175629	Non-target
hsa_circ_17832	circRNA	17.8057	-1.17209	0.00582578	0.0272964	Non-target
hsa_circ_29313	circRNA	5.73551	2.13385	0.00953096	0.0414631	Non-target
hsa_circ_16837	circRNA	3.84249	2.8948	0.00997932	0.0430562	Non-target
AC003681.1	antisense	242.497	1.06251	1.63e-19	5.42e-18	Non-target
AC010320.2	antisense	6.82597	3.35151	0.000206787	0.00139593	Non-target
AC018638.7	lincRNA	8.71674	1.76618	0.00657151	0.0302771	Non-target
ISG15	Gene	1034.76	-2.81422	5.58e-287	2.75e-283	Non-target
NFKB2	Gene	3242.78	-1.19862	4.88e-108	6.76e-105	Non-target
MBOAT7	Gene	2244.88	-1.05193	4.39e-80	3.6e-77	Non-target
MAF1	Gene	1484.06	-1.00534	1.06e-74	7.98e-72	Non-target
TSEN34	Gene	1189.3	-1.01639	2.17e-65	1.16e-62	Non-target
HERC5	Gene	912.4	-1.14165	1.44e-62	6.44e-60	Non-target
HILPDA	Gene	2543.41	1.78126	4.76e-59	1.82e-56	Non-target
CTDSP1	Gene	1059.22	-1.00148	1.28e-58	4.83e-56	Non-target
ZNF358	Gene	1077.89	-1.16561	8.5e-58	3.11e-55	Non-target
JMJD8	Gene	857.357	-1.09316	6.11e-57	2.1e-54	Non-target
PSME1	Gene	1050.88	-1.00734	1.76e-55	5.57e-53	Non-target
LIMD2	Gene	628.47	-1.18269	3.79e-54	1.15e-51	Non-target
MSX1	Gene	810.475	-1.13231	1.44e-52	4.02e-50	Non-target
EMILIN3	Gene	709.827	-1.07912	7.52e-49	1.73e-46	Non-target
RELB	Gene	387.707	-1.42629	2.01e-44	3.48e-42	Non-target
SLC52A2	Gene	591.78	-1.08875	2.88e-43	4.72e-41	Non-target
TMEM121	Gene	422.749	-1.30628	3.38e-41	4.8e-39	Non-target
RHOG	Gene	530.302	-1.07172	2.33e-38	2.87e-36	Non-target
TST	Gene	696.176	-1.00208	3.13e-37	3.58e-35	Non-target
CYREN	Gene	580.873	-1.04516	6.03e-36	6.36e-34	Non-target
ZNF460	Gene	193.13	1.60182	1.7e-31	1.31e-29	Non-target
ORAI1	Gene	461.913	-1.04154	5.87e-31	4.37e-29	Non-target
CCDC71	Gene	495.83	-1.07025	2.98e-29	2.01e-27	Non-target
KLHL11	Gene	438.907	1.01736	8.46e-26	4.46e-24	Non-target
CXCL16	Gene	198.489	-1.09665	7.24e-18	2.11e-16	Non-target
CEBPD	Gene	124.308	-1.1402	9.49e-12	1.59e-10	Non-target
UTS2R	Gene	129.675	-1.03786	2.62e-10	3.79e-09	Non-target
SOX18	Gene	131.366	-1.05699	2.87e-10	4.14e-09	Non-target
AC116366.3	Gene	42.4651	1.16709	2.22e-05	0.000177705	Non-target
SPDYE2B	Gene	31.3218	1.14951	0.000247826	0.00164984	Non-target
MYO1H	Gene	29.0767	1.23261	0.000277868	0.00182674	Non-target
AL031708.1	Gene	20.6452	1.30987	0.00094223	0.00551884	Non-target
AC008012.1	Gene	5.19829	2.91104	0.00229861	0.0121149	Non-target
AC021097.2	Gene	13.0926	1.54273	0.00245634	0.0128423	Non-target
UTS2B	Gene	13.232	1.30567	0.00837851	0.037161	Non-target
AC005041.1	Gene	10.9572	1.38676	0.0106205	0.0454178	Non-target
hsa_circ_06706	circRNA	68.8243	-1.91991	1.02e-16	2.45e-15	KRAS
hsa_circ_02438	circRNA	23.7825	-2.02904	3.3e-07	2.97e-06	KRAS
hsa_circ_06384	circRNA	67.7199	-1.02394	2.63e-06	2.11e-05	KRAS
hsa_circ_15720	circRNA	23.3409	-1.78555	5.13e-06	3.96e-05	KRAS
hsa_circ_05882	circRNA	21.212	-1.90692	8.34e-06	6.22e-05	KRAS
hsa_circ_12956	circRNA	13.9703	-1.94794	0.000119399	0.000733883	KRAS
hsa_circ_09842	circRNA	9.5783	2.2805	0.000385668	0.00215675	KRAS
hsa_circ_11865	circRNA	19.6934	-1.44967	0.000544497	0.00295609	KRAS
hsa_circ_05312	circRNA	29.243	1.12365	0.000583965	0.00315021	KRAS
hsa_circ_01995	circRNA	28.516	-1.11954	0.000778178	0.00407998	KRAS
hsa_circ_01916	circRNA	34.7666	-1.02129	0.000930825	0.00479223	KRAS
hsa_circ_21360	circRNA	26.7493	1.0944	0.0015398	0.00753272	KRAS
hsa_circ_19718	circRNA	19.0081	-1.19152	0.00339275	0.0151043	KRAS
hsa_circ_16950	circRNA	19.7775	1.15569	0.00385074	0.01688	KRAS
hsa_circ_18365	circRNA	8.56115	1.87938	0.00472329	0.0202197	KRAS
hsa_circ_08994	circRNA	6.40949	-2.21326	0.00483068	0.020614	KRAS
hsa_circ_29313	circRNA	6.3609	2.20091	0.00513774	0.0217322	KRAS
hsa_circ_04806	circRNA	22.9014	-1.00607	0.00585338	0.0243353	KRAS
hsa_circ_18499	circRNA	5.43648	-2.17458	0.0100504	0.038683	KRAS
AP001453.1	antisense	3.39562	-3.31038	0.0125587	0.0468028	KRAS
AC067852.2	antisense	311.083	-1.28405	1.14e-32	9.12e-31	KRAS
AC092368.3	lincRNA	32.9537	-1.0527	0.00059562	0.00320757	KRAS
AC003681.1	antisense	258.985	1.03737	1.84e-18	5.22e-17	KRAS
RNF157-AS1	antisense	31.287	1.04089	0.00115113	0.00580272	KRAS
AL590999.1	antisense	39.9716	1.09569	0.000163388	0.000981558	KRAS
LINC00843	lincRNA	17.6013	1.27807	0.00392612	0.0171873	KRAS
AC000120.1	sense_overlapping	23.1175	1.60207	2.42e-05	0.000168318	KRAS
VCAN-AS1	antisense	8.03889	1.78525	0.00692507	0.0281006	KRAS
AC006487.1	antisense	5.61697	2.23439	0.00811047	0.0322022	KRAS
AC010320.2	antisense	4.69476	2.62163	0.00783783	0.0312339	KRAS
AL034399.2	antisense	3.69926	4.32549	0.00221839	0.0103759	KRAS
ISG15	Gene	1127.98	-2.70636	0	0	KRAS
SQSTM1	Gene	3953.13	-1.14724	8.91e-150	2.05e-146	KRAS
GRN	Gene	4088.97	-1.19391	1.22e-141	2.39e-138	KRAS
NFKB2	Gene	3604.19	-1.06511	8.76e-95	9.79e-92	KRAS
TNFRSF12A	Gene	863.944	-1.24661	2.31e-65	1.21e-62	KRAS
HILPDA	Gene	2730.89	1.77109	2.51e-62	1.18e-59	KRAS
HERC5	Gene	984.609	-1.13932	1.25e-61	5.56e-59	KRAS
JMJD8	Gene	931.902	-1.06298	1.02e-55	3.27e-53	KRAS
GPC3	Gene	700.905	1.16644	1.64e-54	4.71e-52	KRAS
TNFAIP3	Gene	564.128	-1.28396	4.38e-54	1.25e-51	KRAS
PLEKHO1	Gene	987.679	-1.02264	5.31e-53	1.43e-50	KRAS
MSX1	Gene	885.548	-1.07209	3.7e-46	6.83e-44	KRAS
RELB	Gene	414.375	-1.47186	9.41e-44	1.52e-41	KRAS
TMEM121	Gene	463.752	-1.22654	1.01e-41	1.45e-39	KRAS
CCDC71	Gene	518.285	-1.21643	2.91e-40	3.81e-38	KRAS
SLC52A2	Gene	641.925	-1.06541	6.87e-40	8.6e-38	KRAS
TST	Gene	748.263	-1.01273	1.1e-39	1.34e-37	KRAS
FRAT2	Gene	940.567	-1.05473	5.09e-37	5.3e-35	KRAS
INTS5	Gene	641.09	-1.09866	8.65e-35	7.92e-33	KRAS
CPTP	Gene	634.41	-1.05613	1.65e-32	1.3e-30	KRAS
LOXL1	Gene	376.545	-1.0371	5.25e-26	2.64e-24	KRAS
CHAC1	Gene	214.317	-1.36932	1.06e-24	4.89e-23	KRAS
C1orf167	Gene	65.0487	1.16557	3.72e-07	3.33e-06	KRAS
ZNF460	Gene	174.345	1.24559	7.33e-06	5.53e-05	KRAS
MYO1H	Gene	28.9183	1.05054	0.00210029	0.00990055	KRAS
AL133353.2	Gene	5.29989	2.8169	0.00358744	0.0158466	KRAS
TREH	Gene	8.45483	1.86482	0.00480358	0.0205185	KRAS
AL031708.1	Gene	19.4072	1.01226	0.0115416	0.0435602	KRAS

## Sheet: Supplementary Table S6
Table S6 C-to-U RNA off-target SNV associated DEGs, DECs, and DELs in CTNNB1, KRAS and non-target editing groups.
Gene_name	Type	baseMean	log2Fold	pvalue	qvalue	Experiment Group
hsa_circ_19817	circRNA	125.133	-1.27174	1.27e-14	2.2e-13	CTNNB1
hsa_circ_06706	circRNA	78.4118	-1.46924	1.7e-12	2.45e-11	CTNNB1
hsa_circ_29483	circRNA	64.2849	-1.08371	8.91e-07	7.56e-06	CTNNB1
hsa_circ_03936	circRNA	26.3308	-1.73454	4.49e-06	3.49e-05	CTNNB1
hsa_circ_10496	circRNA	31.2614	1.55846	9e-06	6.7e-05	CTNNB1
hsa_circ_16856	circRNA	44.3663	-1.18087	2.79e-05	0.000194563	CTNNB1
hsa_circ_08162	circRNA	38.3577	-1.28368	3.73e-05	0.000254711	CTNNB1
hsa_circ_13667	circRNA	26.4393	-1.31933	0.000215753	0.00129638	CTNNB1
hsa_circ_27113	circRNA	17.715	-1.56572	0.000272619	0.00161051	CTNNB1
hsa_circ_12894	circRNA	21.2008	-1.41595	0.000285023	0.00167969	CTNNB1
hsa_circ_12729	circRNA	17.0196	-1.5411	0.000613666	0.00339183	CTNNB1
hsa_circ_16208	circRNA	27.8546	1.15719	0.000702966	0.00384247	CTNNB1
hsa_circ_08986	circRNA	15.7216	-1.49546	0.00106281	0.00560046	CTNNB1
hsa_circ_08238	circRNA	2.72533	4.83468	0.0012919	0.00667017	CTNNB1
hsa_circ_24008	circRNA	24.9569	-1.17701	0.00138134	0.00708502	CTNNB1
hsa_circ_07121	circRNA	23.4033	1.28683	0.00143841	0.0073442	CTNNB1
hsa_circ_14180	circRNA	10.2324	1.82119	0.00241621	0.0116782	CTNNB1
hsa_circ_29901	circRNA	9.43099	1.82606	0.00387017	0.0177085	CTNNB1
hsa_circ_24968	circRNA	9.88972	-1.62104	0.0053819	0.0236011	CTNNB1
hsa_circ_06950	circRNA	11.3042	1.51287	0.00568199	0.0247413	CTNNB1
hsa_circ_13623	circRNA	8.55004	1.81441	0.00592274	0.0256657	CTNNB1
hsa_circ_11427	circRNA	10.256	1.7255	0.00676593	0.0288335	CTNNB1
hsa_circ_16009	circRNA	3.04503	3.9465	0.00680192	0.0289628	CTNNB1
hsa_circ_20210	circRNA	5.39779	2.38546	0.00803175	0.0334109	CTNNB1
hsa_circ_25990	circRNA	12.0059	1.38982	0.00840696	0.0347206	CTNNB1
hsa_circ_06454	circRNA	2.08166	4.40235	0.0084216	0.0347748	CTNNB1
AC093495.1	antisense	184.071	1.58039	1.2e-23	3.75e-22	CTNNB1
RNF157-AS1	antisense	37.1158	1.29303	2.49e-05	0.000174606	CTNNB1
AC008105.1	antisense	33.7744	-1.044	0.000718169	0.00392045	CTNNB1
AC036108.1	antisense	7.19606	2.51729	0.0020436	0.0100537	CTNNB1
AC087164.1	antisense	7.11378	-2.26226	0.00318606	0.0149195	CTNNB1
AL161452.1	antisense	7.29217	-1.89159	0.00766788	0.0321092	CTNNB1
SQSTM1	Gene	4272.02	-1.04449	7.25e-166	1.33e-162	CTNNB1
SHMT2	Gene	3844.35	-1.11791	2.17e-143	3.23e-140	CTNNB1
MBOAT7	Gene	2519.98	-1.12059	4.4e-139	6.32e-136	CTNNB1
CTSD	Gene	1319.05	-1.2521	1.95e-105	1.91e-102	CTNNB1
GADD45B	Gene	888.384	-1.45812	2.88e-96	2.24e-93	CTNNB1
APAF1	Gene	1442.93	1.15235	2.2e-93	1.45e-90	CTNNB1
ASCC3	Gene	1902.22	1.00305	3.52e-84	1.7e-81	CTNNB1
CLU	Gene	908.315	-1.21056	3.23e-77	1.28e-74	CTNNB1
LGALS3BP	Gene	2184.58	-1.00441	1.64e-76	6.3e-74	CTNNB1
JMJD8	Gene	971.991	-1.12344	7.39e-71	2.27e-68	CTNNB1
HSPG2	Gene	1944.51	1.05505	5.24e-70	1.5e-67	CTNNB1
AGO3	Gene	1016.81	1.10124	1.5e-68	3.95e-66	CTNNB1
TMEM177	Gene	611.483	-1.37146	4.08e-68	1.04e-65	CTNNB1
ZNF358	Gene	1259.82	-1.05225	7.23e-66	1.7e-63	CTNNB1
TNFAIP3	Gene	583.477	-1.38381	5.52e-61	1.13e-58	CTNNB1
RPP25	Gene	888.114	-1.06734	1.04e-60	2.1e-58	CTNNB1
ANKRD9	Gene	1009.2	-1.05112	3.51e-54	5.46e-52	CTNNB1
SLC30A1	Gene	858.058	1.01368	6.45e-53	9.43e-51	CTNNB1
TP53I13	Gene	689.49	-1.0841	3.81e-48	4.57e-46	CTNNB1
SLC52A2	Gene	683.265	-1.03766	1.98e-45	2.01e-43	CTNNB1
RELB	Gene	453.369	-1.29125	3.49e-44	3.31e-42	CTNNB1
KLF4	Gene	359.509	-1.31955	1.78e-41	1.48e-39	CTNNB1
ZNF460	Gene	241.188	1.78061	1.7e-38	1.21e-36	CTNNB1
ORAI1	Gene	520.957	-1.08184	2.86e-37	1.93e-35	CTNNB1
KLHL11	Gene	533.459	1.15668	4.68e-37	3.13e-35	CTNNB1
TMOD1	Gene	544.833	-1.03441	2.58e-32	1.35e-30	CTNNB1
H1FX	Gene	8224.38	-1.13108	6.29e-32	3.23e-30	CTNNB1
TRIM47	Gene	519.677	-1.02858	8.96e-32	4.57e-30	CTNNB1
CHMP6	Gene	405.037	-1.08886	4.2e-31	2.06e-29	CTNNB1
IL17RC	Gene	316.768	-1.06788	3.92e-26	1.42e-24	CTNNB1
LOXL1	Gene	398.982	-1.02006	3.32e-25	1.14e-23	CTNNB1
CDKN2D	Gene	386.254	-1.02934	2.36e-23	7.25e-22	CTNNB1
LRFN3	Gene	280.272	-1.06878	7.09e-23	2.12e-21	CTNNB1
BARX2	Gene	134.715	-1.51238	2.85e-21	7.74e-20	CTNNB1
IL27RA	Gene	256.461	-1.03447	8.32e-20	2.07e-18	CTNNB1
SHROOM1	Gene	277.835	-1.01406	4.78e-17	9.93e-16	CTNNB1
GRHL3	Gene	159.091	1.2207	2.1e-16	4.15e-15	CTNNB1
DOLK	Gene	234.629	-1.00925	9.48e-16	1.79e-14	CTNNB1
COL23A1	Gene	191.628	1.023	3.29e-14	5.48e-13	CTNNB1
LSM12	Gene	1431.66	-1.03302	3.26e-13	5.01e-12	CTNNB1
CGB7	Gene	75.4226	1.43971	1.63e-10	2.01e-09	CTNNB1
AGAP5	Gene	74.7236	1.35034	2.43e-10	2.96e-09	CTNNB1
IL4I1	Gene	57.8375	1.57962	4.72e-10	5.56e-09	CTNNB1
ARHGEF10	Gene	88.0629	1.07409	5.76e-08	5.54e-07	CTNNB1
AC116366.3	Gene	52.5999	1.34376	2.52e-07	2.28e-06	CTNNB1
C1orf167	Gene	65.1239	1.05238	1.75e-06	1.44e-05	CTNNB1
AC126755.2	Gene	170.485	-1.61184	1.94e-05	0.000138334	CTNNB1
MYO1H	Gene	34.8033	1.34168	3.97e-05	0.000270167	CTNNB1
ZNF559-ZNF177	Gene	20.0714	1.50189	0.000360759	0.00208332	CTNNB1
AC008676.3	Gene	6.31278	2.66052	0.00202943	0.00998822	CTNNB1
AC010547.4	Gene	16.8905	1.35473	0.0034948	0.0161857	CTNNB1
GAPDHS	Gene	8.39952	1.77342	0.00709741	0.0300154	CTNNB1
LRRC24	Gene	14.6655	-1.30782	0.00810523	0.0336557	CTNNB1
CHADL	Gene	15.7568	1.16349	0.00959072	0.0387673	CTNNB1
NRL	Gene	19.9359	-1.05779	0.0098804	0.0397671	CTNNB1
hsa_circ_06706	circRNA	66.9877	-1.59423	3.95e-12	6.91e-11	Non-target
hsa_circ_29483	circRNA	55.0228	-1.19609	8.11e-07	7.95e-06	Non-target
hsa_circ_03936	circRNA	22.2208	-2.00553	4e-06	3.57e-05	Non-target
hsa_circ_13728	circRNA	56.5893	1.06902	4.1e-06	3.65e-05	Non-target
hsa_circ_05783	circRNA	23.4419	-1.46061	0.000137647	0.000962793	Non-target
hsa_circ_24008	circRNA	20.9711	-1.42558	0.000345247	0.0022229	Non-target
hsa_circ_21966	circRNA	14.4821	-1.60203	0.00127306	0.00720052	Non-target
hsa_circ_32004	circRNA	2.30751	4.77877	0.002356	0.0123761	Non-target
hsa_circ_31980	circRNA	6.57501	-2.37578	0.00342072	0.0171964	Non-target
hsa_circ_04401	circRNA	5.54233	2.35327	0.00601266	0.0280582	Non-target
hsa_circ_09219	circRNA	15.8514	1.17552	0.00702986	0.0320555	Non-target
hsa_circ_00272	circRNA	7.78009	1.86321	0.00742205	0.0335948	Non-target
hsa_circ_13623	circRNA	7.48807	1.79588	0.00848659	0.0375802	Non-target
hsa_circ_23584	circRNA	2.66608	3.93559	0.00919858	0.0402821	Non-target
AC093495.1	antisense	153.053	1.47236	1.86e-20	6.6e-19	Non-target
UBOX5-AS1	antisense	18.9027	1.69586	0.000127261	0.00089452	Non-target
PRMT5-AS1	antisense	23.9093	1.48718	0.000294946	0.00192761	Non-target
AL445248.1	antisense	16.0609	1.77086	0.000361323	0.0023133	Non-target
AL590822.2	antisense	11.7746	1.83363	0.000906672	0.00533033	Non-target
RNF157-AS1	antisense	28.9212	1.05013	0.00127464	0.00720682	Non-target
AC006487.1	antisense	6.25914	2.54249	0.0018731	0.0101178	Non-target
AC016722.2	antisense	14.6383	1.37857	0.0042429	0.0207168	Non-target
CTSD	Gene	1152.7	-1.26767	1.47e-88	1.36e-85	Non-target
MBOAT7	Gene	2244.88	-1.05193	4.39e-80	3.6e-77	Non-target
MAF1	Gene	1484.06	-1.00534	1.06e-74	7.98e-72	Non-target
APAF1	Gene	1214	1.06347	1.67e-63	7.77e-61	Non-target
CTDSP1	Gene	1059.22	-1.00148	1.28e-58	4.83e-56	Non-target
ZNF358	Gene	1077.89	-1.16561	8.5e-58	3.11e-55	Non-target
JMJD8	Gene	857.357	-1.09316	6.11e-57	2.1e-54	Non-target
CHPF2	Gene	720.423	-1.11768	6.23e-54	1.87e-51	Non-target
TNFAIP3	Gene	511.889	-1.3862	1.04e-53	3.02e-51	Non-target
BARX1	Gene	1035.63	-1.08051	6.74e-52	1.82e-49	Non-target
RPP25	Gene	785.024	-1.03517	8.79e-50	2.12e-47	Non-target
AGO3	Gene	857.883	1.01812	1.67e-48	3.73e-46	Non-target
ANKRD9	Gene	871.937	-1.11674	7.67e-47	1.56e-44	Non-target
RELB	Gene	387.707	-1.42629	2.01e-44	3.48e-42	Non-target
SLC52A2	Gene	591.78	-1.08875	2.88e-43	4.72e-41	Non-target
TST	Gene	696.176	-1.00208	3.13e-37	3.58e-35	Non-target
FNDC10	Gene	601.042	-1.00202	7.23e-37	8.09e-35	Non-target
TIGD5	Gene	477.884	-1.05838	1.39e-34	1.32e-32	Non-target
METRNL	Gene	514.18	-1.06702	1.49e-34	1.42e-32	Non-target
ZNF460	Gene	193.13	1.60182	1.7e-31	1.31e-29	Non-target
ORAI1	Gene	461.913	-1.04154	5.87e-31	4.37e-29	Non-target
TRIM47	Gene	452.366	-1.05446	6.6e-30	4.58e-28	Non-target
H1FX	Gene	7227.47	-1.12102	1.76e-28	1.12e-26	Non-target
KLHL11	Gene	438.907	1.01736	8.46e-26	4.46e-24	Non-target
KLF4	Gene	332.697	-1.06888	2.02e-24	9.66e-23	Non-target
SCARA3	Gene	337.08	-1.07962	3.05e-23	1.33e-21	Non-target
IL17RC	Gene	279.431	-1.03645	4.65e-22	1.88e-20	Non-target
IL27RA	Gene	216.818	-1.20573	4.42e-21	1.66e-19	Non-target
CDKN2D	Gene	340.11	-1.00843	1.54e-20	5.52e-19	Non-target
ABHD15	Gene	243.624	-1.08962	1.27e-19	4.24e-18	Non-target
CXCL16	Gene	198.489	-1.09665	7.24e-18	2.11e-16	Non-target
DOLK	Gene	201.536	-1.08514	1.86e-17	5.25e-16	Non-target
VAX1	Gene	176.312	-1.02055	6.23e-14	1.28e-12	Non-target
GRHL3	Gene	131.77	1.099	3.89e-12	6.81e-11	Non-target
PDGFRL	Gene	146.437	-1.04141	1.62e-11	2.65e-10	Non-target
UTS2R	Gene	129.675	-1.03786	2.62e-10	3.79e-09	Non-target
SOX18	Gene	131.366	-1.05699	2.87e-10	4.14e-09	Non-target
AGAP5	Gene	65.0211	1.33313	7.75e-09	9.61e-08	Non-target
ARHGEF10	Gene	79.6128	1.1366	4.67e-08	5.28e-07	Non-target
CGB7	Gene	57.2165	1.15535	3.44e-06	3.09e-05	Non-target
IL4I1	Gene	43.8732	1.29374	7.45e-06	6.4e-05	Non-target
MYO1H	Gene	29.0767	1.23261	0.000277868	0.00182674	Non-target
ZNF559-ZNF177	Gene	17.1405	1.45524	0.0010045	0.00583192	Non-target
AC008012.1	Gene	5.19829	2.91104	0.00229861	0.0121149	Non-target
RFLNA	Gene	5.12995	2.22685	0.0108163	0.0461028	Non-target
hsa_circ_06706	circRNA	68.8243	-1.91991	1.02e-16	2.45e-15	KRAS
hsa_circ_19817	circRNA	123.36	-1.05207	3.74e-09	4.25e-08	KRAS
hsa_circ_29483	circRNA	56.9708	-1.37992	5.57e-08	5.56e-07	KRAS
hsa_circ_16856	circRNA	43.7186	-1.00092	0.000441398	0.00243742	KRAS
hsa_circ_05783	circRNA	27.3653	-1.09032	0.00134776	0.00668566	KRAS
hsa_circ_30682	circRNA	11.3403	-1.78303	0.00134984	0.00669473	KRAS
hsa_circ_27113	circRNA	17.6286	-1.27533	0.00265517	0.0121599	KRAS
hsa_circ_12894	circRNA	21.3418	-1.13323	0.00318446	0.0143166	KRAS
hsa_circ_16950	circRNA	19.7775	1.15569	0.00385074	0.01688	KRAS
hsa_circ_19715	circRNA	16.4241	-1.26863	0.0038829	0.0170057	KRAS
hsa_circ_31980	circRNA	7.43653	-2.02041	0.00441832	0.0190708	KRAS
hsa_circ_08994	circRNA	6.40949	-2.21326	0.00483068	0.020614	KRAS
RNF157-AS1	antisense	31.287	1.04089	0.00115113	0.00580272	KRAS
AL390195.1	sense_overlapping	25.5544	1.11566	0.00194752	0.00926305	KRAS
AL445248.1	antisense	13.4562	1.28136	0.012029	0.0451383	KRAS
AC093495.1	antisense	160.438	1.41576	2.32e-19	7.04e-18	KRAS
AC123768.5	antisense	9.63193	1.92723	0.00420759	0.0182458	KRAS
AC006487.1	antisense	5.61697	2.23439	0.00811047	0.0322022	KRAS
AL034399.2	antisense	3.69926	4.32549	0.00221839	0.0103759	KRAS
SQSTM1	Gene	3953.13	-1.14724	8.91e-150	2.05e-146	KRAS
MBOAT7	Gene	2408.62	-1.07664	8.4e-100	1.03e-96	KRAS
APAF1	Gene	1329.21	1.09181	1.67e-76	1.19e-73	KRAS
LAMA1	Gene	904.075	1.33146	3.64e-72	2.26e-69	KRAS
CTSD	Gene	1264.18	-1.18606	2.53e-62	1.18e-59	KRAS
CLU	Gene	878.95	-1.10512	7.18e-58	2.62e-55	KRAS
JMJD8	Gene	931.902	-1.06298	1.02e-55	3.27e-53	KRAS
TNFAIP3	Gene	564.128	-1.28396	4.38e-54	1.25e-51	KRAS
PLEKHO1	Gene	987.679	-1.02264	5.31e-53	1.43e-50	KRAS
RPP25	Gene	838.675	-1.0809	1.35e-51	3.31e-49	KRAS
CHPF2	Gene	790.819	-1.04107	1.73e-49	3.66e-47	KRAS
ANKRD9	Gene	959.05	-1.03148	2.46e-45	4.38e-43	KRAS
RELB	Gene	414.375	-1.47186	9.41e-44	1.52e-41	KRAS
TMEM177	Gene	600.788	-1.19262	2.19e-42	3.35e-40	KRAS
TP53I13	Gene	652.974	-1.07769	4.17e-42	6.22e-40	KRAS
SLC52A2	Gene	641.925	-1.06541	6.87e-40	8.6e-38	KRAS
TST	Gene	748.263	-1.01273	1.1e-39	1.34e-37	KRAS
METRNL	Gene	543.28	-1.16392	3.47e-39	4.07e-37	KRAS
TIGD5	Gene	516.054	-1.05786	9.26e-38	1.01e-35	KRAS
FRAT2	Gene	940.567	-1.05473	5.09e-37	5.3e-35	KRAS
KLF4	Gene	345.485	-1.24734	2.21e-36	2.2e-34	KRAS
ORAI1	Gene	501.849	-1.01455	2.92e-33	2.43e-31	KRAS
TRIM47	Gene	492.174	-1.0222	3.29e-33	2.74e-31	KRAS
CPTP	Gene	634.41	-1.05613	1.65e-32	1.3e-30	KRAS
H1FX	Gene	7939.57	-1.04372	1.55e-28	9.6e-27	KRAS
LOXL1	Gene	376.545	-1.0371	5.25e-26	2.64e-24	KRAS
CDKN2D	Gene	362.044	-1.07267	1.41e-23	5.98e-22	KRAS
DOLK	Gene	213.365	-1.17258	8.34e-21	2.83e-19	KRAS
ARMC7	Gene	299.997	-1.00801	2.78e-20	9.05e-19	KRAS
FRAT1	Gene	234.814	-1.06143	1.18e-19	3.7e-18	KRAS
IL27RA	Gene	238.626	-1.12689	1.23e-19	3.83e-18	KRAS
ZNF688	Gene	265.966	-1.01629	4.46e-19	1.33e-17	KRAS
LRFN3	Gene	268.814	-1.00496	1.58e-18	4.49e-17	KRAS
CXCL16	Gene	216.643	-1.05363	4.62e-18	1.27e-16	KRAS
LBX1	Gene	168.602	-1.1262	3.9e-15	8.1e-14	KRAS
COL23A1	Gene	181.332	1.01751	7.32e-14	1.35e-12	KRAS
BARX2	Gene	132.115	-1.32148	4.51e-13	7.73e-12	KRAS
GRHL3	Gene	141.046	1.08163	2.94e-12	4.7e-11	KRAS
IL4I1	Gene	51.7549	1.47416	1.67e-08	1.77e-07	KRAS
AGAP5	Gene	65.8257	1.1895	3.3e-07	2.98e-06	KRAS
C1orf167	Gene	65.0487	1.16557	3.72e-07	3.33e-06	KRAS
ZNF460	Gene	174.345	1.24559	7.33e-06	5.53e-05	KRAS
AC006030.1	Gene	35.2894	1.23471	0.000123859	0.000759135	KRAS
LRRC24	Gene	13.2222	-1.59183	0.00207209	0.00977942	KRAS
MYO1H	Gene	28.9183	1.05054	0.00210029	0.00990055	KRAS
AC008676.3	Gene	6.10728	2.68568	0.00285754	0.0129948	KRAS
NRL	Gene	18.1513	-1.26702	0.00401244	0.0175142	KRAS
ZNF559-ZNF177	Gene	16.4492	1.23061	0.00735262	0.0295716	KRAS
