# Supplementary material for: Transcription-wide impact by RESCUE-induced off-target single-nucleotide variants in mammalian cells
Source: J Mol Cell Biol. 2023 Feb 23;15(2):mjad011. doi: 10.1093/jmcb/mjad011 (PMC10485882; doi:10.1093/jmcb/mjad011)
Supplement: mjad011_Supplemental_Files [file mjad011_supplemental_files.zip › Supplementary Table S7.xls]

## Sheet: DECs-DEGs
A-to-I RNA off-target SNVs associated DECs-DEGs in CTNNB1 editing group
RNA	Type	Chr	Pos	Ref	Alt	CTNNB1_1_snp	CTNNB1_2_snp	CTNNB1_3_snp	GeneID	CTNNB1_1_expr	CTNNB1_2_expr	CTNNB1_3_expr	eGFP_1_expr	eGFP_2_expr	eGFP_3_expr	cor	pvalue	fdr
mRNA	CDS	chr10	68754729	A	G	0.12	0.0966387	0.0967742	ENSG00000060339	56.7595	56.8604	56.0632	33.0748	33.1683	34.8478	0.988901	0.000184089	0.0209278
mRNA	intron	chr10	68759725	A	G	0.0847458	0.0526316	0.0405405	ENSG00000060339	56.7595	56.8604	56.0632	33.0748	33.1683	34.8478	0.917868	0.00984146	0.0710812
mRNA	CDS	chr11	3683366	T	C	0.0926829	0.0827068	0.148718	ENSG00000110713	25.6868	25.9002	25.8127	19.2903	20.2485	21.9967	0.894831	0.0160092	0.0897544
mRNA	CDS	chr1	154212461	T	C	0.08	0.0763052	0.112	ENSG00000143612	129.769	133.764	118.949	162.644	162.867	158.823	-0.996305	2.04496e-05	0.0131758
mRNA	intron	chr1	156018244	T	C	0.05	0.0625	0.05	ENSG00000163479	18.555	19.5405	19.0957	27.1034	28.4382	28.2079	-0.973967	0.00100779	0.0298503
mRNA	CDS	chr12	124449860	T	C	0.0343348	0.0551724	0.0700935	ENSG00000196498	35.0899	33.4654	33.7387	19.9315	23.2902	24.2881	0.87984	0.0207903	0.103016
mRNA	CDS	chr12	26990568	T	C	0.145299	0.15493	0.122363	ENSG00000064115	41.6222	41.6344	42.732	30.8033	29.0812	28.2778	0.974727	0.000950044	0.0294816
mRNA	CDS	chr1	29258715	A	G	0.11245	0.084	0.1	ENSG00000060656	68.0824	64.245	66.8738	43.9923	49.6918	46.9443	0.984875	0.00034141	0.0238697
mRNA	CDS	chr1	29259970	A	G	0.165289	0.0813397	0.123932	ENSG00000060656	68.0824	64.245	66.8738	43.9923	49.6918	46.9443	0.952674	0.00330664	0.0441003
mRNA	CDS	chr14	101986167	A	G	0.044	0.0515464	0.0522088	ENSG00000197102	46.6644	44.3675	44.5155	22.3768	26.5376	27.5817	0.971075	0.00124289	0.0310359
mRNA	CDS	chr1	44319668	T	C	0.112	0.064	0.156	ENSG00000117419	41.4634	42.5373	43.9077	51.3807	50.0852	50.3593	-0.842922	0.0350724	0.135531
mRNA	CDS	chr15	43768527	A	G	0.120482	0.068	0.088	ENSG00000167004	64.0784	67.921	67.9762	96.9237	99.4513	101.704	-0.96557	0.00175771	0.0361486
mRNA	intron	chr15	72210411	T	C	0.068	0.06	0.052	ENSG00000067225	413.605	423.011	418.428	491.532	499.01	488.331	-0.987881	0.000219401	0.0210762
mRNA	CDS	chr15	72210411	T	C	0.068	0.06	0.052	ENSG00000067225	413.605	423.011	418.428	491.532	499.01	488.331	-0.987881	0.000219401	0.0210762
mRNA	CDS	chr16	85654348	A	G	0.0952381	0.104575	0.178261	ENSG00000131149	39.3738	36.8742	38.1121	27.35	29.0911	29.8468	0.895096	0.0159301	0.0896739
mRNA	CDS	chr16	85656540	A	G	0.104418	0.159204	0.116	ENSG00000131149	39.3738	36.8742	38.1121	27.35	29.0911	29.8468	0.90792	0.0123277	0.0795393
mRNA	CDS	chr16	85661676	A	G	0.116935	0.0816327	0.0769231	ENSG00000131149	39.3738	36.8742	38.1121	27.35	29.0911	29.8468	0.973891	0.00101359	0.0298503
mRNA	CDS	chr17	28350447	T	C	0.162602	0.13278	0.163265	ENSG00000004142	50.6551	53.1767	49.7031	54.5239	55.883	54.0798	-0.895173	0.015907	0.0896652
mRNA	CDS	chr17	42834783	A	G	0.0806452	0.068	0.0809717	ENSG00000131467	40.9346	40.6017	37.3954	52.6051	50.115	51.7208	-0.978342	0.000698509	0.0270797
mRNA	intron	chr17	42834783	A	G	0.0806452	0.068	0.0809717	ENSG00000131467	40.9346	40.6017	37.3954	52.6051	50.115	51.7208	-0.978342	0.000698509	0.0270797
mRNA	intron	chr19	3976606	T	C	0.224	0.236	0.216	ENSG00000167658	1520.05	1515.94	1500.53	1692.35	1866.91	1795.86	-0.933987	0.00639278	0.058634
mRNA	CDS	chr19	3976606	T	C	0.224	0.236	0.216	ENSG00000167658	1520.05	1515.94	1500.53	1692.35	1866.91	1795.86	-0.933987	0.00639278	0.058634
mRNA	CDS	chr19	48845608	T	C	0.139785	0.101449	0.0795455	ENSG00000105559	8.8269	9.4716	9.7793	10.2244	11.1624	10.5068	-0.924052	0.00843315	0.0660703
mRNA	CDS	chr19	58548156	A	G	0.144	0.188	0.168	ENSG00000130726	175.285	178.846	174.35	201.923	194.642	189.402	-0.901972	0.0139431	0.0846579
mRNA	CDS	chr20	37199142	A	G	0.068	0.052	0.08	ENSG00000118705	99.1489	104.229	97.7872	129.626	135.846	131.821	-0.986094	0.000288728	0.0228095
mRNA	intron	chr20	37199142	A	G	0.068	0.052	0.08	ENSG00000118705	99.1489	104.229	97.7872	129.626	135.846	131.821	-0.986094	0.000288728	0.0228095
mRNA	CDS	chr3	14164844	T	C	0.0494505	0.0320513	0.0380952	ENSG00000154767	42.3585	43.5333	41.612	20.7411	21.3403	21.9845	0.960874	0.00226637	0.0398668
mRNA	intron	chr3	14168345	T	C	0.0676329	0.0686275	0.0753138	ENSG00000154767	42.3585	43.5333	41.612	20.7411	21.3403	21.9845	0.993121	7.08146e-05	0.0167831
mRNA	CDS	chr3	14168345	T	C	0.0676329	0.0686275	0.0753138	ENSG00000154767	42.3585	43.5333	41.612	20.7411	21.3403	21.9845	0.993121	7.08146e-05	0.0167831
mRNA	CDS	chr3	170303054	A	G	0.152672	0.148148	0.12766	ENSG00000163558	19.897	18.1447	20.8811	13.9586	13.9847	14.9921	0.92511	0.00820276	0.0654683
mRNA	CDS	chr3	56641361	T	C	0.146919	0.104167	0.193548	ENSG00000163946	28.3716	26.5144	28.0869	15.7461	15.8614	17.0495	0.962513	0.00208157	0.0382479
mRNA	CDS	chr3	58142702	A	G	0.0544554	0.102362	0.0985222	ENSG00000136068	32.3519	30.3201	29.7219	20.7522	23.232	23.8818	0.839305	0.0366595	0.139112
mRNA	CDS	chr4	3134432	A	G	0.0588235	0.10596	0.0851064	ENSG00000197386	26.679	25.681	26.0848	14.3677	16.139	16.6899	0.923317	0.00859487	0.0666993
mRNA	CDS	chr4	82857704	T	C	0.0588235	0.0638298	0.0892019	ENSG00000138674	32.5971	31.0554	32.1544	23.955	22.907	26.8602	0.916239	0.0102299	0.0727224
mRNA	CDS	chr5	141628630	T	C	0.105263	0.0882353	0.085	ENSG00000171720	46.8203	50.6045	48.6515	56.3156	56.4027	55.6919	-0.978329	0.000699355	0.0270797
mRNA	CDS	chr5	14270829	T	C	0.0462963	0.05	0.130435	ENSG00000038382	24.1756	22.4499	24.0071	14.2643	15.6939	15.5142	0.827	0.0423047	0.15033
mRNA	CDS	chr5	179824010	A	G	0.0722892	0.1	0.08	ENSG00000161011	50.1149	51.8365	51.7927	91.5448	92.7639	93.9532	-0.976503	0.000821701	0.028024
mRNA	CDS	chr5	72883075	A	G	0.1	0.0782123	0.068	ENSG00000083312	23.4802	21.2533	23.0393	16.7251	16.466	17.7902	0.957846	0.00262797	0.0415281
mRNA	CDS	chr7	1936890	T	C	0.233184	0.251656	0.129032	ENSG00000002822	21.8715	20.2499	21.0343	15.6856	17.0721	16.416	0.89758	0.0151976	0.087596
mRNA	CDS	chr7	2215925	T	C	0.109195	0.0900901	0.0425532	ENSG00000002822	21.8715	20.2499	21.0343	15.6856	17.0721	16.416	0.893023	0.016554	0.0911549
mRNA	CDS	chr8	47798395	T	C	0.012	0.0325203	0.0243902	ENSG00000253729	81.3175	75.2854	76.5332	36.9466	40.9312	43.4121	0.834644	0.0387533	0.143775
mRNA	CDS	chr8	47800840	T	C	0.165992	0.128099	0.155102	ENSG00000253729	81.3175	75.2854	76.5332	36.9466	40.9312	43.4121	0.991415	0.000110244	0.0173206
mRNA	CDS	chrX	53552810	T	C	0.08	0.076	0.076	ENSG00000086758	82.568	79.0056	79.6482	49.0791	53.6367	54.0631	0.992709	7.95447e-05	0.0170861
mRNA	3-UTR	chr10	68754729	A	G	0.12	0.0966387	0.0967742	ENSG00000060339	56.7595	56.8604	56.0632	33.0748	33.1683	34.8478	0.988901	0.000184089	0.0209278
mRNA	3-UTR	chr11	3683366	T	C	0.0926829	0.0827068	0.148718	ENSG00000110713	25.6868	25.9002	25.8127	19.2903	20.2485	21.9967	0.894831	0.0160092	0.0897544
mRNA	3-UTR	chr1	154212461	T	C	0.08	0.0763052	0.112	ENSG00000143612	129.769	133.764	118.949	162.644	162.867	158.823	-0.996305	2.04496e-05	0.0131758
mRNA	3-UTR	chr1	156018244	T	C	0.05	0.0625	0.05	ENSG00000163479	18.555	19.5405	19.0957	27.1034	28.4382	28.2079	-0.973967	0.00100779	0.0298503
mRNA	3-UTR	chr15	43768527	A	G	0.120482	0.068	0.088	ENSG00000167004	64.0784	67.921	67.9762	96.9237	99.4513	101.704	-0.96557	0.00175771	0.0361486
mRNA	3-UTR	chr15	72210411	T	C	0.068	0.06	0.052	ENSG00000067225	413.605	423.011	418.428	491.532	499.01	488.331	-0.987881	0.000219401	0.0210762
mRNA	3-UTR	chr17	42834783	A	G	0.0806452	0.068	0.0809717	ENSG00000131467	40.9346	40.6017	37.3954	52.6051	50.115	51.7208	-0.978342	0.000698509	0.0270797
mRNA	5-UTR	chr17	42834783	A	G	0.0806452	0.068	0.0809717	ENSG00000131467	40.9346	40.6017	37.3954	52.6051	50.115	51.7208	-0.978342	0.000698509	0.0270797
mRNA	3-UTR	chr3	14164844	T	C	0.0494505	0.0320513	0.0380952	ENSG00000154767	42.3585	43.5333	41.612	20.7411	21.3403	21.9845	0.960874	0.00226637	0.0398668
mRNA	3-UTR	chr5	141628630	T	C	0.105263	0.0882353	0.085	ENSG00000171720	46.8203	50.6045	48.6515	56.3156	56.4027	55.6919	-0.978329	0.000699355	0.0270797
mRNA	5-UTR	chr5	14270829	T	C	0.0462963	0.05	0.130435	ENSG00000038382	24.1756	22.4499	24.0071	14.2643	15.6939	15.5142	0.827	0.0423047	0.15033
mRNA	3-UTR	chr5	179824010	A	G	0.0722892	0.1	0.08	ENSG00000161011	50.1149	51.8365	51.7927	91.5448	92.7639	93.9532	-0.976503	0.000821701	0.028024
mRNA	3-UTR	chr5	72883075	A	G	0.1	0.0782123	0.068	ENSG00000083312	23.4802	21.2533	23.0393	16.7251	16.466	17.7902	0.957846	0.00262797	0.0415281
mRNA	5-UTR	chr7	1936890	T	C	0.233184	0.251656	0.129032	ENSG00000002822	21.8715	20.2499	21.0343	15.6856	17.0721	16.416	0.89758	0.0151976	0.087596
circRNA	exon	chr10	68754729	A	G	0.12	0.0966387	0.0967742	hsa_circ_14229	0.9767	0.8089	1.0981	0.3131	0.4279	0.5857	0.908261	0.0122379	0.356861
circRNA	exon	chr10	68754729	A	G	0.12	0.0966387	0.0967742	hsa_circ_31227	0.2499	0.2588	0.2288	0.1044	0.0713	0.0509	0.971227	0.00122996	0.202576
circRNA	intron	chr10	68759725	A	G	0.0847458	0.0526316	0.0405405	hsa_circ_31227	0.2499	0.2588	0.2288	0.1044	0.0713	0.0509	0.913902	0.0108002	0.356861
circRNA	exon	chr11	3683366	T	C	0.0926829	0.0827068	0.148718	hsa_circ_32675	0.1136	0.0324	0.2974	0	0	0.0509	0.856438	0.0294355	0.472623
circRNA	exon	chr1	154212461	T	C	0.08	0.0763052	0.112	hsa_circ_18888	1.8399	1.8119	1.8988	2.6615	2.5198	2.343	-0.912931	0.0110415	0.356861
circRNA	intron	chr1	156018244	T	C	0.05	0.0625	0.05	hsa_circ_15125	0.2726	0.2912	0.6635	0.7567	1.0697	0.9423	-0.874003	0.0228129	0.419201
circRNA	exon	chr12	124449860	T	C	0.0343348	0.0551724	0.0700935	hsa_circ_26151	0.1363	0.1941	0.2517	0	0	0.0255	0.995398	3.17204e-05	0.0448843
circRNA	exon	chr12	26990568	T	C	0.145299	0.15493	0.122363	hsa_circ_17225	0.3407	0.1941	0.3432	0.1044	0.0238	0.0255	0.861582	0.0274132	0.448436
circRNA	exon	chr1	29258715	A	G	0.11245	0.084	0.1	hsa_circ_25990	0.5224	0.5177	0.3889	0.2087	0.1664	0.1019	0.932688	0.00664391	0.335345
circRNA	exon	chr1	29259970	A	G	0.165289	0.0813397	0.123932	hsa_circ_25990	0.5224	0.5177	0.3889	0.2087	0.1664	0.1019	0.884014	0.0193989	0.406659
circRNA	exon	chr14	101986167	A	G	0.044	0.0515464	0.0522088	hsa_circ_02051	0.4543	0.2912	0.4576	0.1044	0.0238	0.1019	0.916575	0.0101494	0.352993
circRNA	exon	chr1	44319668	T	C	0.112	0.064	0.156	hsa_circ_20437	0.2953	0.2265	0.2288	0.4697	0.4754	0.5093	-0.876125	0.0220672	0.416431
circRNA	exon	chr15	43768527	A	G	0.120482	0.068	0.088	hsa_circ_07320	1.3629	1.3265	1.7158	2.4267	2.6625	2.3175	-0.907548	0.012426	0.356861
circRNA	exon	chr15	43768527	A	G	0.120482	0.068	0.088	hsa_circ_30051	0.8177	0.9059	0.7321	1.2264	1.4026	1.3752	-0.934785	0.0062409	0.327069
circRNA	exon	chr15	72210411	T	C	0.068	0.06	0.052	hsa_circ_26478	4.3612	5.0149	4.0493	6.3928	6.2996	6.0866	-0.922706	0.00873069	0.350452
circRNA	exon	chr16	85654348	A	G	0.0952381	0.104575	0.178261	hsa_circ_18746	0.5224	0.5177	0.5491	0.1305	0.3804	0.2037	0.843503	0.0348206	0.473435
circRNA	exon	chr16	85656540	A	G	0.104418	0.159204	0.116	hsa_circ_18746	0.5224	0.5177	0.5491	0.1305	0.3804	0.2037	0.853538	0.0306058	0.472623
circRNA	exon	chr16	85661676	A	G	0.116935	0.0816327	0.0769231	hsa_circ_18746	0.5224	0.5177	0.5491	0.1305	0.3804	0.2037	0.850341	0.0319209	0.472623
circRNA	exon	chr17	28350447	T	C	0.162602	0.13278	0.163265	hsa_circ_01916	0.6587	0.8736	0.8007	0.9394	1.2837	1.3497	-0.841671	0.0356178	0.473516
circRNA	exon	chr17	42834783	A	G	0.0806452	0.068	0.0809717	hsa_circ_09701	0.477	0.2265	0.2517	0.835	1.0935	0.8149	-0.906597	0.0126787	0.356874
circRNA	exon	chr19	3976606	T	C	0.224	0.236	0.216	hsa_circ_32085	32.3227	30.672	30.5874	42.6624	47.2115	48.9475	-0.966903	0.001625	0.218988
circRNA	exon	chr19	48845608	T	C	0.139785	0.101449	0.0795455	hsa_circ_12956	0.1817	0.1618	0.2745	0.5219	0.5943	0.5857	-0.964497	0.00186827	0.230635
circRNA	exon	chr19	58548156	A	G	0.144	0.188	0.168	hsa_circ_25818	1.9534	1.9413	2.3335	3.1312	2.8051	2.7504	-0.907811	0.0123565	0.356861
circRNA	exon	chr20	37199142	A	G	0.068	0.052	0.08	hsa_circ_01163	2.067	2.0383	1.9675	2.8703	3.447	3.107	-0.937112	0.00580799	0.323881
circRNA	exon	chr3	14164844	T	C	0.0494505	0.0320513	0.0380952	hsa_circ_10507	0.5679	0.453	0.5491	0.1827	0.1426	0.0764	0.979185	0.000645418	0.171242
circRNA	exon	chr3	14168345	T	C	0.0676329	0.0686275	0.0753138	hsa_circ_10507	0.5679	0.453	0.5491	0.1827	0.1426	0.0764	0.972615	0.00111464	0.197153
circRNA	exon	chr3	170303054	A	G	0.152672	0.148148	0.12766	hsa_circ_06892	0.318	0.1618	0.1373	0.0261	0.0475	0.0255	0.872293	0.0234223	0.419201
circRNA	exon	chr3	56641361	T	C	0.146919	0.104167	0.193548	hsa_circ_25224	0.2726	0.3235	0.5719	0.1566	0.1189	0.1528	0.908877	0.0120768	0.356861
circRNA	exon	chr3	58142702	A	G	0.0544554	0.102362	0.0985222	hsa_circ_20938	0.7269	1.0677	1.0753	0.4175	0.2139	0.4839	0.967294	0.00158699	0.218988
circRNA	exon	chr4	3134432	A	G	0.0588235	0.10596	0.0851064	hsa_circ_04526	0.1363	0.1618	0.1601	0	0	0.0764	0.910231	0.011726	0.356861
circRNA	exon	chr4	82857704	T	C	0.0588235	0.0638298	0.0892019	hsa_circ_13035	0.6133	0.55	0.5948	0.2348	0.2139	0.4075	0.891142	0.0171301	0.397403
circRNA	exon	chr5	141628630	T	C	0.105263	0.0882353	0.085	hsa_circ_23857	0.5224	0.5824	0.5033	0.8089	0.7845	0.8913	-0.958501	0.00254754	0.257483
circRNA	exon	chr5	14270829	T	C	0.0462963	0.05	0.130435	hsa_circ_16786	0.2953	0.0971	0.3203	0.0783	0.0238	0.0509	0.834073	0.0390137	0.490706
circRNA	exon	chr5	179824010	A	G	0.0722892	0.1	0.08	hsa_circ_02438	0.4316	0.2588	0.5948	0.7567	1.0935	1.0696	-0.908512	0.0121721	0.356861
circRNA	exon	chr5	179824010	A	G	0.0722892	0.1	0.08	hsa_circ_06706	1.0449	1.3265	1.0753	2.9485	2.4961	2.8523	-0.941136	0.00509548	0.322422
circRNA	exon	chr5	179824010	A	G	0.0722892	0.1	0.08	hsa_circ_15720	0.3407	0.3883	0.6406	0.8089	0.9271	1.0441	-0.888165	0.0180612	0.406093
circRNA	exon	chr5	72883075	A	G	0.1	0.0782123	0.068	hsa_circ_10660	1.2947	1.2942	1.3269	0.6001	0.6418	0.9168	0.916565	0.0101518	0.352993
circRNA	exon	chr5	72883075	A	G	0.1	0.0782123	0.068	hsa_circ_13820	0.7723	0.4206	0.6635	0.1827	0.2615	0.1783	0.913096	0.0110004	0.356861
circRNA	exon	chr7	1936890	T	C	0.233184	0.251656	0.129032	hsa_circ_20118	0.5224	0.55	0.4347	0.0783	0.1426	0.2292	0.958577	0.0025382	0.257483
circRNA	exon	chr7	2215925	T	C	0.109195	0.0900901	0.0425532	hsa_circ_24968	0.1136	0.0971	0.183	0.3914	0.2853	0.4075	-0.915731	0.0103528	0.352993
circRNA	exon	chr8	47798395	T	C	0.012	0.0325203	0.0243902	hsa_circ_01996	1.4083	1.4883	1.3498	0.9394	0.5468	0.8404	0.852524	0.0310199	0.472623
circRNA	exon	chr8	47800840	T	C	0.165992	0.128099	0.155102	hsa_circ_02453	1.0676	0.9383	0.8694	0.3392	0.4517	0.764	0.849456	0.0322891	0.472623
circRNA	exon	chrX	53552810	T	C	0.08	0.076	0.076	hsa_circ_12767	0.795	0.6794	1.0524	0.3392	0.3804	0.2547	0.908714	0.0121193	0.356861
circRNA	exon	chrX	53552810	T	C	0.08	0.076	0.076	hsa_circ_13412	1.0222	1.003	1.0753	0.4436	0.4992	0.4075	0.991891	9.83617e-05	0.0695909
A-to-I RNA off-target SNVs associated DECs-DEGs in KRAS editing group
RNA	Type	Chr	Pos	Ref	Alt	CTNNB1_1_snp	CTNNB1_2_snp	CTNNB1_3_snp	GeneID	CTNNB1_1_expr	CTNNB1_2_expr	CTNNB1_3_expr	eGFP_1_expr	eGFP_2_expr	eGFP_3_expr	cor	pvalue	fdr
mRNA	CDS	chr10	68754729	A	G	0.0850202	0.139241	0.0781893	0	0	0	ENSG00000060339	53.5845	53.8818	58.2379	33.0748	33.1683	34.8478	0.896921	0.0153902	0.0992154
mRNA	CDS	chr1	114730389	T	C	0.124	0.132	0.096	0	0	0	ENSG00000009307	165.555	169.534	169.82	140.536	138.09	147.959	0.946877	0.00415818	0.0569942
mRNA	CDS	chr1	154212461	T	C	0.11245	0.132	0.108	0	0	0	ENSG00000143612	139.738	142.544	135.067	162.644	162.867	158.823	-0.946495	0.00421764	0.0569993
mRNA	CDS	chr11	62145049	A	G	0.068	0.035	0.088	0	0	0	ENSG00000149503	47.2756	49.2527	51.0289	36.7438	36.8336	37.815	0.910632	0.011623	0.0872891
mRNA	CDS	chr1	19139140	T	C	0.0321285	0.0673575	0.0566802	0	0	0	ENSG00000127481	50.4072	52.2781	58.6212	29.4365	34.4671	35.6531	0.92485	0.00825917	0.0759614
mRNA	CDS	chr12	120546554	A	G	0.124	0.113445	0.146552	0	0	0	ENSG00000022840	51.0176	51.0078	48.6933	53.0187	53.1377	55.5946	-0.891049	0.0171589	0.104528
mRNA	intron	chr12	120546554	A	G	0.124	0.113445	0.146552	0	0	0	ENSG00000022840	51.0176	51.0078	48.6933	53.0187	53.1377	55.5946	-0.891049	0.0171589	0.104528
mRNA	CDS	chr12	124449860	T	C	0.119318	0.121212	0.083871	0	0	0	ENSG00000196498	31.0451	32.0994	32.4768	19.9315	23.2902	24.2881	0.922736	0.00872395	0.0779549
mRNA	intron	chr12	69251158	A	G	0.076	0.064	0.0441767	0	0	0	ENSG00000111605	18.5302	17.9614	19.7669	14.1684	15.0878	15.4934	0.84658	0.0335012	0.1398
mRNA	CDS	chr12	69251158	A	G	0.076	0.064	0.0441767	0	0	0	ENSG00000111605	18.5302	17.9614	19.7669	14.1684	15.0878	15.4934	0.84658	0.0335012	0.1398
mRNA	CDS	chr1	28271724	A	G	0.0645161	0.0887097	0.0938776	0	0	0	ENSG00000130766	69.4616	62.8089	60.9818	48.0605	49.4719	50.0194	0.85423	0.0303247	0.133527
mRNA	CDS	chr1	36091802	A	G	0.157895	0.202899	0.0931677	0	0	0	ENSG00000116863	25.2933	23.4416	25.8554	32.8199	36.3993	33.4368	-0.940393	0.00522364	0.0620397
mRNA	CDS	chr15	43768527	A	G	0.036	0.04	0.0401606	0	0	0	ENSG00000167004	72.7373	68.3619	66.4574	96.9237	99.4513	101.704	-0.994232	4.98153e-05	0.0202784
mRNA	intron	chr15	72210411	T	C	0.084	0.064	0.088	0	0	0	ENSG00000067225	447.6	439.183	424.035	491.532	499.01	488.331	-0.962325	0.00210239	0.0450729
mRNA	CDS	chr15	72210411	T	C	0.084	0.064	0.088	0	0	0	ENSG00000067225	447.6	439.183	424.035	491.532	499.01	488.331	-0.962325	0.00210239	0.0450729
mRNA	CDS	chr16	16045865	A	G	0.0275229	0.107143	0.0673077	0	0	0	ENSG00000103222	23.1124	25.0478	25.0051	18.0524	18.3356	18.5537	0.908704	0.012122	0.0887772
mRNA	CDS	chr17	28350447	T	C	0.161826	0.1875	0.180672	0	0	0	ENSG00000004142	51.0994	49.5147	51.2135	54.5239	55.883	54.0798	-0.949676	0.00373507	0.0539055
mRNA	CDS	chr17	42834783	A	G	0.0846774	0.124481	0.106122	0	0	0	ENSG00000131467	37.1118	38.2216	37.3628	52.6051	50.115	51.7208	-0.960804	0.00227441	0.04559
mRNA	intron	chr17	42834783	A	G	0.0846774	0.124481	0.106122	0	0	0	ENSG00000131467	37.1118	38.2216	37.3628	52.6051	50.115	51.7208	-0.960804	0.00227441	0.04559
mRNA	CDS	chr17	81600380	T	C	0.111588	0.0804598	0.079096	0	0	0	ENSG00000182446	32.9705	30.807	30.6071	38.0609	38.1779	38.1407	-0.898738	0.0148619	0.0976664
mRNA	CDS	chr18	8784504	A	G	0.0888889	0.0833333	0.12963	0	0	0	ENSG00000168502	8.4203	7.5068	9.3613	6.1411	6.2581	6.395	0.972595	0.00111625	0.0380316
mRNA	CDS	chr19	308654	T	C	0.102564	0.179104	0.084507	0	0	0	ENSG00000105556	6.2284	5.9885	5.5373	7.1411	7.6869	7.5395	-0.818355	0.0464959	0.164527
mRNA	intron	chr19	3976606	T	C	0.176	0.264	0.252	0	0	0	ENSG00000167658	1566.91	1599.19	1497.59	1692.35	1866.91	1795.86	-0.870495	0.0240715	0.121022
mRNA	CDS	chr19	3976606	T	C	0.176	0.264	0.252	0	0	0	ENSG00000167658	1566.91	1599.19	1497.59	1692.35	1866.91	1795.86	-0.870495	0.0240715	0.121022
mRNA	CDS	chr19	58548156	A	G	0.16	0.144	0.152	0	0	0	ENSG00000130726	173.312	173.565	173.955	201.923	194.642	189.402	-0.946889	0.00415632	0.0569942
mRNA	intron	chr20	35280740	T	C	0.116	0.137652	0.138776	0	0	0	ENSG00000242372	58.1751	59.1232	53.2731	77.4497	68.7529	68.7944	-0.912489	0.0111521	0.0859259
mRNA	CDS	chr20	35280740	T	C	0.116	0.137652	0.138776	0	0	0	ENSG00000242372	58.1751	59.1232	53.2731	77.4497	68.7529	68.7944	-0.912489	0.0111521	0.0859259
mRNA	CDS	chr20	35503541	A	G	0.0479042	0.0480769	0.108911	0	0	0	ENSG00000126001	11.7269	11.4143	11.4853	7.5407	8.3414	7.8624	0.843389	0.0348697	0.142334
mRNA	CDS	chr20	37199142	A	G	0.100402	0.11245	0.0803213	0	0	0	ENSG00000118705	106.624	109.462	102.024	129.626	135.846	131.821	-0.930013	0.00717577	0.0713399
mRNA	intron	chr20	37199142	A	G	0.100402	0.11245	0.0803213	0	0	0	ENSG00000118705	106.624	109.462	102.024	129.626	135.846	131.821	-0.930013	0.00717577	0.0713399
mRNA	CDS	chr2	135135309	A	G	0.0909091	0.0958904	0.0986842	0	0	0	ENSG00000115839	24.6845	23.898	24.3472	17.3742	16.9801	17.2993	0.994495	4.53663e-05	0.0202784
mRNA	CDS	chr21	46411572	A	G	0.0512821	0.162791	0.0909091	0	0	0	ENSG00000160299	16.3972	16.7534	17.6006	12.4338	13.5879	13.8911	0.815405	0.0479681	0.167452
mRNA	CDS	chr5	139623454	A	G	0.13253	0.128205	0.142857	0	0	0	ENSG00000131508	46.9608	45.7716	44.5262	65.9767	61.8498	60.6985	-0.981245	0.000524331	0.0309958
mRNA	intron	chr5	146144697	T	C	0.108871	0.116935	0.08	0	0	0	ENSG00000133706	54.1315	53.8489	55.052	36.594	38.1072	39.1462	0.962266	0.00210888	0.0450729
mRNA	CDS	chr5	146144697	T	C	0.108871	0.116935	0.08	0	0	0	ENSG00000133706	54.1315	53.8489	55.052	36.594	38.1072	39.1462	0.962266	0.00210888	0.0450729
mRNA	CDS	chr5	160035161	A	G	0.08	0.0869565	0.078341	0	0	0	ENSG00000113312	37.4708	35.1609	34.8603	38.8464	40.7708	39.6153	-0.894919	0.0159827	0.100634
mRNA	CDS	chr5	179824010	A	G	0.068	0.060241	0.064	0	0	0	ENSG00000161011	47.4342	46.2871	44.5776	91.5448	92.7639	93.9532	-0.995462	3.08396e-05	0.0202784
mRNA	CDS	chr9	136823654	A	G	0.06	0.100806	0.136	0	0	0	ENSG00000196642	63.4979	61.3248	58.0994	74.4275	71.2382	69.5457	-0.95889	0.00250027	0.0472622
mRNA	CDS	chrX	51895667	A	G	0.02	0.032	0.028	0	0	0	ENSG00000179222	38.7567	37.3706	36.7799	48.7189	49.7293	49.3264	-0.98137	0.000517409	0.0309958
mRNA	CDS	chrX	53552810	T	C	0.0846774	0.084	0.048	0	0	0	ENSG00000086758	68.229	72.0515	78.9768	49.0791	53.6367	54.0631	0.812259	0.0495614	0.170334
mRNA	3-UTR	chr10	68754729	A	G	0.0850202	0.139241	0.0781893	0	0	0	ENSG00000060339	53.5845	53.8818	58.2379	33.0748	33.1683	34.8478	0.896921	0.0153902	0.0992154
mRNA	3-UTR	chr1	154212461	T	C	0.11245	0.132	0.108	0	0	0	ENSG00000143612	139.738	142.544	135.067	162.644	162.867	158.823	-0.946495	0.00421764	0.0569993
mRNA	3-UTR	chr12	120546554	A	G	0.124	0.113445	0.146552	0	0	0	ENSG00000022840	51.0176	51.0078	48.6933	53.0187	53.1377	55.5946	-0.891049	0.0171589	0.104528
mRNA	3-UTR	chr15	43768527	A	G	0.036	0.04	0.0401606	0	0	0	ENSG00000167004	72.7373	68.3619	66.4574	96.9237	99.4513	101.704	-0.994232	4.98153e-05	0.0202784
mRNA	3-UTR	chr15	72210411	T	C	0.084	0.064	0.088	0	0	0	ENSG00000067225	447.6	439.183	424.035	491.532	499.01	488.331	-0.962325	0.00210239	0.0450729
mRNA	3-UTR	chr17	42834783	A	G	0.0846774	0.124481	0.106122	0	0	0	ENSG00000131467	37.1118	38.2216	37.3628	52.6051	50.115	51.7208	-0.960804	0.00227441	0.04559
mRNA	5-UTR	chr17	42834783	A	G	0.0846774	0.124481	0.106122	0	0	0	ENSG00000131467	37.1118	38.2216	37.3628	52.6051	50.115	51.7208	-0.960804	0.00227441	0.04559
mRNA	3-UTR	chr17	81600380	T	C	0.111588	0.0804598	0.079096	0	0	0	ENSG00000182446	32.9705	30.807	30.6071	38.0609	38.1779	38.1407	-0.898738	0.0148619	0.0976664
mRNA	3-UTR	chr3	47851281	T	C	0.0897436	0.179856	0.110236	0	0	0	ENSG00000047849	25.7593	25.765	25.9896	27.4447	29.9444	29.3727	-0.828599	0.0415499	0.155412
mRNA	3-UTR	chr5	179824010	A	G	0.068	0.060241	0.064	0	0	0	ENSG00000161011	47.4342	46.2871	44.5776	91.5448	92.7639	93.9532	-0.995462	3.08396e-05	0.0202784
circRNA	exon	chr10	68754729	A	G	0.0850202	0.139241	0.0781893	0	0	0	hsa_circ_14229	0.8016	1.0953	0.8904	0.3131	0.4279	0.5857	0.946917	0.0041519	0.355721
circRNA	exon	chr1	114730389	T	C	0.124	0.132	0.096	0	0	0	hsa_circ_17237	1.7865	1.7592	1.9198	1.122	0.8796	1.0951	0.935464	0.00611296	0.381954
circRNA	exon	chr1	154212461	T	C	0.11245	0.132	0.108	0	0	0	hsa_circ_18888	1.7407	1.2281	1.6972	2.6615	2.5198	2.343	-0.961453	0.00220017	0.35417
circRNA	exon	chr11	62145049	A	G	0.068	0.035	0.088	0	0	0	hsa_circ_14002	0.9391	0.7302	0.8347	0.4436	0.3804	0.4075	0.935749	0.00605961	0.381954
circRNA	exon	chr1	19139140	T	C	0.0321285	0.0673575	0.0566802	0	0	0	hsa_circ_21360	0.9391	1.1285	1.0017	0.287	0.523	0.4839	0.947678	0.00403473	0.355721
circRNA	exon	chr12	120546554	A	G	0.124	0.113445	0.146552	0	0	0	hsa_circ_20387	0.6184	0.4647	0.3617	0.7828	0.7845	0.7131	-0.902665	0.01375	0.425659
circRNA	exon	chr12	124449860	T	C	0.119318	0.121212	0.083871	0	0	0	hsa_circ_29313	0.3665	0.2323	0.2782	0.0261	0.0713	0.0764	0.926589	0.00788589	0.390144
circRNA	exon	chr12	69251158	A	G	0.076	0.064	0.0441767	0	0	0	hsa_circ_05312	1.1223	0.9626	1.2799	0.5219	0.4279	0.4584	0.870636	0.0240202	0.483754
circRNA	exon	chr1	28271724	A	G	0.0645161	0.0887097	0.0938776	0	0	0	hsa_circ_16950	0.6413	0.9626	0.6956	0.3131	0.309	0.3056	0.938045	0.00563869	0.381954
circRNA	exon	chr1	36091802	A	G	0.157895	0.202899	0.0931677	0	0	0	hsa_circ_19718	0.3665	0.2655	0.3339	0.6262	0.8083	0.5857	-0.88355	0.0195514	0.463318
circRNA	exon	chr15	43768527	A	G	0.036	0.04	0.0401606	0	0	0	hsa_circ_07320	1.6491	1.892	1.7529	2.4267	2.6625	2.3175	-0.930513	0.00707487	0.383085
circRNA	exon	chr15	72210411	T	C	0.084	0.064	0.088	0	0	0	hsa_circ_26478	4.8098	4.2818	4.424	6.3928	6.2996	6.0866	-0.942925	0.00479341	0.355721
circRNA	exon	chr16	16045865	A	G	0.0275229	0.107143	0.0673077	0	0	0	hsa_circ_22971	0.2519	0.7634	0.5287	0.0522	0.3804	0.1528	0.902964	0.0136672	0.425659
circRNA	exon	chr17	28350447	T	C	0.161826	0.1875	0.180672	0	0	0	hsa_circ_01916	0.8245	0.4979	0.5843	0.9394	1.2837	1.3497	-0.889055	0.0177803	0.451126
circRNA	exon	chr17	42834783	A	G	0.0846774	0.124481	0.106122	0	0	0	hsa_circ_09701	0.5726	0.4647	0.5565	0.835	1.0935	0.8149	-0.904251	0.0133128	0.425659
circRNA	exon	chr17	81600380	T	C	0.111588	0.0804598	0.079096	0	0	0	hsa_circ_27801	0.0229	0.1328	0.0835	0.2348	0.2139	0.2801	-0.95638	0.00281257	0.355721
circRNA	exon	chr18	8784504	A	G	0.0888889	0.0833333	0.12963	0	0	0	hsa_circ_21417	0.1832	0.0664	0.2504	0.0261	0.0238	0	0.91375	0.0108378	0.425659
circRNA	exon	chr19	308654	T	C	0.102564	0.179104	0.084507	0	0	0	hsa_circ_09931	0.1832	0.2323	0.2504	0.0522	0.0238	0.0764	0.874185	0.0227482	0.48233
circRNA	exon	chr19	3976606	T	C	0.176	0.264	0.252	0	0	0	hsa_circ_32085	36.0967	35.4827	32.2755	42.6624	47.2115	48.9475	-0.93206	0.00676693	0.383074
circRNA	exon	chr19	58548156	A	G	0.16	0.144	0.152	0	0	0	hsa_circ_25818	1.9468	1.5269	1.892	3.1312	2.8051	2.7504	-0.937842	0.00567531	0.381954
circRNA	exon	chr20	35280740	T	C	0.116	0.137652	0.138776	0	0	0	hsa_circ_06384	1.2139	1.4937	1.0573	2.4006	2.1395	2.3684	-0.951286	0.00350178	0.355721
circRNA	exon	chr20	35503541	A	G	0.0479042	0.0480769	0.108911	0	0	0	hsa_circ_18365	0.2978	0.3319	0.5008	0.1566	0.0238	0.1019	0.961102	0.00224019	0.35417
circRNA	exon	chr20	37199142	A	G	0.100402	0.11245	0.0803213	0	0	0	hsa_circ_01163	1.901	1.9252	2.1703	2.8703	3.447	3.107	-0.95692	0.00274388	0.355721
circRNA	exon	chr2	135135309	A	G	0.0909091	0.0958904	0.0986842	0	0	0	hsa_circ_09842	0.5268	0.3319	0.473	0.1044	0.0713	0.0764	0.942982	0.00478381	0.355721
circRNA	exon	chr21	46411572	A	G	0.0512821	0.162791	0.0909091	0	0	0	hsa_circ_07483	0.2061	0.0332	0.1391	0.3914	0.2139	0.3311	-0.894347	0.0161541	0.445156
circRNA	exon	chr3	47851281	T	C	0.0897436	0.179856	0.110236	0	0	0	hsa_circ_01995	0.5726	0.3651	0.5565	1.0698	0.8558	1.0696	-0.952706	0.00330225	0.355721
circRNA	exon	chr5	139623454	A	G	0.13253	0.128205	0.142857	0	0	0	hsa_circ_11865	0.4123	0.2655	0.1948	0.8611	0.7845	0.5603	-0.902055	0.01392	0.425659
circRNA	exon	chr5	146144697	T	C	0.108871	0.116935	0.08	0	0	0	hsa_circ_01973	1.672	1.6596	1.1964	0.5741	1.1173	0.8659	0.89214	0.0168232	0.451126
circRNA	exon	chr5	160035161	A	G	0.08	0.0869565	0.078341	0	0	0	hsa_circ_05882	0.3436	0.166	0.2226	1.122	0.832	0.6112	-0.893697	0.0163499	0.445156
circRNA	exon	chr5	179824010	A	G	0.068	0.060241	0.064	0	0	0	hsa_circ_02438	0.2978	0.2323	0.2504	0.7567	1.0935	1.0696	-0.949496	0.00376154	0.355721
circRNA	exon	chr5	179824010	A	G	0.068	0.060241	0.064	0	0	0	hsa_circ_06706	0.7558	0.863	0.8069	2.9485	2.4961	2.8523	-0.989543	0.000163437	0.0798979
circRNA	exon	chr5	179824010	A	G	0.068	0.060241	0.064	0	0	0	hsa_circ_15720	0.3894	0.166	0.3061	0.8089	0.9271	1.0441	-0.943515	0.00469571	0.355721
circRNA	exon	chr9	136823654	A	G	0.06	0.100806	0.136	0	0	0	hsa_circ_02407	0.8474	0.9626	1.1408	0.5741	0.3804	0.4075	0.969967	0.00133944	0.330522
circRNA	exon	chrX	51895667	A	G	0.02	0.032	0.028	0	0	0	hsa_circ_04806	0.4581	0.3983	0.4174	0.7567	0.6656	0.9168	-0.913	0.0110241	0.425659
circRNA	exon	chrX	53552810	T	C	0.0846774	0.084	0.048	0	0	0	hsa_circ_13412	1.0307	1.1285	0.8069	0.4436	0.4992	0.4075	0.990273	0.000141464	0.0798979
A-to-I RNA off-target SNVs associated DECs-DEGs in non-target editing group
RNA	Type	Chr	Pos	Ref	Alt	dCas13b1_1_snp	dCas13b1_2_snp	dCas13b1_3_snp	eGFP_1_snp	eGFP_2_snp	eGFP_3_snp	GeneID	dCas13b1_1_expr	dCas13b1_2_expr	dCas13b1_3_expr	eGFP_1_expr	eGFP_2_expr	eGFP_3_expr	cor	pvalue	fdr
mRNA	CDS	chr10	11979128	T	C	0.0847458	0.0322581	0.0204082	0	0	0	ENSG00000151461	16.7801	15.2554	15.5484	11.8542	12.3364	12.9873	0.875712	0.0222113	0.122541
mRNA	CDS	chr1	154212461	T	C	0.04	0.076	0.064	0	0	0	ENSG00000143612	134.783	138.511	137.159	162.644	162.867	158.823	-0.904975	0.0131157	0.094348
mRNA	CDS	chr12	124449860	T	C	0.0777778	0.04	0.0843373	0	0	0	ENSG00000196498	30.8372	30.7326	31.7652	19.9315	23.2902	24.2881	0.901202	0.0141594	0.0979057
mRNA	CDS	chr12	26990568	T	C	0.102857	0.106599	0.0971429	0	0	0	ENSG00000064115	37.2955	36.5222	36.1798	30.8033	29.0812	28.2778	0.976389	0.000829671	0.0376235
mRNA	CDS	chr1	44319668	T	C	0.0829876	0.136	0.1	0	0	0	ENSG00000117419	38.6095	41.8483	42.4021	51.3807	50.0852	50.3593	-0.885446	0.0189323	0.11253
mRNA	CDS	chr15	43768527	A	G	0.064257	0.064	0.0282258	0	0	0	ENSG00000167004	66.2236	67.7602	69.5518	96.9237	99.4513	101.704	-0.926268	0.00795413	0.0774718
mRNA	intron	chr15	72210411	T	C	0.06	0.08	0.08	0	0	0	ENSG00000067225	407.19	415.351	429.854	491.532	499.01	488.331	-0.94186	0.00497206	0.0649291
mRNA	CDS	chr15	72210411	T	C	0.06	0.08	0.08	0	0	0	ENSG00000067225	407.19	415.351	429.854	491.532	499.01	488.331	-0.94186	0.00497206	0.0649291
mRNA	CDS	chr16	374762	T	C	0.048951	0.040404	0.0666667	0	0	0	ENSG00000129925	26.4058	26.703	25.5905	33.0142	37.8061	36.6653	-0.934598	0.00627627	0.07099
mRNA	CDS	chr16	376299	T	C	0.0526316	0.0289855	0.0429448	0	0	0	ENSG00000129925	26.4058	26.703	25.5905	33.0142	37.8061	36.6653	-0.914535	0.0106442	0.0866264
mRNA	CDS	chr16	376611	T	C	0.0797546	0.1	0.0787402	0	0	0	ENSG00000129925	26.4058	26.703	25.5905	33.0142	37.8061	36.6653	-0.935566	0.00609394	0.0699294
mRNA	CDS	chr16	85654348	A	G	0.161491	0.195489	0.166667	0	0	0	ENSG00000131149	36.4006	34.8543	38.3545	27.35	29.0911	29.8468	0.92262	0.00874984	0.0807616
mRNA	CDS	chr16	85656540	A	G	0.114537	0.0772947	0.0769231	0	0	0	ENSG00000131149	36.4006	34.8543	38.3545	27.35	29.0911	29.8468	0.911776	0.0113319	0.0883404
mRNA	CDS	chr16	85661676	A	G	0.102703	0.0923077	0.0747126	0	0	0	ENSG00000131149	36.4006	34.8543	38.3545	27.35	29.0911	29.8468	0.906545	0.0126926	0.0932551
mRNA	CDS	chr17	42834783	A	G	0.0728745	0.0931174	0.064257	0	0	0	ENSG00000131467	37.6477	37.4763	37.5099	52.6051	50.115	51.7208	-0.97138	0.00121691	0.0407236
mRNA	intron	chr17	42834783	A	G	0.0728745	0.0931174	0.064257	0	0	0	ENSG00000131467	37.6477	37.4763	37.5099	52.6051	50.115	51.7208	-0.97138	0.00121691	0.0407236
mRNA	CDS	chr18	23464106	A	G	0.174359	0.202899	0.196721	0	0	0	ENSG00000101782	35.4236	36.4487	33.622	20.6652	19.557	22.4901	0.982869	0.000437714	0.0316432
mRNA	intron	chr19	3976606	T	C	0.2	0.236	0.256	0	0	0	ENSG00000167658	1543.06	1569.88	1643.77	1692.35	1866.91	1795.86	-0.819035	0.0461593	0.174182
mRNA	CDS	chr19	3976606	T	C	0.2	0.236	0.256	0	0	0	ENSG00000167658	1543.06	1569.88	1643.77	1692.35	1866.91	1795.86	-0.819035	0.0461593	0.174182
mRNA	CDS	chr19	49458544	A	G	0.125	0.204545	0.121951	0	0	0	ENSG00000161618	5.2495	6.1165	6.0264	8.2297	7.6404	8.1086	-0.856656	0.0293486	0.139723
mRNA	intron	chr19	49458544	A	G	0.125	0.204545	0.121951	0	0	0	ENSG00000161618	5.2495	6.1165	6.0264	8.2297	7.6404	8.1086	-0.856656	0.0293486	0.139723
mRNA	CDS	chr19	58548156	A	G	0.148	0.204	0.152	0	0	0	ENSG00000130726	169.76	167.403	167.985	201.923	194.642	189.402	-0.950654	0.00359251	0.0567947
mRNA	intron	chr20	35280740	T	C	0.17284	0.17004	0.164659	0	0	0	ENSG00000242372	59.194	55.8449	60.2243	77.4497	68.7529	68.7944	-0.903121	0.0136238	0.0962771
mRNA	CDS	chr20	35280740	T	C	0.17284	0.17004	0.164659	0	0	0	ENSG00000242372	59.194	55.8449	60.2243	77.4497	68.7529	68.7944	-0.903121	0.0136238	0.0962771
mRNA	CDS	chr20	37199142	A	G	0.076	0.06	0.068	0	0	0	ENSG00000118705	105.107	104.521	104.946	129.626	135.846	131.821	-0.980647	0.000558168	0.0330088
mRNA	intron	chr20	37199142	A	G	0.076	0.06	0.068	0	0	0	ENSG00000118705	105.107	104.521	104.946	129.626	135.846	131.821	-0.980647	0.000558168	0.0330088
mRNA	CDS	chr21	31266555	T	C	0.0985915	0.0535714	0.114754	0	0	0	ENSG00000156299	15.927	15.1148	16.244	10.8939	11.1399	11.7502	0.964825	0.00183411	0.0459968
mRNA	CDS	chr2	135851428	T	C	0.096	0.0737705	0.056	0	0	0	ENSG00000076003	52.841	54.4822	50.6194	38.6789	37.8853	41.7451	0.953293	0.00322132	0.0544664
mRNA	CDS	chr2	206146925	T	C	0.0572687	0.0791667	0.105	0	0	0	ENSG00000023228	13.1165	12.7512	12.4535	10.7649	9.2321	9.3042	0.852483	0.0310366	0.144362
mRNA	CDS	chr5	14270829	T	C	0.0746269	0.02	0.0634921	0	0	0	ENSG00000038382	22.5859	20.3119	21.634	14.2643	15.6939	15.5142	0.92432	0.0083744	0.0794618
mRNA	CDS	chr5	65762976	A	G	0.0625	0.0972222	0.103448	0	0	0	ENSG00000123213	7.3083	6.9951	6.8467	5.3506	5.709	5.7279	0.881401	0.0202646	0.117009
mRNA	CDS	chr7	100862792	A	G	0.0769231	0.0980392	0.0888889	0	0	0	ENSG00000146828	5.3572	5.5752	5.273	6.6198	7.2137	6.6093	-0.935231	0.00615663	0.0703308
mRNA	CDS	chr7	75542945	T	C	0.049505	0.06	0.0408163	0	0	0	ENSG00000127946	16.7931	16.2613	17.3785	12.4588	14.5309	14.677	0.818038	0.046653	0.174984
mRNA	CDS	chr9	136823654	A	G	0.096	0.100806	0.0963855	0	0	0	ENSG00000196642	57.2062	60.9687	59.4587	74.4275	71.2382	69.5457	-0.95611	0.0028472	0.0527077
mRNA	3-UTR	chr1	154212461	T	C	0.04	0.076	0.064	0	0	0	ENSG00000143612	134.783	138.511	137.159	162.644	162.867	158.823	-0.904975	0.0131157	0.094348
mRNA	3-UTR	chr15	43768527	A	G	0.064257	0.064	0.0282258	0	0	0	ENSG00000167004	66.2236	67.7602	69.5518	96.9237	99.4513	101.704	-0.926268	0.00795413	0.0774718
mRNA	3-UTR	chr15	72210411	T	C	0.06	0.08	0.08	0	0	0	ENSG00000067225	407.19	415.351	429.854	491.532	499.01	488.331	-0.94186	0.00497206	0.0649291
mRNA	3-UTR	chr17	42834783	A	G	0.0728745	0.0931174	0.064257	0	0	0	ENSG00000131467	37.6477	37.4763	37.5099	52.6051	50.115	51.7208	-0.97138	0.00121691	0.0407236
mRNA	5-UTR	chr17	42834783	A	G	0.0728745	0.0931174	0.064257	0	0	0	ENSG00000131467	37.6477	37.4763	37.5099	52.6051	50.115	51.7208	-0.97138	0.00121691	0.0407236
mRNA	3-UTR	chr3	47851236	T	C	0.0265487	0.0337838	0.034965	0	0	0	ENSG00000047849	24.6471	24.9159	24.9966	27.4447	29.9444	29.3727	-0.915697	0.0103608	0.0863243
mRNA	5-UTR	chr5	14270829	T	C	0.0746269	0.02	0.0634921	0	0	0	ENSG00000038382	22.5859	20.3119	21.634	14.2643	15.6939	15.5142	0.92432	0.0083744	0.0794618
mRNA	3-UTR	chr5	65762976	A	G	0.0625	0.0972222	0.103448	0	0	0	ENSG00000123213	7.3083	6.9951	6.8467	5.3506	5.709	5.7279	0.881401	0.0202646	0.117009
circRNA	exon	chr10	11979128	T	C	0.0847458	0.0322581	0.0204082	0	0	0	hsa_circ_24354	0.4462	0.2204	0.171	0	0.0475	0.1273	0.964578	0.00185989	0.28389
circRNA	exon	chr1	154212461	T	C	0.04	0.076	0.064	0	0	0	hsa_circ_18888	1.5936	1.7004	1.8125	2.6615	2.5198	2.343	-0.876383	0.0219773	0.395921
circRNA	exon	chr12	124449860	T	C	0.0777778	0.04	0.0843373	0	0	0	hsa_circ_29313	0.2868	0.1574	0.4104	0.0261	0.0713	0.0764	0.962509	0.00208204	0.28389
circRNA	exon	chr12	26990568	T	C	0.102857	0.106599	0.0971429	0	0	0	hsa_circ_17225	0.1275	0.2204	0.2736	0.1044	0.0238	0.0255	0.827531	0.0420531	0.472119
circRNA	exon	chr1	44319668	T	C	0.0829876	0.136	0.1	0	0	0	hsa_circ_20437	0.255	0.2834	0.2736	0.4697	0.4754	0.5093	-0.930079	0.00716247	0.338669
circRNA	exon	chr1	44319668	T	C	0.0829876	0.136	0.1	0	0	0	hsa_circ_21617	0.0956	0.126	0.171	0.2609	0.3566	0.3311	-0.881339	0.0202852	0.395921
circRNA	exon	chr1	44319668	T	C	0.0829876	0.136	0.1	0	0	0	hsa_circ_31032	0.8605	1.2281	0.9233	0.548	0.3328	0.5603	0.959368	0.00244289	0.28389
circRNA	exon	chr15	43768527	A	G	0.064257	0.064	0.0282258	0	0	0	hsa_circ_07320	1.7529	1.6689	1.6757	2.4267	2.6625	2.3175	-0.864231	0.0263984	0.417131
circRNA	exon	chr15	72210411	T	C	0.06	0.08	0.08	0	0	0	hsa_circ_26478	4.0158	3.8102	5.3349	6.3928	6.2996	6.0866	-0.841712	0.0355995	0.457524
circRNA	exon	chr16	374762	T	C	0.048951	0.040404	0.0666667	0	0	0	hsa_circ_24785	0.255	0.2204	0.2736	0.3914	0.4279	0.5348	-0.835449	0.0383877	0.463181
circRNA	exon	chr16	376299	T	C	0.0526316	0.0289855	0.0429448	0	0	0	hsa_circ_21966	0.1275	0.1889	0.342	0.6523	0.4517	0.6876	-0.860722	0.0277466	0.420429
circRNA	exon	chr16	376299	T	C	0.0526316	0.0289855	0.0429448	0	0	0	hsa_circ_24785	0.255	0.2204	0.2736	0.3914	0.4279	0.5348	-0.832936	0.0395343	0.466505
circRNA	exon	chr16	376611	T	C	0.0797546	0.1	0.0787402	0	0	0	hsa_circ_21966	0.1275	0.1889	0.342	0.6523	0.4517	0.6876	-0.891094	0.017145	0.389185
circRNA	exon	chr16	376611	T	C	0.0797546	0.1	0.0787402	0	0	0	hsa_circ_24785	0.255	0.2204	0.2736	0.3914	0.4279	0.5348	-0.920367	0.0092597	0.346989
circRNA	exon	chr16	85654348	A	G	0.161491	0.195489	0.166667	0	0	0	hsa_circ_18746	0.7649	0.6298	0.6498	0.1305	0.3804	0.2037	0.911174	0.0114847	0.37411
circRNA	exon	chr16	85656540	A	G	0.114537	0.0772947	0.0769231	0	0	0	hsa_circ_18746	0.7649	0.6298	0.6498	0.1305	0.3804	0.2037	0.946123	0.00427589	0.314542
circRNA	exon	chr16	85661676	A	G	0.102703	0.0923077	0.0747126	0	0	0	hsa_circ_18746	0.7649	0.6298	0.6498	0.1305	0.3804	0.2037	0.940139	0.00526783	0.32394
circRNA	exon	chr17	42834783	A	G	0.0728745	0.0931174	0.064257	0	0	0	hsa_circ_09701	0.4781	0.5983	0.6156	0.835	1.0935	0.8149	-0.843343	0.0348896	0.457524
circRNA	exon	chr18	23464106	A	G	0.174359	0.202899	0.196721	0	0	0	hsa_circ_04399	0.5418	0.6928	0.3762	0.2087	0.1902	0.3056	0.843252	0.0349291	0.457524
circRNA	exon	chr19	3976606	T	C	0.2	0.236	0.256	0	0	0	hsa_circ_32085	35.2502	34.6065	35.6684	42.6624	47.2115	48.9475	-0.934973	0.00620532	0.32394
circRNA	exon	chr19	49458544	A	G	0.125	0.204545	0.121951	0	0	0	hsa_circ_15059	0.0319	0	0.1026	0.2087	0.1189	0.2292	-0.883656	0.0195165	0.393643
circRNA	exon	chr19	58548156	A	G	0.148	0.204	0.152	0	0	0	hsa_circ_25818	2.6135	1.7949	2.1887	3.1312	2.8051	2.7504	-0.879101	0.0210414	0.395921
circRNA	exon	chr20	35280740	T	C	0.17284	0.17004	0.164659	0	0	0	hsa_circ_06384	1.6573	2.1098	1.6757	2.4006	2.1395	2.3684	-0.819748	0.0458079	0.496193
circRNA	exon	chr20	37199142	A	G	0.076	0.06	0.068	0	0	0	hsa_circ_01163	2.1992	2.0783	2.0519	2.8703	3.447	3.107	-0.930614	0.00705458	0.338669
circRNA	exon	chr21	31266555	T	C	0.0985915	0.0535714	0.114754	0	0	0	hsa_circ_18553	0.1275	0.1889	0.171	0.0261	0.0475	0.0255	0.831113	0.0403756	0.466505
circRNA	exon	chr2	135851428	T	C	0.096	0.0737705	0.056	0	0	0	hsa_circ_30394	0.7649	0.5668	0.5814	0.3131	0.1902	0.4329	0.912234	0.0112164	0.37411
circRNA	exon	chr2	206146925	T	C	0.0572687	0.0791667	0.105	0	0	0	hsa_circ_05967	0.2231	0.0945	0.2394	0	0.0238	0.0509	0.835383	0.0384175	0.463181
circRNA	exon	chr3	47851236	T	C	0.0265487	0.0337838	0.034965	0	0	0	hsa_circ_01995	0.4143	0.5668	0.4788	1.0698	0.8558	1.0696	-0.917703	0.0098805	0.351264
circRNA	exon	chr5	14270829	T	C	0.0746269	0.02	0.0634921	0	0	0	hsa_circ_16786	0.2231	0.126	0.3762	0.0783	0.0238	0.0509	0.879228	0.0209979	0.395921
circRNA	exon	chr5	14270829	T	C	0.0746269	0.02	0.0634921	0	0	0	hsa_circ_18916	0.255	0.126	0.2052	0.0261	0.0238	0.0255	0.984736	0.000347688	0.208347
circRNA	exon	chr5	65762976	A	G	0.0625	0.0972222	0.103448	0	0	0	hsa_circ_11764	0.1275	0.4094	0.2394	0.1044	0.0713	0.0509	0.840741	0.0360256	0.457524
circRNA	exon	chr7	100862792	A	G	0.0769231	0.0980392	0.0888889	0	0	0	hsa_circ_18238	0.0956	0.0315	0.1026	0.1827	0.2139	0.3565	-0.847364	0.0331685	0.449487
circRNA	exon	chr7	75542945	T	C	0.049505	0.06	0.0408163	0	0	0	hsa_circ_31818	0.2868	0.2519	0.1026	0	0.0713	0.0509	0.884968	0.0190873	0.389185
circRNA	exon	chr9	136823654	A	G	0.096	0.100806	0.0963855	0	0	0	hsa_circ_02407	1.0518	0.9762	0.8207	0.5741	0.3804	0.4075	0.939147	0.00544203	0.32394

## Sheet: DELs-DEGs
A-to-I A-to-I RNA off-target SNVs associated DELs-DEGs in CTNNB1 editing group
RNA	Type	Chr	Pos	Ref	Alt	CTNNB1_1_snp	CTNNB1_2_snp	CTNNB1_3_snp	eGFP_1_snp	eGFP_2_snp	eGFP_3_snp	GeneID	CTNNB1_1_expr	CTNNB1_2_expr	CTNNB1_3_expr	eGFP_1_expr	eGFP_2_expr	eGFP_3_expr	cor	pvalue	fdr
mRNA	intron	chr12	54132212	A	G	0.0735294	0.0714286	0.110294	0	0	0	ENSG00000123415	14.4808	15.0168	14.4269	21.0187	20.3709	19.8304	-0.961182	0.00223106	0.0396402
mRNA	CDS	chr19	52225747	A	G	0.38	0.314286	0.409639	0	0	0	ENSG00000105568	71.749	73.0802	71.7287	72.9446	73.8439	73.2294	-0.817514	0.0469132	0.158681
mRNA	CDS	chr2	86604026	T	C	0.135593	0.196721	0.173913	0	0	0	ENSG00000239305	8.7271	8.2873	8.7096	10.6204	9.707	11.9963	-0.850478	0.0318638	0.129108
mRNA	CDS	chr3	14164844	T	C	0.0494505	0.0320513	0.0380952	0	0	0	ENSG00000154767	42.3585	43.5333	41.612	20.7411	21.3403	21.9845	0.960874	0.00226637	0.0398668
mRNA	CDS	chr3	183809100	A	G	0.0963855	0.0583333	0.101604	0	0	0	ENSG00000163872	21.0945	21.4039	21.4078	13.1068	13.6144	14.3032	0.945155	0.00442955	0.0498501
mRNA	CDS	chr6	39891721	A	G	0.0869565	0.0526316	0.113636	0	0	0	ENSG00000146122	7.9855	8.4324	8.1449	5.932	6.457	6.0621	0.870935	0.0239118	0.1121
mRNA	intron	chr7	149880504	A	G	0.188755	0.144796	0.178862	0	0	0	ENSG00000171130	18.8027	19.8684	18.1763	22.3045	22.4878	20.7864	-0.921667	0.00896385	0.0680398
mRNA	3-UTR	chr10	49973570	A	G	0.0434783	0.0512821	0.0238095	0	0	0	ENSG00000204152	12.1409	11.9155	12.2805	8.0379	7.921	8.078	0.904209	0.0133243	0.0824696
mRNA	3-UTR	chr15	90642485	A	G	0.06	0.0857143	0.111111	0	0	0	ENSG00000140577	11.7214	11.6896	11.2785	11.9621	13.1251	12.9168	-0.837109	0.0376391	0.141116
mRNA	3-UTR	chr22	41178991	A	G	0.137143	0.0813953	0.104	0	0	0	ENSG00000100393	22.9917	21.4167	21.181	14.3871	15.939	16.6769	0.964679	0.00184937	0.0365485
mRNA	3-UTR	chr3	14164844	T	C	0.0494505	0.0320513	0.0380952	0	0	0	ENSG00000154767	42.3585	43.5333	41.612	20.7411	21.3403	21.9845	0.960874	0.00226637	0.0398668
mRNA	3-UTR	chr5	177441849	A	G	0.0765957	0.0972222	0.096	0	0	0	ENSG00000198055	47.8403	50.2436	49.2271	54.1042	55.9078	53.0482	-0.880421	0.0205938	0.102332
mRNA	5-UTR	chr6	36196862	A	G	0.131148	0.2	0.0930233	0	0	0	ENSG00000096070	8.3922	7.6663	8.3391	9.8389	9.6314	11.1092	-0.89179	0.0169307	0.0924051
mRNA	3-UTR	chr7	149880504	A	G	0.188755	0.144796	0.178862	0	0	0	ENSG00000171130	18.8027	19.8684	18.1763	22.3045	22.4878	20.7864	-0.921667	0.00896385	0.0680398
mRNA	3-UTR	chr7	92200431	T	C	0.0933333	0.0697674	0.0485437	0	0	0	ENSG00000001631	4.9989	4.8375	5.5825	2.5315	3.0851	3.3371	0.848015	0.0328938	0.13134
mRNA	3-UTR	chr9	135504381	A	G	0.04	0.0483871	0.0522088	0	0	0	ENSG00000122140	61.6615	58.4748	58.1985	68.3197	75.3171	70.3447	-0.944387	0.00455323	0.0501716
lncRNA	intron	chr10	49973570	A	G	0.0434783	0.0512821	0.0238095	0	0	0	ENSG00000178440	2.425	2.3028	2.6867	1.0214	1.0998	0.6344	0.845207	0.034087	0.312464
lncRNA	exon	chr12	54132212	A	G	0.0735294	0.0714286	0.110294	0	0	0	ENSG00000250742	19.8772	17.1108	18.75	27.7515	27.7139	27.3086	-0.935704	0.00606802	0.167271
lncRNA	intron	chr12	54132212	A	G	0.0735294	0.0714286	0.110294	0	0	0	ENSG00000250742	19.8772	17.1108	18.75	27.7515	27.7139	27.3086	-0.935704	0.00606802	0.167271
lncRNA	intron	chr15	90642485	A	G	0.06	0.0857143	0.111111	0	0	0	ENSG00000259736	3.2499	3.6442	4.2482	1.8269	1.592	2.4033	0.967341	0.00158246	0.108532
lncRNA	intron	chr19	52225747	A	G	0.38	0.314286	0.409639	0	0	0	ENSG00000268015	1.4507	1.7401	1.3073	0.1754	0.1598	0	0.941975	0.00495269	0.160234
lncRNA	intron	chr22	41178991	A	G	0.137143	0.0813953	0.104	0	0	0	ENSG00000232754	0.6363	0.1813	0.6408	0	0	0	0.934018	0.00638672	0.167271
lncRNA	intron	chr2	86604026	T	C	0.135593	0.196721	0.173913	0	0	0	ENSG00000228363	0.8862	0.8637	1.1509	0.4822	0.3661	0.5229	0.911726	0.0113446	0.21151
lncRNA	exon	chr2	86604026	T	C	0.135593	0.196721	0.173913	0	0	0	ENSG00000228363	0.8862	0.8637	1.1509	0.4822	0.3661	0.5229	0.911726	0.0113446	0.21151
lncRNA	intron	chr3	14164844	T	C	0.0494505	0.0320513	0.0380952	0	0	0	ENSG00000228242	9.932	8.5908	11.4539	3.0333	3.58	2.1867	0.95469	0.00303298	0.136516
lncRNA	exon	chr3	183809100	A	G	0.0963855	0.0583333	0.101604	0	0	0	ENSG00000233885	1.3394	1.5104	1.78	0.9189	0.7398	1.0846	0.872561	0.023326	0.260956
lncRNA	intron	chr3	183809100	A	G	0.0963855	0.0583333	0.101604	0	0	0	ENSG00000233885	1.3394	1.5104	1.78	0.9189	0.7398	1.0846	0.872561	0.023326	0.260956
lncRNA	intron	chr5	177441849	A	G	0.0765957	0.0972222	0.096	0	0	0	ENSG00000246334	6.3147	4.803	5.3721	3.0988	2.2457	2.8182	0.887542	0.0182589	0.244507
lncRNA	intron	chr6	36196862	A	G	0.131148	0.2	0.0930233	0	0	0	ENSG00000246982	6.4635	5.7344	5.9147	3.267	3.8654	3.7683	0.861108	0.0275967	0.286381
lncRNA	intron	chr6	39891721	A	G	0.0869565	0.0526316	0.113636	0	0	0	ENSG00000235033	0.8181	0.5484	0.6665	0.2211	0.4155	0.3912	0.871344	0.0237638	0.260956
lncRNA	exon	chr6	39891721	A	G	0.0869565	0.0526316	0.113636	0	0	0	ENSG00000235033	0.8181	0.5484	0.6665	0.2211	0.4155	0.3912	0.871344	0.0237638	0.260956
lncRNA	exon	chr7	149880504	A	G	0.188755	0.144796	0.178862	0	0	0	ENSG00000204934	2.9339	3.4825	2.9088	4.7745	5.4693	5.4994	-0.976037	0.000854448	0.0992049
lncRNA	exon	chr7	92200431	T	C	0.0933333	0.0697674	0.0485437	0	0	0	ENSG00000243107	1.7154	1.6289	1.4398	0.3284	0.389	0.3846	0.974172	0.000992049	0.0992049
lncRNA	intron	chr9	135504381	A	G	0.04	0.0483871	0.0522088	0	0	0	ENSG00000226706	0.122	0.1738	0.1639	0.6074	0.5959	0.2736	-0.817395	0.0469724	0.349119
A-to-I RNA off-target SNVs associated DELs-DEGs in KRAS editing group
RNA	Type	Chr	Pos	Ref	Alt	KRAS_1_snp	KRAS_2_snp	KRAS_3_snp	eGFP_1_snp	eGFP_2_snp	eGFP_3_snp	GeneID	KRAS_1_expr	KRAS_2_expr	KRAS_3_expr	eGFP_1_expr	eGFP_2_expr	eGFP_3_expr	cor	pvalue	fdr
mRNA	intron	chr11	64232518	A	G	0.046729	0.0512821	0.0714286	0	0	0	ENSG00000110011	16.4088	16.299	15.6976	24.4575	24.8011	24.7828	-0.977516	0.000752583	0.0336494
mRNA	CDS	chr11	64232518	A	G	0.046729	0.0512821	0.0714286	0	0	0	ENSG00000110011	16.4088	16.299	15.6976	24.4575	24.8011	24.7828	-0.977516	0.000752583	0.0336494
mRNA	CDS	chr11	66275811	A	G	0.115226	0.113445	0.0978723	0	0	0	ENSG00000174903	81.5734	83.6508	73.4757	109.365	109.16	102.604	-0.937578	0.00572314	0.0646717
mRNA	CDS	chr11	66275934	A	G	0.092	0.084	0.104839	0	0	0	ENSG00000174903	81.5734	83.6508	73.4757	109.365	109.16	102.604	-0.982973	0.000432417	0.0309958
mRNA	intron	chr12	121795798	T	C	0.0952381	0.119048	0.2	0	0	0	ENSG00000139725	1.4615	1.6547	1.4425	2.2893	2.1647	2.0651	-0.90481	0.0131603	0.0920493
mRNA	intron	chr12	54132212	A	G	0.038961	0.103896	0.0377358	0	0	0	ENSG00000123415	15.7789	14.4636	16.2225	21.0187	20.3709	19.8304	-0.902947	0.0136719	0.0935126
mRNA	intron	chr16	29810945	A	G	0.192	0.192	0.152	0	0	0	ENSG00000103495	115.725	116.235	117.586	169.093	169.982	154.954	-0.972401	0.00113202	0.0380316
mRNA	CDS	chr19	52225747	A	G	0.316	0.371429	0.338776	0	0	0	ENSG00000105568	72.816	71.5549	71.5453	72.9446	73.8439	73.2294	-0.842116	0.0354232	0.143629
mRNA	CDS	chr22	20061548	A	G	0.075	0.0612245	0.08	0	0	0	ENSG00000183597	6.4388	6.1068	4.8327	7.2178	7.6462	8.4699	-0.876811	0.0218286	0.115104
mRNA	intron	chr22	20061548	A	G	0.075	0.0612245	0.08	0	0	0	ENSG00000183597	6.4388	6.1068	4.8327	7.2178	7.6462	8.4699	-0.876811	0.0218286	0.115104
mRNA	CDS	chr2	86604026	T	C	0.237113	0.181818	0.2	0	0	0	ENSG00000239305	7.5744	7.0315	7.7247	10.6204	9.707	11.9963	-0.900132	0.0144624	0.0969807
mRNA	CDS	chr5	83554995	A	G	0.117021	0.0769231	0.122807	0	0	0	ENSG00000038427	5.809	6.3624	6.6909	2.7158	2.8809	3.0379	0.95125	0.00350689	0.0523657
mRNA	intron	chr7	149880504	A	G	0.0923695	0.148837	0.212	0	0	0	ENSG00000171130	19.1032	18.5576	17.8512	22.3045	22.4878	20.7864	-0.931738	0.00683058	0.0694626
mRNA	3-UTR	chr10	49973570	A	G	0.0512821	0.0869565	0.0344828	0	0	0	ENSG00000204152	10.0243	10.8068	10.947	8.0379	7.921	8.078	0.865778	0.0258143	0.124158
mRNA	3-UTR	chr11	64232518	A	G	0.046729	0.0512821	0.0714286	0	0	0	ENSG00000110011	16.4088	16.299	15.6976	24.4575	24.8011	24.7828	-0.977516	0.000752583	0.0336494
mRNA	3-UTR	chr11	66276308	A	G	0.109312	0.084	0.124498	0	0	0	ENSG00000174903	81.5734	83.6508	73.4757	109.365	109.16	102.604	-0.982604	0.000451285	0.0309958
mRNA	3-UTR	chr16	29810945	A	G	0.192	0.192	0.152	0	0	0	ENSG00000103495	115.725	116.235	117.586	169.093	169.982	154.954	-0.972401	0.00113202	0.0380316
mRNA	3-UTR	chr21	37224110	T	C	0.154639	0.15625	0.261905	0	0	0	ENSG00000157538	11.5493	11.0837	10.9659	11.8639	11.7345	12.4088	-0.860414	0.0278667	0.128696
mRNA	3-UTR	chr21	37225483	T	C	0.0650407	0.141026	0.117021	0	0	0	ENSG00000157538	11.5493	11.0837	10.9659	11.8639	11.7345	12.4088	-0.886915	0.0184593	0.106768
mRNA	3-UTR	chr22	20061548	A	G	0.075	0.0612245	0.08	0	0	0	ENSG00000183597	6.4388	6.1068	4.8327	7.2178	7.6462	8.4699	-0.876811	0.0218286	0.115104
mRNA	3-UTR	chr7	149880504	A	G	0.0923695	0.148837	0.212	0	0	0	ENSG00000171130	19.1032	18.5576	17.8512	22.3045	22.4878	20.7864	-0.931738	0.00683058	0.0694626
mRNA	3-UTR	chr7	92200431	T	C	0.0786517	0.0196078	0.0454545	0	0	0	ENSG00000001631	4.9252	4.6283	5.317	2.5315	3.0851	3.3371	0.81726	0.0470397	0.165556
mRNA	down10k	chr19	57301579	A	G	0.101695	0.0571429	0.0952381	0	0	0	ENSG00000197714	3.2818	3.3688	5.681	1.7447	1.5044	1.4596	0.863925	0.0265146	0.12534
lncRNA	intron	chr10	49973570	A	G	0.0512821	0.0869565	0.0344828	0	0	0	ENSG00000178440	1.5487	3.0712	2.8715	1.0214	1.0998	0.6344	0.822083	0.0446658	0.342228
lncRNA	intron	chr11	64232518	A	G	0.046729	0.0512821	0.0714286	0	0	0	ENSG00000256116	0.0993	0	0	0.2827	0.3091	0.4415	-0.935725	0.00606424	0.195153
lncRNA	intron	chr11	66275811	A	G	0.115226	0.113445	0.0978723	0	0	0	ENSG00000245156	0.968	1.1413	1.0962	0.5234	0.5279	0.529	0.970368	0.0013041	0.109143
lncRNA	intron	chr11	66275934	A	G	0.092	0.084	0.104839	0	0	0	ENSG00000245156	0.968	1.1413	1.0962	0.5234	0.5279	0.529	0.971051	0.00124492	0.109143
lncRNA	intron	chr11	66276308	A	G	0.109312	0.084	0.124498	0	0	0	ENSG00000245156	0.968	1.1413	1.0962	0.5234	0.5279	0.529	0.942729	0.00482603	0.181059
lncRNA	intron	chr12	121795798	T	C	0.0952381	0.119048	0.2	0	0	0	ENSG00000212694	6.8667	6.6341	5.3782	8.7492	8.346	7.3002	-0.921084	0.0090958	0.202888
lncRNA	exon	chr12	121795798	T	C	0.0952381	0.119048	0.2	0	0	0	ENSG00000212694	6.8667	6.6341	5.3782	8.7492	8.346	7.3002	-0.921084	0.0090958	0.202888
lncRNA	exon	chr12	54132212	A	G	0.038961	0.103896	0.0377358	0	0	0	ENSG00000250742	22.2181	17.6994	18.3324	27.7515	27.7139	27.3086	-0.878525	0.0212381	0.238196
lncRNA	intron	chr12	54132212	A	G	0.038961	0.103896	0.0377358	0	0	0	ENSG00000250742	22.2181	17.6994	18.3324	27.7515	27.7139	27.3086	-0.878525	0.0212381	0.238196
lncRNA	exon	chr16	29810945	A	G	0.192	0.192	0.152	0	0	0	ENSG00000238045	13.9538	14.1227	12.5883	10.1006	8.8915	10.087	0.975427	0.00089835	0.088855
lncRNA	intron	chr16	29810945	A	G	0.192	0.192	0.152	0	0	0	ENSG00000238045	13.9538	14.1227	12.5883	10.1006	8.8915	10.087	0.975427	0.00089835	0.088855
lncRNA	intron	chr19	52225747	A	G	0.316	0.371429	0.338776	0	0	0	ENSG00000268015	0.7699	0.6694	0.8417	0.1754	0.1598	0	0.960658	0.00229128	0.146034
lncRNA	intron	chr21	37224110	T	C	0.154639	0.15625	0.261905	0	0	0	ENSG00000242553	1.938	2.1703	2.4613	0.4014	1.5543	1.0774	0.864152	0.0264286	0.270056
lncRNA	intron	chr21	37225483	T	C	0.0650407	0.141026	0.117021	0	0	0	ENSG00000242553	1.938	2.1703	2.4613	0.4014	1.5543	1.0774	0.835517	0.0383572	0.333861
lncRNA	intron	chr22	20061548	A	G	0.075	0.0612245	0.08	0	0	0	ENSG00000236540	4.7832	4.9322	4.9725	6.2351	6.301	6.2389	-0.984871	0.000341621	0.0667133
lncRNA	intron	chr2	86604026	T	C	0.237113	0.181818	0.2	0	0	0	ENSG00000228363	0.9641	0.8179	0.857	0.4822	0.3661	0.5229	0.97594	0.00086138	0.088855
lncRNA	exon	chr2	86604026	T	C	0.237113	0.181818	0.2	0	0	0	ENSG00000228363	0.9641	0.8179	0.857	0.4822	0.3661	0.5229	0.97594	0.00086138	0.088855
lncRNA	intron	chr5	83554995	A	G	0.117021	0.0769231	0.122807	0	0	0	ENSG00000249835	1.5168	1.7585	1.3513	0.2304	0.4198	0.5622	0.881254	0.0203137	0.238196
lncRNA	exon	chr7	149880504	A	G	0.0923695	0.148837	0.212	0	0	0	ENSG00000204934	2.9275	3.2601	2.9574	4.7745	5.4693	5.4994	-0.883145	0.0196849	0.238196
lncRNA	exon	chr7	92200431	T	C	0.0786517	0.0196078	0.0454545	0	0	0	ENSG00000243107	1.3549	1.128	1.1907	0.3284	0.389	0.3846	0.892274	0.0167823	0.235959
lncRNA	up10k	chr19	57301579	A	G	0.101695	0.0571429	0.0952381	0	0	0	ENSG00000268205	4.1849	4.1159	3.7769	3.4072	2.8026	2.7154	0.841628	0.0356365	0.320434
A-to-I RNA off-target SNVs associated DELs-DEGs in non-target editing group
RNA	Type	Chr	Pos	Ref	Alt	dCas13b1_1_snp	dCas13b1_2_snp	dCas13b1_3_snp	eGFP_1_snp	eGFP_2_snp	eGFP_3_snp	GeneID	dCas13b1_1_expr	dCas13b1_2_expr	dCas13b1_3_expr	eGFP_1_expr	eGFP_2_expr	eGFP_3_expr	cor	pvalue	fdr
mRNA	CDS	chr1	147291507	A	G	0.106796	0.0454545	0.123077	0	0	0	ENSG00000131778	40.3688	39.8628	41.2403	31.5194	32.257	33.4925	0.915849	0.0103241	0.0862156
mRNA	CDS	chr11	66275811	A	G	0.0714286	0.121339	0.0920502	0	0	0	ENSG00000174903	70.3181	76.6281	79.2327	109.365	109.16	102.604	-0.905285	0.0130316	0.0940922
mRNA	CDS	chr11	66275934	A	G	0.0843373	0.0530612	0.084	0	0	0	ENSG00000174903	70.3181	76.6281	79.2327	109.365	109.16	102.604	-0.951277	0.00350313	0.0559586
mRNA	3-UTR	chr1	147291507	A	G	0.106796	0.0454545	0.123077	0	0	0	ENSG00000131778	40.3688	39.8628	41.2403	31.5194	32.257	33.4925	0.915849	0.0103241	0.0862156
mRNA	3-UTR	chr11	66276308	A	G	0.056	0.100402	0.0803213	0	0	0	ENSG00000174903	70.3181	76.6281	79.2327	109.365	109.16	102.604	-0.89229	0.0167773	0.105468
lncRNA	intron	chr1	147291507	A	G	0.106796	0.0454545	0.123077	0	0	0	ENSG00000278811	1.4178	1.2327	1.4198	0.4643	0.5076	0.8761	0.898265	0.0149985	0.386746
lncRNA	intron	chr11	66275811	A	G	0.0714286	0.121339	0.0920502	0	0	0	ENSG00000245156	1.0502	1.0602	0.9064	0.5234	0.5279	0.529	0.945844	0.00431983	0.230767
lncRNA	intron	chr11	66275934	A	G	0.0843373	0.0530612	0.084	0	0	0	ENSG00000245156	1.0502	1.0602	0.9064	0.5234	0.5279	0.529	0.91283	0.0110667	0.331091
lncRNA	intron	chr11	66276308	A	G	0.056	0.100402	0.0803213	0	0	0	ENSG00000245156	1.0502	1.0602	0.9064	0.5234	0.5279	0.529	0.931262	0.00692504	0.272708

## Sheet: DECs-DELs
A-to-I A-to-I RNA off-target SNVs associated DECs-DELs in CTNNB1 editing group
RNA	Type	Chr	Pos	Ref	Alt	CTNNB1_1_snp	CTNNB1_2_snp	CTNNB1_3_snp	eGFP_1_snp	eGFP_2_snp	eGFP_3_snp	GeneID	CTNNB1_1_expr	CTNNB1_2_expr	CTNNB1_3_expr	eGFP_1_expr	eGFP_2_expr	eGFP_3_expr	cor	pvalue	fdr
lncRNA	intron	chr3	14164844	T	C	0.0494505	0.0320513	0.0380952	0	0	0	ENSG00000228242	9.932	8.5908	11.4539	3.0333	3.58	2.1867	0.95469	0.00303298	0.136516
circRNA	exon	chr3	14164844	T	C	0.0494505	0.0320513	0.0380952	0	0	0	hsa_circ_10507	0.5679	0.453	0.5491	0.1827	0.1426	0.0764	0.979185	0.000645418	0.171242

## Sheet: DECs-DELs-DEGs
A-to-I RNA RNA off-target SNVs associated DECs-DELs-DEGs in CTNNB1 editing group
RNA	Type	Chr	Pos	Ref	Alt	CTNNB1_1_snp	CTNNB1_2_snp	CTNNB1_3_snp	eGFP_1_snp	eGFP_2_snp	eGFP_3_snp	GeneID	CTNNB1_1_expr	CTNNB1_2_expr	CTNNB1_3_expr	eGFP_1_expr	eGFP_2_expr	eGFP_3_expr	cor	pvalue	fdr
mRNA	3-UTR	chr3	14164844	T	C	0.0494505	0.0320513	0.0380952	0	0	0	ENSG00000154767	42.3585	43.5333	41.612	20.7411	21.3403	21.9845	0.960874	0.00226637	0.0398668
lncRNA	intron	chr3	14164844	T	C	0.0494505	0.0320513	0.0380952	0	0	0	ENSG00000228242	9.932	8.5908	11.4539	3.0333	3.58	2.1867	0.95469	0.00303298	0.136516
circRNA	exon	chr3	14164844	T	C	0.0494505	0.0320513	0.0380952	0	0	0	hsa_circ_10507	0.5679	0.453	0.5491	0.1827	0.1426	0.0764	0.979185	0.000645418	0.171242
