# Supplementary material for: Transcription-wide impact by RESCUE-induced off-target single-nucleotide variants in mammalian cells
Source: J Mol Cell Biol. 2023 Feb 23;15(2):mjad011. doi: 10.1093/jmcb/mjad011 (PMC10485882; doi:10.1093/jmcb/mjad011)
Supplement: mjad011_Supplemental_Files [file mjad011_supplemental_files.zip › Supplementary Table S8.xls]

## Sheet: DECs-DEGs
C-to-U RNA off-target SNVs associated DECs-DEGs in CTNNB1 editing group
RNA	Type	Chr	Pos	Ref	Alt	CTNNB1_1_snp	CTNNB1_2_snp	CTNNB1_3_snp	eGFP_1_snp	eGFP_2_snp	eGFP_3_snp	GeneID	CTNNB1_1_expr	CTNNB1_2_expr	CTNNB1_3_expr	eGFP_1_expr	eGFP_2_expr	eGFP_3_expr	cor	pvalue	fdr
mRNA	CDS	chr1	6333520	G	A	0.052	0.0441767	0.0685484	0	0	0	ENSG00000097021	36.302	38.3885	36.657	41.9168	41.0458	38.3105	0.99662	1.71123e-05	2.95567e-05
circRNA	exon	chr1	6333520	G	A	0.052	0.0441767	0.0685484	0	0	0	hsa_circ_32522	0.9313	0.7442	0.6863	1.2264	1.3312	0.9423	-0.8163	0.0475192	0.453834
mRNA	CDS	chr1	21756618	G	A	0.125604	0.16875	0.135922	0	0	0	ENSG00000090686	28.8293	28.9113	26.8159	20.3181	19.8144	20.5177	0.985905	0.000296613	0.000351699
mRNA	5-UTR	chr1	21756618	G	A	0.125604	0.16875	0.135922	0	0	0	ENSG00000090686	28.8293	28.9113	26.8159	20.3181	19.8144	20.5177	0.985905	0.000296613	0.000351699
circRNA	exon	chr1	21756618	G	A	0.125604	0.16875	0.135922	0	0	0	hsa_circ_13231	0.4089	0.5824	0.4347	0.287	0.1426	0.0764	0.921939	0.00890248	0.318517
mRNA	CDS	chr1	29258563	C	T	0.097561	0.0946502	0.036	0	0	0	ENSG00000060656	68.0824	64.245	66.8738	43.9923	49.6918	46.9443	0.985403	0.000318074	0.000375193
circRNA	exon	chr1	29258563	C	T	0.097561	0.0946502	0.036	0	0	0	hsa_circ_25990	0.5224	0.5177	0.3889	0.2087	0.1664	0.1019	0.959779	0.0023941	0.252339
mRNA	CDS	chr1	32037030	C	T	0.152	0.116	0.164	0	0	0	ENSG00000121774	150.672	147.044	154.908	150.18	146.547	144.987	0.999125	1.14833e-06	3.04203e-06
circRNA	exon	chr1	32037030	C	T	0.152	0.116	0.164	0	0	0	hsa_circ_01358	1.59	1.5207	1.6243	2.0614	2.0206	2.0374	-0.945247	0.00441475	0.300203
mRNA	CDS	chr10	45975475	C	T	0.0162602	0.0371901	0.04	0	0	0	ENSG00000265354	64.8348	65.1855	65.0385	85.2834	81.0431	73.7333	0.99987	2.54908e-08	3.45642e-07
circRNA	exon	chr10	45975475	C	T	0.0162602	0.0371901	0.04	0	0	0	hsa_circ_13747	0.9086	0.3883	0.7321	1.409	1.0935	1.0187	-0.854427	0.0302447	0.397991
mRNA	CDS	chr11	64792079	G	A	0.0535714	0.0857143	0.0983607	0	0	0	ENSG00000168067	4.4113	3.7863	3.7928	4.5949	4.4444	4.3639	0.994332	4.81008e-05	7.07874e-05
mRNA	3-UTR	chr11	64792079	G	A	0.0535714	0.0857143	0.0983607	0	0	0	ENSG00000168067	4.4113	3.7863	3.7928	4.5949	4.4444	4.3639	0.994332	4.81008e-05	7.07874e-05
circRNA	exon	chr11	64792079	G	A	0.0535714	0.0857143	0.0983607	0	0	0	hsa_circ_01025	0.0909	0.0324	0	0.2087	0.1426	0.2037	-0.962934	0.00203535	0.252027
mRNA	CDS	chr11	94464176	G	A	0.0441176	0.0116279	0.0437956	0	0	0	ENSG00000020922	13.1933	13.06	13.5269	8.9739	8.8857	9.3641	0.999348	6.36946e-07	1.98491e-06
circRNA	exon	chr11	94464176	G	A	0.0441176	0.0116279	0.0437956	0	0	0	hsa_circ_04250	0.1817	0.1618	0.2288	0.0261	0.0238	0.0509	0.904408	0.01327	0.329291
mRNA	intron	chr11	118583927	C	T	0.056	0.076	0.06	0	0	0	ENSG00000095139	72.1261	69.9331	73.9247	65.9245	68.5966	71.3807	0.999911	1.18418e-08	2.2698e-07
mRNA	CDS	chr11	118583927	C	T	0.056	0.076	0.06	0	0	0	ENSG00000095139	72.1261	69.9331	73.9247	65.9245	68.5966	71.3807	0.999911	1.18418e-08	2.2698e-07
circRNA	exon	chr11	118583927	C	T	0.056	0.076	0.06	0	0	0	hsa_circ_16208	1.1812	0.8089	1.1668	0.4436	0.4279	0.382	0.849367	0.0323266	0.401205
mRNA	CDS	chr12	57749477	G	A	0.064	0.052	0.044	0	0	0	ENSG00000135446	51.7094	52.0539	49.2377	85.7205	83.1796	84.1539	0.995749	2.70627e-05	4.37842e-05
mRNA	3-UTR	chr12	57749477	G	A	0.064	0.052	0.044	0	0	0	ENSG00000135452	5.7282	6.7837	6.6621	7.5377	6.438	7.0602	0.997656	8.2324e-06	1.54054e-05
mRNA	3-UTR	chr12	57749477	G	A	0.064	0.052	0.044	0	0	0	ENSG00000135446	51.7094	52.0539	49.2377	85.7205	83.1796	84.1539	0.995749	2.70627e-05	4.37842e-05
mRNA	5-UTR	chr12	57749477	G	A	0.064	0.052	0.044	0	0	0	ENSG00000135446	51.7094	52.0539	49.2377	85.7205	83.1796	84.1539	0.995749	2.70627e-05	4.37842e-05
circRNA	exon	chr12	57749477	G	A	0.064	0.052	0.044	0	0	0	hsa_circ_16856	0.7723	0.9059	0.5719	1.8004	1.4501	1.1715	-0.824166	0.043658	0.43658
circRNA	exon	chr12	57749477	G	A	0.064	0.052	0.044	0	0	0	hsa_circ_29483	1.1584	1.1324	1.0981	2.2179	1.9018	2.1902	-0.948743	0.00387353	0.282917
mRNA	intron	chr12	120563410	C	T	0.236948	0.266393	0.220408	0	0	0	ENSG00000022840	52.947	53.3236	52.6934	53.0187	53.1377	55.5946	0.996985	1.36187e-05	2.41353e-05
mRNA	CDS	chr12	120563410	C	T	0.236948	0.266393	0.220408	0	0	0	ENSG00000022840	52.947	53.3236	52.6934	53.0187	53.1377	55.5946	0.996985	1.36187e-05	2.41353e-05
circRNA	exon	chr12	120563410	C	T	0.236948	0.266393	0.220408	0	0	0	hsa_circ_19715	0.4089	0.2588	0.3432	0.5741	0.6181	0.5857	-0.960891	0.00226435	0.252027
mRNA	CDS	chr12	120563587	C	T	0.130081	0.112	0.052	0	0	0	ENSG00000022840	52.947	53.3236	52.6934	53.0187	53.1377	55.5946	0.999395	5.48664e-07	1.80689e-06
mRNA	5-UTR	chr12	120563587	C	T	0.130081	0.112	0.052	0	0	0	ENSG00000022840	52.947	53.3236	52.6934	53.0187	53.1377	55.5946	0.999395	5.48664e-07	1.80689e-06
circRNA	exon	chr12	120563587	C	T	0.130081	0.112	0.052	0	0	0	hsa_circ_19715	0.4089	0.2588	0.3432	0.5741	0.6181	0.5857	-0.828138	0.0417668	0.429485
mRNA	intron	chr13	98438812	C	T	0.150943	0.025641	0.104762	0	0	0	ENSG00000152767	7.0702	6.972	6.6679	5.538	5.7199	5.6949	0.999304	7.26233e-07	2.16433e-06
mRNA	CDS	chr13	98438812	C	T	0.150943	0.025641	0.104762	0	0	0	ENSG00000152767	7.0702	6.972	6.6679	5.538	5.7199	5.6949	0.999304	7.26233e-07	2.16433e-06
circRNA	exon	chr13	98438812	C	T	0.150943	0.025641	0.104762	0	0	0	hsa_circ_10208	0.0454	0.1618	0.1601	0.3653	0.2615	0.2801	-0.870587	0.024038	0.380222
mRNA	CDS	chr13	113539461	C	T	0.111111	0.205479	0.228261	0	0	0	ENSG00000150403	16.1733	16.095	17.1421	15.2346	15.9734	16.6808	0.998165	5.05038e-06	1.01756e-05
mRNA	intron	chr13	113539461	C	T	0.111111	0.205479	0.228261	0	0	0	ENSG00000150403	16.1733	16.095	17.1421	15.2346	15.9734	16.6808	0.998165	5.05038e-06	1.01756e-05
circRNA	exon	chr13	113539461	C	T	0.111111	0.205479	0.228261	0	0	0	hsa_circ_32004	0.0681	0.0971	0.1373	0	0	0	0.9875	0.000233393	0.122998
mRNA	CDS	chr14	31168339	C	T	0.039604	0.1	0.133333	0	0	0	ENSG00000092148	17.3231	16.0249	17.4926	10.747	11.009	11.6935	0.999746	9.69283e-08	6.82018e-07
circRNA	exon	chr14	31168339	C	T	0.039604	0.1	0.133333	0	0	0	hsa_circ_30297	0.0227	0.1294	0.0915	0	0	0	0.916233	0.0102316	0.318517
mRNA	CDS	chr15	52245440	G	A	0.0185185	0.0344828	0	0	0	0	ENSG00000128833	9.7948	9.4497	8.6903	5.3452	5.6881	5.7064	0.99948	4.06285e-07	1.47826e-06
mRNA	3-UTR	chr15	52245440	G	A	0.0185185	0.0344828	0	0	0	0	ENSG00000128833	9.7948	9.4497	8.6903	5.3452	5.6881	5.7064	0.99948	4.06285e-07	1.47826e-06
circRNA	exon	chr15	52245440	G	A	0.0185185	0.0344828	0	0	0	0	hsa_circ_06454	0.0454	0.2265	0.0686	0	0	0	0.878993	0.0210781	0.365019
mRNA	intron	chr15	73702774	C	T	0.0746269	0.116883	0.0859729	0	0	0	ENSG00000103855	33.2238	34.2851	35.8894	49.2529	54.5752	50.2145	0.998273	4.47022e-06	9.19109e-06
mRNA	CDS	chr15	73702774	C	T	0.0746269	0.116883	0.0859729	0	0	0	ENSG00000103855	33.2238	34.2851	35.8894	49.2529	54.5752	50.2145	0.998273	4.47022e-06	9.19109e-06
mRNA	5-UTR	chr15	73702774	C	T	0.0746269	0.116883	0.0859729	0	0	0	ENSG00000103855	33.2238	34.2851	35.8894	49.2529	54.5752	50.2145	0.998273	4.47022e-06	9.19109e-06
mRNA	3-UTR	chr15	73702774	C	T	0.0746269	0.116883	0.0859729	0	0	0	ENSG00000103855	33.2238	34.2851	35.8894	49.2529	54.5752	50.2145	0.998273	4.47022e-06	9.19109e-06
circRNA	exon	chr15	73702774	C	T	0.0746269	0.116883	0.0859729	0	0	0	hsa_circ_03936	0.3861	0.2912	0.3203	0.6784	1.3312	0.9168	-0.844826	0.0342501	0.406756
mRNA	CDS	chr15	73704178	C	T	0.0894309	0.103448	0.068	0	0	0	ENSG00000103855	33.2238	34.2851	35.8894	49.2529	54.5752	50.2145	0.998365	4.00918e-06	8.38628e-06
mRNA	3-UTR	chr15	73704178	C	T	0.0894309	0.103448	0.068	0	0	0	ENSG00000103855	33.2238	34.2851	35.8894	49.2529	54.5752	50.2145	0.998365	4.00918e-06	8.38628e-06
circRNA	exon	chr15	73704178	C	T	0.0894309	0.103448	0.068	0	0	0	hsa_circ_03936	0.3861	0.2912	0.3203	0.6784	1.3312	0.9168	-0.83765	0.0373968	0.419322
mRNA	CDS	chr16	376274	G	A	0.118421	0.1	0.148148	0	0	0	ENSG00000129925	25.8099	25.3682	25.797	33.0142	37.8061	36.6653	0.98563	0.000308273	0.000364295
circRNA	exon	chr16	376274	G	A	0.118421	0.1	0.148148	0	0	0	hsa_circ_24785	0.2271	0.3559	0.183	0.3914	0.4279	0.5348	-0.892596	0.0166839	0.361243
mRNA	CDS	chr16	89893845	C	T	0.126984	0.088	0.0935252	0	0	0	ENSG00000141002	33.1929	36.8562	35.6783	32.8689	33.0758	34.316	0.999506	3.65514e-07	1.38649e-06
circRNA	exon	chr16	89893845	C	T	0.126984	0.088	0.0935252	0	0	0	hsa_circ_30682	0.2499	0.3235	0.1601	0.3653	0.4992	0.4839	-0.834129	0.038988	0.421395
mRNA	CDS	chr17	7497789	C	T	0.044	0.096	0.048	0	0	0	ENSG00000181222	88.2268	84.7801	90.372	68.1261	74.5032	73.1001	0.999842	3.7572e-08	4.21728e-07
circRNA	exon	chr17	7497789	C	T	0.044	0.096	0.048	0	0	0	hsa_circ_07121	0.954	1.1648	0.6177	0.1827	0.2853	0.5093	0.906468	0.0127132	0.326243
mRNA	3-UTR	chr17	78971332	G	A	0.0392157	0.0350877	0.0576923	0	0	0	ENSG00000108679	33.0753	34.1975	32.2285	54.1611	62.2128	58.6217	0.995954	2.45168e-05	4.03621e-05
circRNA	exon	chr17	78971332	G	A	0.0392157	0.0350877	0.0576923	0	0	0	hsa_circ_08162	0.3634	0.8089	0.6863	1.5917	1.1886	1.1205	-0.815759	0.0477903	0.453834
mRNA	intron	chr19	5231497	G	A	0.21374	0.133333	0.1875	0	0	0	ENSG00000105426	21.5096	21.624	20.8214	13.0692	14.743	14.1505	0.972695	0.00110814	0.00120704
mRNA	CDS	chr19	5231497	G	A	0.21374	0.133333	0.1875	0	0	0	ENSG00000105426	21.5096	21.624	20.8214	13.0692	14.743	14.1505	0.972695	0.00110814	0.00120704
circRNA	exon	chr19	5231497	G	A	0.21374	0.133333	0.1875	0	0	0	hsa_circ_22621	0.159	0.2265	0.1601	0	0.0238	0.0764	0.821057	0.045166	0.441892
mRNA	CDS	chr19	6454568	G	A	0.079602	0.141892	0.101064	0	0	0	ENSG00000125648	22.2038	22.5395	22.684	32.9575	30.706	32.7018	0.988121	0.000210814	0.000258544
circRNA	exon	chr19	6454568	G	A	0.079602	0.141892	0.101064	0	0	0	hsa_circ_27113	0.2271	0.2588	0.2517	0.6523	0.5468	0.7131	-0.904379	0.0132779	0.329291
mRNA	CDS	chr19	15192205	G	A	0.0645161	0.0483871	0.05	0	0	0	ENSG00000074181	18.7199	16.8455	17.5186	12.7485	14.9063	14.1823	0.998627	2.82799e-06	6.2717e-06
circRNA	exon	chr19	15192205	G	A	0.0645161	0.0483871	0.05	0	0	0	hsa_circ_10481	0.3407	0.2912	0.2745	0.0783	0.0951	0.1019	0.995938	2.47107e-05	0.026045
circRNA	exon	chr19	15192205	G	A	0.0645161	0.0483871	0.05	0	0	0	hsa_circ_14180	0.4543	0.5177	0.3432	0.0783	0.1664	0.0764	0.929194	0.00734273	0.314994
mRNA	CDS	chr2	97202352	G	A	0	0.0238095	0.0683761	0	0	0	ENSG00000135976	8.2125	9.4099	9.5855	4.3056	4.6566	4.5912	0.997948	6.30874e-06	1.22576e-05
circRNA	exon	chr2	97202352	G	A	0	0.0238095	0.0683761	0	0	0	hsa_circ_28479	0.8859	1.003	1.5099	0.6001	0.4754	0.5603	0.9315	0.00687762	0.314994
mRNA	CDS	chr20	25306880	G	A	0.0897436	0.104046	0.0909091	0	0	0	ENSG00000100997	29.5277	28.9158	28.0973	38.7762	37.3707	36.7388	0.990314	0.000140266	0.000179206
circRNA	exon	chr20	25306880	G	A	0.0897436	0.104046	0.0909091	0	0	0	hsa_circ_13667	0.3407	0.453	0.4576	0.8611	1.1411	0.7131	-0.869607	0.0243951	0.380222
mRNA	CDS	chr20	36500451	C	T	0.0689655	0.0384615	0.042735	0	0	0	ENSG00000080845	10.0364	9.7268	9.9366	9.3515	9.7703	10.8295	0.999884	2.01705e-08	3.06843e-07
circRNA	exon	chr20	36500451	C	T	0.0689655	0.0384615	0.042735	0	0	0	hsa_circ_12729	0.1363	0.2912	0.2974	0.4697	0.6656	0.6876	-0.935254	0.00615232	0.314994
mRNA	CDS	chr22	24365481	C	T	0.138889	0.0660377	0.0440252	0	0	0	ENSG00000100014	10.3486	10.2963	9.6915	9.5552	9.8523	10.2607	0.99953	3.30872e-07	1.30846e-06
circRNA	exon	chr22	24365481	C	T	0.138889	0.0660377	0.0440252	0	0	0	hsa_circ_23974	0.1817	0.1618	0.183	0.0261	0	0.0509	0.816475	0.0474315	0.453834
mRNA	CDS	chr22	37878036	C	T	0.181452	0.224	0.148	0	0	0	ENSG00000100129	65.7591	66.8994	68.4341	77.0318	80.3528	80.4503	0.996171	2.19648e-05	3.67052e-05
circRNA	exon	chr22	37878036	C	T	0.181452	0.224	0.148	0	0	0	hsa_circ_03849	2.2714	1.6177	1.9217	2.531	2.5436	2.292	-0.831282	0.0402975	0.423198
circRNA	exon	chr22	37878036	C	T	0.181452	0.224	0.148	0	0	0	hsa_circ_19817	1.908	2.2325	1.9217	3.6791	4.5405	4.5331	-0.919555	0.00944682	0.318517
mRNA	CDS	chr22	41813771	C	T	0.0625	0.0681818	0.0204082	0	0	0	ENSG00000100147	7.4046	9.7828	8.1423	4.3146	6.3268	6.4169	0.999914	1.11693e-08	2.2698e-07
mRNA	intron	chr22	41813771	C	T	0.0625	0.0681818	0.0204082	0	0	0	ENSG00000100147	7.4046	9.7828	8.1423	4.3146	6.3268	6.4169	0.999914	1.11693e-08	2.2698e-07
circRNA	exon	chr22	41813771	C	T	0.0625	0.0681818	0.0204082	0	0	0	hsa_circ_01582	0.1136	0.2265	0.1601	0.0261	0.0238	0.0509	0.811774	0.0498093	0.457724
mRNA	CDS	chr22	50504849	G	A	0.184834	0.135714	0.158416	0	0	0	ENSG00000100258	26.3891	25.0753	26.0451	33.9467	34.4866	38.5933	0.973545	0.00104056	0.00113606
circRNA	exon	chr22	50504849	G	A	0.184834	0.135714	0.158416	0	0	0	hsa_circ_12894	0.3407	0.2588	0.3432	0.835	0.7607	0.6367	-0.92551	0.00811651	0.314994
mRNA	CDS	chr3	15582884	G	A	0.048	0.118421	0.0722892	0	0	0	ENSG00000131373	14.5349	14.7351	14.2556	14.7163	14.3514	13.9136	0.993353	6.61358e-05	9.31512e-05
mRNA	intron	chr3	15582884	G	A	0.048	0.118421	0.0722892	0	0	0	ENSG00000131373	14.5349	14.7351	14.2556	14.7163	14.3514	13.9136	0.993353	6.61358e-05	9.31512e-05
mRNA	3-UTR	chr3	15582884	G	A	0.048	0.118421	0.0722892	0	0	0	ENSG00000131373	14.5349	14.7351	14.2556	14.7163	14.3514	13.9136	0.993353	6.61358e-05	9.31512e-05
circRNA	exon	chr3	15582884	G	A	0.048	0.118421	0.0722892	0	0	0	hsa_circ_08986	0.2271	0.1941	0.2517	0.6262	0.6181	0.4329	-0.857098	0.0291722	0.391688
mRNA	CDS	chr3	47120647	G	A	0.107143	0.0609756	0	0	0	0	ENSG00000181555	18.5896	17.6817	18.1689	13.0083	13.0497	14.1608	0.994066	5.27078e-05	7.65017e-05
circRNA	exon	chr3	47120647	G	A	0.107143	0.0609756	0	0	0	0	hsa_circ_18444	0.318	0.1618	0.1601	0	0.0951	0.0509	0.862085	0.0272191	0.382672
mRNA	CDS	chr3	52528308	G	A	0.221774	0.210084	0.254098	0	0	0	ENSG00000168268	72.3712	68.0914	71.3712	95.0931	93.1375	92.1638	0.948957	0.00384155	0.00398863
mRNA	3-UTR	chr3	52528308	G	A	0.221774	0.210084	0.254098	0	0	0	ENSG00000168268	72.3712	68.0914	71.3712	95.0931	93.1375	92.1638	0.948957	0.00384155	0.00398863
circRNA	exon	chr3	52528308	G	A	0.221774	0.210084	0.254098	0	0	0	hsa_circ_04492	0.9086	0.9059	0.5033	1.2525	1.3788	1.1969	-0.911994	0.0112768	0.319584
mRNA	CDS	chr3	183754331	C	T	0.173611	0.107527	0.115385	0	0	0	ENSG00000163872	21.0945	21.4039	21.4078	13.1068	13.6144	14.3032	0.999228	8.92872e-07	2.51437e-06
circRNA	exon	chr3	183754331	C	T	0.173611	0.107527	0.115385	0	0	0	hsa_circ_23584	0.1363	0.1294	0.1373	0	0	0.0255	0.95019	0.00365978	0.282917
mRNA	CDS	chr4	73125262	G	A	0.0299145	0.0166667	0.0521739	0	0	0	ENSG00000132466	24.8924	24.0798	24.2099	16.6035	17.2956	17.7211	0.999001	1.49548e-06	3.73051e-06
circRNA	exon	chr4	73125262	G	A	0.0299145	0.0166667	0.0521739	0	0	0	hsa_circ_11427	0.318	0.3883	0.5948	0	0.2377	0.1019	0.887791	0.0181797	0.363157
mRNA	CDS	chr5	14270831	G	A	0.0454545	0.0487805	0.128571	0	0	0	ENSG00000038382	24.1756	22.4499	24.0071	14.2643	15.6939	15.5142	0.997372	1.03538e-05	1.88849e-05
mRNA	5-UTR	chr5	14270831	G	A	0.0454545	0.0487805	0.128571	0	0	0	ENSG00000038382	24.1756	22.4499	24.0071	14.2643	15.6939	15.5142	0.997372	1.03538e-05	1.88849e-05
circRNA	exon	chr5	14270831	G	A	0.0454545	0.0487805	0.128571	0	0	0	hsa_circ_16786	0.2953	0.0971	0.3203	0.0783	0.0238	0.0509	0.83446	0.0388372	0.421395
mRNA	CDS	chr5	140505819	C	T	0.0756757	0.0505051	0.0406091	0	0	0	ENSG00000131503	4.1832	3.8097	3.9739	2.006	2.2381	2.2986	0.999858	3.02838e-08	3.76716e-07
mRNA	5-UTR	chr5	140505819	C	T	0.0756757	0.0505051	0.0406091	0	0	0	ENSG00000131503	4.1832	3.8097	3.9739	2.006	2.2381	2.2986	0.999858	3.02838e-08	3.76716e-07
circRNA	exon	chr5	140505819	C	T	0.0756757	0.0505051	0.0406091	0	0	0	hsa_circ_13623	0.477	0.2265	0.3889	0.1305	0.0951	0.0509	0.908183	0.0122586	0.323015
mRNA	CDS	chr5	179800206	G	A	0.212245	0.192	0.176707	0	0	0	ENSG00000161013	59.2663	59.8136	57.5305	77.9263	76.5546	75.2651	0.964241	0.00189521	0.00201008
mRNA	3-UTR	chr5	179800206	G	A	0.212245	0.192	0.176707	0	0	0	ENSG00000161013	59.2663	59.8136	57.5305	77.9263	76.5546	75.2651	0.964241	0.00189521	0.00201008
circRNA	exon	chr5	179800206	G	A	0.212245	0.192	0.176707	0	0	0	hsa_circ_05783	0.4543	0.55	0.7778	0.8089	0.9747	1.0441	-0.867792	0.025063	0.380222
mRNA	intron	chr5	179833716	C	T	0.156	0.116935	0.168675	0	0	0	ENSG00000161011	50.1149	51.8365	51.7927	91.5448	92.7639	93.9532	0.997741	7.64556e-06	1.44418e-05
mRNA	CDS	chr5	179833716	C	T	0.156	0.116935	0.168675	0	0	0	ENSG00000161011	50.1149	51.8365	51.7927	91.5448	92.7639	93.9532	0.997741	7.64556e-06	1.44418e-05
circRNA	exon	chr5	179833716	C	T	0.156	0.116935	0.168675	0	0	0	hsa_circ_06706	1.0449	1.3265	1.0753	2.9485	2.4961	2.8523	-0.979955	0.000598647	0.210325
mRNA	CDS	chr5	181240304	G	A	0.104651	0.107438	0.102041	0	0	0	ENSG00000204628	1104.41	1197.49	1134.13	1539.3	1566.77	1527.62	0.93815	0.00561979	0.00578368
mRNA	intron	chr5	181240304	G	A	0.104651	0.107438	0.102041	0	0	0	ENSG00000204628	1104.41	1197.49	1134.13	1539.3	1566.77	1527.62	0.93815	0.00561979	0.00578368
mRNA	3-UTR	chr5	181240304	G	A	0.104651	0.107438	0.102041	0	0	0	ENSG00000204628	1104.41	1197.49	1134.13	1539.3	1566.77	1527.62	0.93815	0.00561979	0.00578368
circRNA	intron	chr5	181240304	G	A	0.104651	0.107438	0.102041	0	0	0	hsa_circ_09114	18.4669	19.898	19.1257	22.4924	21.4187	20.3226	-0.826168	0.0426998	0.43658
mRNA	CDS	chr7	2222723	G	A	0.152439	0.121212	0.122302	0	0	0	ENSG00000002822	21.8715	20.2499	21.0343	15.6856	17.0721	16.416	-0.832358	0.0398001	0.0401332
mRNA	5-UTR	chr7	2222723	G	A	0.152439	0.121212	0.122302	0	0	0	ENSG00000002822	21.8715	20.2499	21.0343	15.6856	17.0721	16.416	-0.832358	0.0398001	0.0401332
circRNA	exon	chr7	2222723	G	A	0.152439	0.121212	0.122302	0	0	0	hsa_circ_24968	0.1136	0.0971	0.183	0.3914	0.2853	0.4075	-0.92617	0.00797508	0.314994
mRNA	CDS	chr7	98192861	C	T	0.0978261	0.0638298	0	0	0	0	ENSG00000164715	12.1926	12.1953	12.1779	8.2019	7.8018	8.3637	0.99971	1.262e-07	7.72961e-07
circRNA	exon	chr7	98192861	C	T	0.0978261	0.0638298	0	0	0	0	hsa_circ_27818	0.159	0.0971	0.0686	0	0.0238	0	0.912986	0.0110278	0.318517
mRNA	CDS	chr7	100024280	C	T	0.0448718	0.110092	0.0882353	0	0	0	ENSG00000106261	16.2315	15.7203	16.6153	9.7025	10.4953	11.3409	0.999782	7.13762e-08	5.70063e-07
mRNA	intron	chr7	100024280	C	T	0.0448718	0.110092	0.0882353	0	0	0	ENSG00000106261	16.2315	15.7203	16.6153	9.7025	10.4953	11.3409	0.999782	7.13762e-08	5.70063e-07
circRNA	exon	chr7	100024280	C	T	0.0448718	0.110092	0.0882353	0	0	0	hsa_circ_08845	0.0909	0.2588	0.2059	0.0261	0.0713	0	0.966023	0.00171202	0.252027
mRNA	CDS	chr8	47830695	G	A	0.048	0.060241	0.068	0	0	0	ENSG00000253729	81.3175	75.2854	76.5332	36.9466	40.9312	43.4121	0.998049	5.7081e-06	1.13112e-05
circRNA	exon	chr8	47830695	G	A	0.048	0.060241	0.068	0	0	0	hsa_circ_10496	1.2039	1.6501	0.9837	0.4697	0.2377	0.4329	0.874236	0.0227304	0.377289
mRNA	intron	chr8	60828682	C	T	0.114035	0.037037	0.0431034	0	0	0	ENSG00000171316	18.3946	16.7198	18.2816	9.4331	9.605	9.942	0.999736	1.04342e-07	7.01803e-07
mRNA	CDS	chr8	60828682	C	T	0.114035	0.037037	0.0431034	0	0	0	ENSG00000171316	18.3946	16.7198	18.2816	9.4331	9.605	9.942	0.999736	1.04342e-07	7.01803e-07
circRNA	exon	chr8	60828682	C	T	0.114035	0.037037	0.0431034	0	0	0	hsa_circ_08238	0.159	0.1294	0.1601	0	0	0	0.830812	0.0405155	0.423198
circRNA	exon	chr9	125207702	C	T	0.0522876	0.0458716	0.0699301	0	0	0	hsa_circ_29901	0.3634	0.4853	0.366	0.0261	0.1664	0.1019	0.865401	0.0259561	0.380222
circRNA	exon	chr9	125213442	C	T	0.137097	0.11828	0.0928571	0	0	0	hsa_circ_29901	0.3634	0.4853	0.366	0.0261	0.1664	0.1019	0.918677	0.00965113	0.318517
mRNA	CDS	chr9	128607929	C	T	0.0633484	0.0707547	0.0680851	0	0	0	ENSG00000197694	50.3467	52.2905	49.6123	37.5539	40.8246	41.4625	0.999866	2.68436e-08	3.53857e-07
circRNA	exon	chr9	128607929	C	T	0.0633484	0.0707547	0.0680851	0	0	0	hsa_circ_06950	0.5451	0.4206	0.4118	0.1305	0.1902	0.1019	0.936481	0.00592383	0.314994
mRNA	CDS	chr9	136509930	G	A	0.057971	0.126984	0.0631579	0	0	0	ENSG00000148400	14.8745	14.6718	14.3963	6.2808	7.8168	7.8869	0.993113	7.09861e-05	9.90236e-05
circRNA	exon	chr9	136509930	G	A	0.057971	0.126984	0.0631579	0	0	0	hsa_circ_20210	0.2953	0.2912	0.1601	0.0261	0.0713	0.0255	0.879767	0.0208148	0.365019
mRNA	CDS	chrX	47637821	G	A	0.146667	0.181818	0.185185	0	0	0	ENSG00000126767	22.2341	22.7382	23.3615	31.0989	32.7606	32.5259	0.972353	0.00113599	0.00123577
mRNA	intron	chrX	47637821	G	A	0.146667	0.181818	0.185185	0	0	0	ENSG00000126767	22.2341	22.7382	23.3615	31.0989	32.7606	32.5259	0.972353	0.00113599	0.00123577
circRNA	exon	chrX	47637821	G	A	0.146667	0.181818	0.185185	0	0	0	hsa_circ_24008	0.3634	0.2588	0.6177	0.9394	0.7132	0.8659	-0.833561	0.0392477	0.421395
C-to-U RNA off-target SNVs associated DECs-DEGs in KRAS editing group
RNA	Type	Chr	Pos	Ref	Alt	KRAS_1_snp	KRAS_2_snp	KRAS_3_snp	eGFP_1_snp	eGFP_2_snp	eGFP_3_snp	GeneID	KRAS_1_expr	KRAS_2_expr	KRAS_3_expr	eGFP_1_expr	eGFP_2_expr	eGFP_3_expr	cor	pvalue	fdr
circRNA	exon	chr1	28274964	C	T	0.076	0.108333	0.109756	0	0	0	hsa_circ_16950	0.6413	0.9626	0.6956	0.3131	0.309	0.3056	0.947382	0.00408013	0.338187
mRNA	CDS	chr1	28274964	C	T	0.076	0.108333	0.109756	0	0	0	ENSG00000130766	69.4616	62.8089	60.9818	48.0605	49.4719	50.0194	0.999782	7.15923e-08	6.74296e-07
circRNA	exon	chr1	171784303	C	T	0.0786517	0.0877193	0.0769231	0	0	0	hsa_circ_31980	0.0916	0.0996	0.0556	0.3653	0.2139	0.3311	-0.907899	0.0123333	0.443295
mRNA	intron	chr1	171784303	C	T	0.0786517	0.0877193	0.0769231	0	0	0	ENSG00000010165	11.125	10.9344	9.8684	13.5682	12.8185	13.1354	0.995445	3.10724e-05	5.07451e-05
mRNA	CDS	chr1	171784303	C	T	0.0786517	0.0877193	0.0769231	0	0	0	ENSG00000010165	11.125	10.9344	9.8684	13.5682	12.8185	13.1354	0.995445	3.10724e-05	5.07451e-05
circRNA	exon	chr1	219997268	G	A	0.130081	0.134021	0.0728745	0	0	0	hsa_circ_03900	0.3665	0.4647	0.3339	0.0522	0.2377	0.0764	0.897842	0.0151212	0.457083
mRNA	CDS	chr1	219997268	G	A	0.130081	0.134021	0.0728745	0	0	0	ENSG00000136628	52.2306	49.7688	53.8939	34.3365	35.4828	36.6005	0.989732	0.000157596	0.00020401
circRNA	exon	chr1	233258991	G	A	0.153846	0.0888889	0.166667	0	0	0	hsa_circ_15985	0.0916	0.0332	0.1391	0	0	0	0.954974	0.00299543	0.325462
mRNA	CDS	chr1	233258991	G	A	0.153846	0.0888889	0.166667	0	0	0	ENSG00000135749	8.0003	8.4593	8.3715	4.269	4.6292	4.4782	0.982576	0.000452729	0.000529751
circRNA	exon	chr12	57749477	G	A	0.072	0.056	0.096	0	0	0	hsa_circ_16856	0.7558	1.0953	0.6121	1.8004	1.4501	1.1715	-0.878907	0.0211076	0.493546
circRNA	exon	chr12	57749477	G	A	0.072	0.056	0.096	0	0	0	hsa_circ_29483	1.2139	0.7634	0.6399	2.2179	1.9018	2.1902	-0.932602	0.00666065	0.393797
mRNA	CDS	chr12	57749477	G	A	0.072	0.056	0.096	0	0	0	ENSG00000135446	51.3685	52.1549	51.4122	85.7205	83.1796	84.1539	0.992497	8.42226e-05	0.000119357
mRNA	3-UTR	chr12	57749477	G	A	0.072	0.056	0.096	0	0	0	ENSG00000135452	7.0033	6.3794	6.7898	7.5377	6.438	7.0602	0.995091	3.60879e-05	5.75472e-05
mRNA	3-UTR	chr12	57749477	G	A	0.072	0.056	0.096	0	0	0	ENSG00000135446	51.3685	52.1549	51.4122	85.7205	83.1796	84.1539	0.992497	8.42226e-05	0.000119357
mRNA	5-UTR	chr12	57749477	G	A	0.072	0.056	0.096	0	0	0	ENSG00000135446	51.3685	52.1549	51.4122	85.7205	83.1796	84.1539	0.992497	8.42226e-05	0.000119357
circRNA	exon	chr12	120563410	C	T	0.189516	0.240664	0.26556	0	0	0	hsa_circ_19715	0.2748	0.166	0.3617	0.5741	0.6181	0.5857	-0.90844	0.0121912	0.443295
circRNA	exon	chr12	120563410	C	T	0.189516	0.240664	0.26556	0	0	0	hsa_circ_30292	0.229	0.1992	0.2504	0.4175	0.4041	0.5857	-0.874705	0.0225647	0.499447
mRNA	intron	chr12	120563410	C	T	0.189516	0.240664	0.26556	0	0	0	ENSG00000022840	51.0176	51.0078	48.6933	53.0187	53.1377	55.5946	0.986307	0.000279974	0.000342758
mRNA	CDS	chr12	120563410	C	T	0.189516	0.240664	0.26556	0	0	0	ENSG00000022840	51.0176	51.0078	48.6933	53.0187	53.1377	55.5946	0.986307	0.000279974	0.000342758
circRNA	exon	chr12	120563587	C	T	0.0931174	0.148594	0.104839	0	0	0	hsa_circ_19715	0.2748	0.166	0.3617	0.5741	0.6181	0.5857	-0.976436	0.000826383	0.273228
circRNA	exon	chr12	120563587	C	T	0.0931174	0.148594	0.104839	0	0	0	hsa_circ_30292	0.229	0.1992	0.2504	0.4175	0.4041	0.5857	-0.884555	0.0192219	0.493546
mRNA	CDS	chr12	120563587	C	T	0.0931174	0.148594	0.104839	0	0	0	ENSG00000022840	51.0176	51.0078	48.6933	53.0187	53.1377	55.5946	0.992062	9.42677e-05	0.000131134
mRNA	5-UTR	chr12	120563587	C	T	0.0931174	0.148594	0.104839	0	0	0	ENSG00000022840	51.0176	51.0078	48.6933	53.0187	53.1377	55.5946	0.992062	9.42677e-05	0.000131134
circRNA	exon	chr13	113539461	C	T	0.153846	0.280488	0.120482	0	0	0	hsa_circ_32004	0.0916	0.1992	0.0556	0	0	0	0.987482	0.000234073	0.128491
mRNA	CDS	chr13	113539461	C	T	0.153846	0.280488	0.120482	0	0	0	ENSG00000150403	15.7651	15.4623	14.3125	15.2346	15.9734	16.6808	0.997809	7.19461e-06	1.42627e-05
mRNA	intron	chr13	113539461	C	T	0.153846	0.280488	0.120482	0	0	0	ENSG00000150403	15.7651	15.4623	14.3125	15.2346	15.9734	16.6808	0.997809	7.19461e-06	1.42627e-05
circRNA	exon	chr19	6454568	G	A	0.135417	0.102941	0.079096	0	0	0	hsa_circ_27113	0.2978	0.1992	0.3617	0.6523	0.5468	0.7131	-0.914222	0.0107212	0.443295
mRNA	CDS	chr19	6454568	G	A	0.135417	0.102941	0.079096	0	0	0	ENSG00000125648	22.4693	22.503	23.9975	32.9575	30.706	32.7018	0.988729	0.000189841	0.000241029
circRNA	exon	chr20	3912573	C	T	0.0347222	0.078125	0.0886076	0	0	0	hsa_circ_28242	0.2061	0.0664	0.1391	0.3653	0.309	0.3311	-0.943966	0.00462175	0.342169
mRNA	CDS	chr20	3912573	C	T	0.0347222	0.078125	0.0886076	0	0	0	ENSG00000125779	9.578	8.7141	9.4754	10.7284	9.0229	9.5967	0.999716	1.20952e-07	8.79469e-07
mRNA	3-UTR	chr20	3912573	C	T	0.0347222	0.078125	0.0886076	0	0	0	ENSG00000125779	9.578	8.7141	9.4754	10.7284	9.0229	9.5967	0.999716	1.20952e-07	8.79469e-07
circRNA	exon	chr20	36500451	C	T	0.0942029	0.0697674	0.00892857	0	0	0	hsa_circ_12729	0.2061	0.3651	0.5565	0.4697	0.6656	0.6876	-0.904902	0.0131354	0.447645
mRNA	CDS	chr20	36500451	C	T	0.0942029	0.0697674	0.00892857	0	0	0	ENSG00000080845	9.8212	9.1384	9.7845	9.3515	9.7703	10.8295	0.999695	1.39701e-07	9.40792e-07
circRNA	exon	chr22	37877873	C	T	0.06	0.072	0.056	0	0	0	hsa_circ_19817	2.8859	1.7592	2.0311	3.6791	4.5405	4.5331	-0.928225	0.00754258	0.393797
mRNA	CDS	chr22	37877873	C	T	0.06	0.072	0.056	0	0	0	ENSG00000100129	72.9372	72.3636	70.6999	77.0318	80.3528	80.4503	0.999338	6.56312e-07	2.14201e-06
circRNA	exon	chr22	37878036	C	T	0.172	0.204	0.184	0	0	0	hsa_circ_19817	2.8859	1.7592	2.0311	3.6791	4.5405	4.5331	-0.939088	0.00545244	0.365824
mRNA	CDS	chr22	37878036	C	T	0.172	0.204	0.184	0	0	0	ENSG00000100129	72.9372	72.3636	70.6999	77.0318	80.3528	80.4503	0.997191	1.18253e-05	2.19711e-05
circRNA	exon	chr22	50504849	G	A	0.204348	0.194915	0.15894	0	0	0	hsa_circ_12894	0.4123	0.4315	0.2782	0.835	0.7607	0.6367	-0.882413	0.0199271	0.493546
mRNA	CDS	chr22	50504849	G	A	0.204348	0.194915	0.15894	0	0	0	ENSG00000100258	26.1957	23.8766	23.6994	33.9467	34.4866	38.5933	0.963701	0.00195248	0.00209131
circRNA	exon	chr5	179800206	G	A	0.199187	0.225806	0.205645	0	0	0	hsa_circ_05783	0.4352	0.6307	0.4174	0.8089	0.9747	1.0441	-0.893817	0.0163137	0.457083
mRNA	CDS	chr5	179800206	G	A	0.199187	0.225806	0.205645	0	0	0	ENSG00000161013	57.4151	60.617	57.5226	77.9263	76.5546	75.2651	0.957792	0.00263464	0.0027871
mRNA	3-UTR	chr5	179800206	G	A	0.199187	0.225806	0.205645	0	0	0	ENSG00000161013	57.4151	60.617	57.5226	77.9263	76.5546	75.2651	0.957792	0.00263464	0.0027871
circRNA	exon	chr5	179833716	C	T	0.124	0.14	0.176707	0	0	0	hsa_circ_06706	0.7558	0.863	0.8069	2.9485	2.4961	2.8523	-0.966414	0.00167306	0.315959
mRNA	intron	chr5	179833716	C	T	0.124	0.14	0.176707	0	0	0	ENSG00000161011	47.4342	46.2871	44.5776	91.5448	92.7639	93.9532	0.997558	8.93505e-06	1.71526e-05
mRNA	CDS	chr5	179833716	C	T	0.124	0.14	0.176707	0	0	0	ENSG00000161011	47.4342	46.2871	44.5776	91.5448	92.7639	93.9532	0.997558	8.93505e-06	1.71526e-05
C-to-U RNA off-target SNVs associated DECs-DEGs in Non-target editing group
	Type	Chr	Pos	Ref	Alt	dCas13b1_1_snp	dCas13b1_2_snp	dCas13b1_3_snp	eGFP_1_snp	eGFP_2_snp	eGFP_3_snp	GeneID	dCas13b1_1_expr	dCas13b1_2_expr	dCas13b1_3_expr	eGFP_1_expr	eGFP_2_expr	eGFP_3_expr	cor	pvalue	fdr
circRNA	exon	chr1	28274964	C	T	0.064	0.088	0.0522088	0	0	0	hsa_circ_16950	0.4462	1.0706	0.5472	0.3131	0.309	0.3056	0.855502	0.0298108	0.458305
mRNA	CDS	chr1	28274964	C	T	0.064	0.088	0.0522088	0	0	0	ENSG00000130766	77.552	78.7728	75.9424	48.0605	49.4719	50.0194	0.999977	7.78866e-10	6.13895e-08
circRNA	exon	chr1	32037030	C	T	0.116	0.164	0.116	0	0	0	hsa_circ_28973	1.9123	2.0153	2.0519	2.2962	2.6625	2.5722	-0.875168	0.022402	0.420106
mRNA	CDS	chr1	32037030	C	T	0.116	0.164	0.116	0	0	0	ENSG00000121774	152.527	150.467	147.93	150.18	146.547	144.987	0.999202	9.54114e-07	2.62683e-06
circRNA	exon	chr1	116388153	C	T	0.112	0.104	0.076	0	0	0	hsa_circ_04201	1.498	1.543	1.9151	2.0353	1.878	2.1647	-0.8672	0.0252829	0.433098
mRNA	CDS	chr1	116388153	C	T	0.112	0.104	0.076	0	0	0	ENSG00000163399	175.257	174.34	179.523	187.486	186.867	186.627	0.999329	6.74356e-07	2.04957e-06
circRNA	exon	chr1	171783903	C	T	0.0606061	0.123711	0.107143	0	0	0	hsa_circ_31980	0.1275	0.0315	0.0342	0.3653	0.2139	0.3311	-0.929344	0.00731212	0.300881
mRNA	CDS	chr1	171783903	C	T	0.0606061	0.123711	0.107143	0	0	0	ENSG00000010165	9.6181	11.3955	10.7723	13.5682	12.8185	13.1354	0.994776	4.08678e-05	6.1084e-05
circRNA	exon	chr1	171784243	C	T	0.0377358	0.0714286	0.0769231	0	0	0	hsa_circ_31980	0.1275	0.0315	0.0342	0.3653	0.2139	0.3311	-0.930034	0.00717164	0.300881
mRNA	intron	chr1	171784243	C	T	0.0377358	0.0714286	0.0769231	0	0	0	ENSG00000010165	9.6181	11.3955	10.7723	13.5682	12.8185	13.1354	0.995668	2.81069e-05	4.41558e-05
mRNA	CDS	chr1	171784243	C	T	0.0377358	0.0714286	0.0769231	0	0	0	ENSG00000010165	9.6181	11.3955	10.7723	13.5682	12.8185	13.1354	0.995668	2.81069e-05	4.41558e-05
circRNA	exon	chr11	118583927	C	T	0.052	0.056	0.08	0	0	0	hsa_circ_24154	0.8605	0.7872	0.9917	0.2609	0.4517	0.6876	0.859512	0.0282188	0.458305
mRNA	intron	chr11	118583927	C	T	0.052	0.056	0.08	0	0	0	ENSG00000095139	71.6208	70.3084	69.7169	65.9245	68.5966	71.3807	0.999901	1.4771e-08	2.397e-07
mRNA	CDS	chr11	118583927	C	T	0.052	0.056	0.08	0	0	0	ENSG00000095139	71.6208	70.3084	69.7169	65.9245	68.5966	71.3807	0.999901	1.4771e-08	2.397e-07
circRNA	exon	chr12	32713266	C	T	0.151832	0.0447761	0.0754717	0	0	0	hsa_circ_26795	0.7331	0.5038	0.4446	0.287	0.1902	0.1783	0.946203	0.00426338	0.249526
mRNA	CDS	chr12	32713266	C	T	0.151832	0.0447761	0.0754717	0	0	0	ENSG00000087470	25.9483	25.8637	24.4986	20.1621	20.5536	22.1796	0.999705	1.3049e-07	7.30674e-07
mRNA	intron	chr12	32713266	C	T	0.151832	0.0447761	0.0754717	0	0	0	ENSG00000087470	25.9483	25.8637	24.4986	20.1621	20.5536	22.1796	0.999705	1.3049e-07	7.30674e-07
mRNA	3-UTR	chr12	32713266	C	T	0.151832	0.0447761	0.0754717	0	0	0	ENSG00000087470	25.9483	25.8637	24.4986	20.1621	20.5536	22.1796	0.999705	1.3049e-07	7.30674e-07
circRNA	exon	chr12	57749477	G	A	0.076	0.024	0.068	0	0	0	hsa_circ_29483	1.0199	0.9762	1.0601	2.2179	1.9018	2.1902	-0.832986	0.039511	0.478446
mRNA	CDS	chr12	57749477	G	A	0.076	0.024	0.068	0	0	0	ENSG00000135446	45.9961	47.446	48.6941	85.7205	83.1796	84.1539	0.994215	5.01022e-05	7.28471e-05
mRNA	3-UTR	chr12	57749477	G	A	0.076	0.024	0.068	0	0	0	ENSG00000135446	45.9961	47.446	48.6941	85.7205	83.1796	84.1539	0.994215	5.01022e-05	7.28471e-05
mRNA	5-UTR	chr12	57749477	G	A	0.076	0.024	0.068	0	0	0	ENSG00000135446	45.9961	47.446	48.6941	85.7205	83.1796	84.1539	0.994215	5.01022e-05	7.28471e-05
circRNA	exon	chr12	120563410	C	T	0.168675	0.239669	0.23431	0	0	0	hsa_circ_19715	0.4143	0.3149	0.342	0.5741	0.6181	0.5857	-0.992505	8.40629e-05	0.0590402
circRNA	exon	chr12	120563410	C	T	0.168675	0.239669	0.23431	0	0	0	hsa_circ_30292	0.3506	0.1574	0.2736	0.4175	0.4041	0.5857	-0.846767	0.0334214	0.47164
mRNA	intron	chr12	120563410	C	T	0.168675	0.239669	0.23431	0	0	0	ENSG00000022840	53.428	52.7699	53.1788	53.0187	53.1377	55.5946	0.997511	9.28364e-06	1.69531e-05
mRNA	CDS	chr12	120563410	C	T	0.168675	0.239669	0.23431	0	0	0	ENSG00000022840	53.428	52.7699	53.1788	53.0187	53.1377	55.5946	0.997511	9.28364e-06	1.69531e-05
circRNA	exon	chr12	120563587	C	T	0.104	0.100402	0.0685484	0	0	0	hsa_circ_19715	0.4143	0.3149	0.342	0.5741	0.6181	0.5857	-0.915834	0.0103277	0.334775
mRNA	CDS	chr12	120563587	C	T	0.104	0.100402	0.0685484	0	0	0	ENSG00000022840	53.428	52.7699	53.1788	53.0187	53.1377	55.5946	0.999532	3.28084e-07	1.26543e-06
mRNA	5-UTR	chr12	120563587	C	T	0.104	0.100402	0.0685484	0	0	0	ENSG00000022840	53.428	52.7699	53.1788	53.0187	53.1377	55.5946	0.999532	3.28084e-07	1.26543e-06
circRNA	exon	chr14	31134938	G	A	0.0526316	0.030303	0.015625	0	0	0	hsa_circ_11584	0.4143	0.3149	0.2736	0.1566	0.0713	0.1273	0.954511	0.00305684	0.214692
mRNA	CDS	chr14	31134938	G	A	0.0526316	0.030303	0.015625	0	0	0	ENSG00000092148	17.049	15.7687	15.8671	10.747	11.009	11.6935	0.999282	7.72515e-07	2.25521e-06
circRNA	exon	chr15	73704178	C	T	0.0731707	0.174699	0.10828	0	0	0	hsa_circ_03936	0.3825	0.1574	0.2736	0.6784	1.3312	0.9168	-0.846788	0.0334128	0.47164
mRNA	CDS	chr15	73704178	C	T	0.0731707	0.174699	0.10828	0	0	0	ENSG00000103855	31.9912	30.9354	34.0105	49.2529	54.5752	50.2145	0.997259	1.12584e-05	1.99389e-05
mRNA	3-UTR	chr15	73704178	C	T	0.0731707	0.174699	0.10828	0	0	0	ENSG00000103855	31.9912	30.9354	34.0105	49.2529	54.5752	50.2145	0.997259	1.12584e-05	1.99389e-05
circRNA	exon	chr16	376274	G	A	0.163793	0.157895	0.0944444	0	0	0	hsa_circ_21966	0.1275	0.1889	0.342	0.6523	0.4517	0.6876	-0.936285	0.00596011	0.300881
circRNA	exon	chr16	376274	G	A	0.163793	0.157895	0.0944444	0	0	0	hsa_circ_24785	0.255	0.2204	0.2736	0.3914	0.4279	0.5348	-0.898022	0.015069	0.378344
mRNA	CDS	chr16	376274	G	A	0.163793	0.157895	0.0944444	0	0	0	ENSG00000129925	26.4058	26.703	25.5905	33.0142	37.8061	36.6653	0.98052	0.000565518	0.000638851
circRNA	exon	chr16	376734	G	A	0.0274725	0.0508475	0.028169	0	0	0	hsa_circ_21966	0.1275	0.1889	0.342	0.6523	0.4517	0.6876	-0.841439	0.0357192	0.475542
circRNA	exon	chr16	376734	G	A	0.0274725	0.0508475	0.028169	0	0	0	hsa_circ_24785	0.255	0.2204	0.2736	0.3914	0.4279	0.5348	-0.887714	0.0182044	0.397976
mRNA	CDS	chr16	376734	G	A	0.0274725	0.0508475	0.028169	0	0	0	ENSG00000129925	26.4058	26.703	25.5905	33.0142	37.8061	36.6653	0.998468	3.51718e-06	7.33659e-06
circRNA	exon	chr19	41292438	C	T	0.068	0.08	0.056	0	0	0	hsa_circ_30932	1.3705	1.1966	1.6073	2.4006	1.9018	2.0374	-0.924425	0.00835149	0.311453
mRNA	CDS	chr19	41292438	C	T	0.068	0.08	0.056	0	0	0	ENSG00000105323	139.053	137.259	145.411	165.147	173.313	168.863	0.997056	1.2988e-05	2.25249e-05
mRNA	intron	chr19	41292438	C	T	0.068	0.08	0.056	0	0	0	ENSG00000105323	139.053	137.259	145.411	165.147	173.313	168.863	0.997056	1.2988e-05	2.25249e-05
mRNA	3-UTR	chr19	41292438	C	T	0.068	0.08	0.056	0	0	0	ENSG00000105323	139.053	137.259	145.411	165.147	173.313	168.863	0.997056	1.2988e-05	2.25249e-05
circRNA	exon	chr20	49072647	C	T	0.07173	0.081448	0.103306	0	0	0	hsa_circ_09219	0.7649	0.6298	0.6156	0.2609	0.2853	0.2547	0.911059	0.0115139	0.351591
mRNA	CDS	chr20	49072647	C	T	0.07173	0.081448	0.103306	0	0	0	ENSG00000124207	78.0962	80.2604	74.652	65.2588	64.2443	68.4662	0.999867	2.65335e-08	3.23403e-07
circRNA	exon	chr20	58677741	C	T	0.0240964	0.036	0.0420168	0	0	0	hsa_circ_00272	0.1594	0.4408	0.513	0.1044	0.1189	0.0509	0.928793	0.00742523	0.300881
mRNA	intron	chr20	58677741	C	T	0.0240964	0.036	0.0420168	0	0	0	ENSG00000254995	1.0769	1.3392	1.295	0.7145	0.5955	0.7715	0.999943	4.84277e-09	1.47892e-07
mRNA	3-UTR	chr20	58677741	C	T	0.0240964	0.036	0.0420168	0	0	0	ENSG00000124222	47.2816	46.2163	43.0711	37.6415	37.317	35.923	0.999978	7.17189e-10	6.09463e-08
circRNA	exon	chr22	37877873	C	T	0.084	0.064	0.072	0	0	0	hsa_circ_03849	1.4661	1.9523	2.0519	2.531	2.5436	2.292	-0.900223	0.0144364	0.378344
circRNA	exon	chr22	37877873	C	T	0.084	0.064	0.072	0	0	0	hsa_circ_19817	1.8167	2.8655	2.428	3.6791	4.5405	4.5331	-0.949002	0.00383487	0.237649
mRNA	CDS	chr22	37877873	C	T	0.084	0.064	0.072	0	0	0	ENSG00000100129	71.088	70.645	68.4594	77.0318	80.3528	80.4503	0.998993	1.52084e-06	3.75604e-06
circRNA	exon	chr22	37878036	C	T	0.15261	0.164	0.141129	0	0	0	hsa_circ_03849	1.4661	1.9523	2.0519	2.531	2.5436	2.292	-0.850276	0.0319477	0.467457
circRNA	exon	chr22	37878036	C	T	0.15261	0.164	0.141129	0	0	0	hsa_circ_19817	1.8167	2.8655	2.428	3.6791	4.5405	4.5331	-0.900071	0.0144799	0.378344
mRNA	CDS	chr22	37878036	C	T	0.15261	0.164	0.141129	0	0	0	ENSG00000100129	71.088	70.645	68.4594	77.0318	80.3528	80.4503	0.997614	8.5351e-06	1.57917e-05
circRNA	exon	chr3	133644253	G	A	0.229885	0.131579	0.113208	0	0	0	hsa_circ_11675	0.255	0.3779	0.2394	0.4958	0.523	0.5603	-0.881737	0.0201521	0.408274
mRNA	CDS	chr3	133644253	G	A	0.229885	0.131579	0.113208	0	0	0	ENSG00000163781	24.2976	22.9309	22.4243	16.6094	17.8214	18.0984	0.974007	0.00100467	0.00109345
circRNA	exon	chr3	183754331	C	T	0.145631	0.136842	0.102041	0	0	0	hsa_circ_23584	0.1594	0.0945	0.2052	0	0	0.0255	0.833284	0.0393745	0.478446
mRNA	CDS	chr3	183754331	C	T	0.145631	0.136842	0.102041	0	0	0	ENSG00000163872	21.4079	19.9892	19.4485	13.1068	13.6144	14.3032	0.999325	6.84269e-07	2.06755e-06
circRNA	exon	chr5	14270831	G	A	0.0724638	0.0185185	0.0769231	0	0	0	hsa_circ_16786	0.2231	0.126	0.3762	0.0783	0.0238	0.0509	0.934202	0.00635155	0.300881
circRNA	exon	chr5	14270831	G	A	0.0724638	0.0185185	0.0769231	0	0	0	hsa_circ_18916	0.255	0.126	0.2052	0.0261	0.0238	0.0255	0.961137	0.0022361	0.188459
mRNA	CDS	chr5	14270831	G	A	0.0724638	0.0185185	0.0769231	0	0	0	ENSG00000038382	22.5859	20.3119	21.634	14.2643	15.6939	15.5142	0.999207	9.43002e-07	2.60056e-06
mRNA	5-UTR	chr5	14270831	G	A	0.0724638	0.0185185	0.0769231	0	0	0	ENSG00000038382	22.5859	20.3119	21.634	14.2643	15.6939	15.5142	0.999207	9.43002e-07	2.60056e-06
circRNA	exon	chr5	33461194	C	T	0.177686	0.182927	0.101626	0	0	0	hsa_circ_16176	2.8047	2.834	3.0094	1.3829	1.4976	1.4262	0.913961	0.0107856	0.339183
mRNA	CDS	chr5	33461194	C	T	0.177686	0.182927	0.101626	0	0	0	ENSG00000113407	73.614	73.3431	71.0751	55.8035	54.3993	57.4276	0.999545	3.09878e-07	1.22122e-06
mRNA	3-UTR	chr5	33461194	C	T	0.177686	0.182927	0.101626	0	0	0	ENSG00000113407	73.614	73.3431	71.0751	55.8035	54.3993	57.4276	0.999545	3.09878e-07	1.22122e-06
circRNA	exon	chr5	140505819	C	T	0.0472441	0.135714	0.0526316	0	0	0	hsa_circ_13623	0.3825	0.4408	0.2394	0.1305	0.0951	0.0509	0.891271	0.0170904	0.388171
mRNA	CDS	chr5	140505819	C	T	0.0472441	0.135714	0.0526316	0	0	0	ENSG00000131503	3.6132	3.5392	3.4277	2.006	2.2381	2.2986	0.999553	2.99239e-07	1.19638e-06
mRNA	5-UTR	chr5	140505819	C	T	0.0472441	0.135714	0.0526316	0	0	0	ENSG00000131503	3.6132	3.5392	3.4277	2.006	2.2381	2.2986	0.999553	2.99239e-07	1.19638e-06
circRNA	exon	chr5	177334318	G	A	0.088	0.052	0.076	0	0	0	hsa_circ_20019	1.3705	1.3225	1.3337	2.4267	1.8067	2.6486	-0.840906	0.0359531	0.475542
mRNA	CDS	chr5	177334318	G	A	0.088	0.052	0.076	0	0	0	ENSG00000169223	89.5952	93.0677	94.0441	134.177	126.732	121.647	0.99373	5.88514e-05	8.37151e-05
circRNA	exon	chr5	179799621	G	A	0.133065	0.121212	0.101215	0	0	0	hsa_circ_05783	0.3825	0.2519	0.513	0.8089	0.9747	1.0441	-0.951824	0.0034255	0.232823
mRNA	intron	chr5	179799621	G	A	0.133065	0.121212	0.101215	0	0	0	ENSG00000161013	57.6156	55.6754	53.9122	77.9263	76.5546	75.2651	0.986386	0.000276761	0.000330134
mRNA	CDS	chr5	179799621	G	A	0.133065	0.121212	0.101215	0	0	0	ENSG00000161013	57.6156	55.6754	53.9122	77.9263	76.5546	75.2651	0.986386	0.000276761	0.000330134
circRNA	exon	chr5	179800206	G	A	0.125	0.16	0.172131	0	0	0	hsa_circ_05783	0.3825	0.2519	0.513	0.8089	0.9747	1.0441	-0.9117	0.011351	0.351591
mRNA	CDS	chr5	179800206	G	A	0.125	0.16	0.172131	0	0	0	ENSG00000161013	57.6156	55.6754	53.9122	77.9263	76.5546	75.2651	0.977169	0.000775934	0.000855875
mRNA	3-UTR	chr5	179800206	G	A	0.125	0.16	0.172131	0	0	0	ENSG00000161013	57.6156	55.6754	53.9122	77.9263	76.5546	75.2651	0.977169	0.000775934	0.000855875
circRNA	exon	chr5	179833716	C	T	0.144	0.148	0.136	0	0	0	hsa_circ_06706	1.1474	1.0391	0.8549	2.9485	2.4961	2.8523	-0.978541	0.000685795	0.168294
mRNA	intron	chr5	179833716	C	T	0.144	0.148	0.136	0	0	0	ENSG00000161011	52.1092	56.2079	55.1105	91.5448	92.7639	93.9532	0.997969	6.18181e-06	1.18978e-05
mRNA	CDS	chr5	179833716	C	T	0.144	0.148	0.136	0	0	0	ENSG00000161011	52.1092	56.2079	55.1105	91.5448	92.7639	93.9532	0.997969	6.18181e-06	1.18978e-05
circRNA	intron	chr5	181240304	G	A	0.0843373	0.108108	0.0740741	0	0	0	hsa_circ_09114	18.1669	18.5471	19.6638	22.4924	21.4187	20.3226	-0.875979	0.0221179	0.420106
mRNA	CDS	chr5	181240304	G	A	0.0843373	0.108108	0.0740741	0	0	0	ENSG00000204628	1237.23	1265.7	1267.5	1539.3	1566.77	1527.62	0.960032	0.00236424	0.00248463
mRNA	intron	chr5	181240304	G	A	0.0843373	0.108108	0.0740741	0	0	0	ENSG00000204628	1237.23	1265.7	1267.5	1539.3	1566.77	1527.62	0.960032	0.00236424	0.00248463
mRNA	3-UTR	chr5	181240304	G	A	0.0843373	0.108108	0.0740741	0	0	0	ENSG00000204628	1237.23	1265.7	1267.5	1539.3	1566.77	1527.62	0.960032	0.00236424	0.00248463
circRNA	exon	chr6	52273320	G	A	0.11157	0.0737705	0.116	0	0	0	hsa_circ_32630	0.7968	1.1336	0.6156	1.2003	1.2124	1.5026	-0.886755	0.0185105	0.397976
mRNA	CDS	chr6	52273320	G	A	0.11157	0.0737705	0.116	0	0	0	ENSG00000112118	96.2314	91.4243	91.8268	87.6986	96.5558	96.168	0.991375	0.000111255	0.000145826
circRNA	exon	chr7	98209264	C	T	0	0.0289855	0	0	0	0	hsa_circ_16473	0.0956	0.2834	0.1026	0	0.0475	0.0255	0.920703	0.00918268	0.316066
mRNA	3-UTR	chr7	98209264	C	T	0	0.0289855	0	0	0	0	ENSG00000164715	12.1844	11.5382	11.6975	8.2019	7.8018	8.3637	0.999977	7.65872e-10	6.09463e-08
circRNA	exon	chr8	17628570	C	T	0.142857	0.136364	0.0555556	0	0	0	hsa_circ_05146	0	0	0.0342	0.1305	0.1189	0.1273	-0.962103	0.00212701	0.188459
mRNA	CDS	chr8	17628570	C	T	0.142857	0.136364	0.0555556	0	0	0	ENSG00000104213	2.5765	3.2068	3.4108	5.972	5.9649	5.08	0.999051	1.35042e-06	3.42825e-06
circRNA	exon	chr8	47830695	G	A	0.028	0.06	0.0406504	0	0	0	hsa_circ_10496	0.7649	0.7872	0.7866	0.4697	0.2377	0.4329	0.873674	0.0229294	0.420106
mRNA	CDS	chr8	47830695	G	A	0.028	0.06	0.0406504	0	0	0	ENSG00000253729	67.4336	64.2648	66.8971	36.9466	40.9312	43.4121	0.998705	2.5133e-06	5.58092e-06
circRNA	exon	chr9	128103706	C	T	0.333333	0.34127	0.344262	0	0	0	hsa_circ_10740	0.3506	0.2834	0.4446	0.1566	0.0713	0.1783	0.893626	0.0163713	0.388171
mRNA	CDS	chr9	128103706	C	T	0.333333	0.34127	0.344262	0	0	0	ENSG00000148339	20.3897	19.8396	19.6679	15.625	13.6719	13.8786	0.994616	4.34011e-05	6.43014e-05
mRNA	3-UTR	chr9	128103706	C	T	0.333333	0.34127	0.344262	0	0	0	ENSG00000148339	20.3897	19.8396	19.6679	15.625	13.6719	13.8786	0.994616	4.34011e-05	6.43014e-05
circRNA	exon	chr9	128607929	C	T	0.0765027	0.134969	0.0718232	0	0	0	hsa_circ_06950	0.3187	0.5668	0.342	0.1305	0.1902	0.1019	0.976183	0.000844103	0.168294
mRNA	CDS	chr9	128607929	C	T	0.0765027	0.134969	0.0718232	0	0	0	ENSG00000197694	50.1933	48.2574	50.6487	37.5539	40.8246	41.4625	0.999586	2.57381e-07	1.08346e-06
circRNA	exon	chrX	47637821	G	A	0.118812	0.143939	0.134021	0	0	0	hsa_circ_24008	0.4143	0.2834	0.342	0.9394	0.7132	0.8659	-0.965219	0.00179351	0.188459
mRNA	CDS	chrX	47637821	G	A	0.118812	0.143939	0.134021	0	0	0	ENSG00000126767	21.6184	23.4854	22.2318	31.0989	32.7606	32.5259	0.983793	0.000391862	0.00045332
mRNA	intron	chrX	47637821	G	A	0.118812	0.143939	0.134021	0	0	0	ENSG00000126767	21.6184	23.4854	22.2318	31.0989	32.7606	32.5259	0.983793	0.000391862	0.00045332

## Sheet: DELs-DEGs
C-to-U RNA off-target SNVs associated DELs-DEGs in CTNNB1 editing group
RNA	Type	Chr	Pos	Ref	Alt	CTNNB1_1_snp	CTNNB1_2_snp	CTNNB1_3_snp	eGFP_1_snp	eGFP_2_snp	eGFP_3_snp	GeneID	CTNNB1_1_expr	CTNNB1_2_expr	CTNNB1_3_expr	eGFP_1_expr	eGFP_2_expr	eGFP_3_expr	cor	pvalue	fdr
mRNA	CDS	chr10	3151254	G	A	0.186235	0.229437	0.226721	0	0	0	ENSG00000107959	43.6702	42.6073	43.2228	40.513	41.4359	41.7463	0.959168	0.00246689	0.0025965
lncRNA	intron	chr10	3151254	G	A	0.186235	0.229437	0.226721	0	0	0	ENSG00000237399	0.75	0.9226	0.9728	0.483	0.2735	0.4841	0.948922	0.00384682	0.205164
mRNA	CDS	chr10	3166252	G	A	0.075	0.0748663	0.097166	0	0	0	ENSG00000107959	43.6702	42.6073	43.2228	40.513	41.4359	41.7463	0.99473	4.15821e-05	6.26592e-05
lncRNA	intron	chr10	3166252	G	A	0.075	0.0748663	0.097166	0	0	0	ENSG00000237399	0.75	0.9226	0.9728	0.483	0.2735	0.4841	0.940526	0.00520055	0.226933
mRNA	CDS	chr14	74292581	G	A	0.0531915	0.092437	0.141026	0	0	0	ENSG00000119688	27.2604	30.2463	27.8517	28.0537	26.712	28.5995	0.990279	0.000141283	0.000180296
mRNA	3-UTR	chr14	74292581	G	A	0.0531915	0.092437	0.141026	0	0	0	ENSG00000119688	27.2604	30.2463	27.8517	28.0537	26.712	28.5995	0.990279	0.000141283	0.000180296
lncRNA	intron	chr14	74292581	G	A	0.0531915	0.092437	0.141026	0	0	0	ENSG00000258559	3.6556	4.1656	4.3178	2.0233	2.1216	2.1983	0.952371	0.00334877	0.200926
mRNA	CDS	chr15	32625555	C	T	0.0625	0.148936	0.064	0	0	0	ENSG00000198826	13.7103	13.2973	13.1494	10.4762	10.2698	11.097	0.99945	4.54034e-07	1.58759e-06
lncRNA	exon	chr15	32625555	C	T	0.0625	0.148936	0.064	0	0	0	ENSG00000285948	0.2447	0.4357	0.2464	0.164	0.064	0.0457	0.959527	0.002424	0.194391
mRNA	5-UTR	chr15	72474517	C	T	0.016	0.0289256	0.0401606	0	0	0	ENSG00000166233	6.6485	6.6706	6.6013	5.4062	5.1709	5.6029	0.999958	2.70395e-09	1.32588e-07
lncRNA	exon	chr15	72474517	C	T	0.016	0.0289256	0.0401606	0	0	0	ENSG00000261423	1.6022	1.5029	1.7121	0.7183	0.7771	0.8982	0.911728	0.0113439	0.241686
mRNA	3-UTR	chr15	90642942	C	T	0.105882	0.0350877	0.106061	0	0	0	ENSG00000140577	11.7214	11.6896	11.2785	11.9621	13.1251	12.9168	0.999541	3.16096e-07	1.27286e-06
lncRNA	intron	chr15	90642942	C	T	0.105882	0.0350877	0.106061	0	0	0	ENSG00000259736	3.2499	3.6442	4.2482	1.8269	1.592	2.4033	0.816449	0.0474443	0.297749
mRNA	3-UTR	chr15	90643395	C	T	0.0352941	0.0657895	0.047619	0	0	0	ENSG00000140577	11.7214	11.6896	11.2785	11.9621	13.1251	12.9168	0.99986	2.93889e-08	3.68848e-07
lncRNA	intron	chr15	90643395	C	T	0.0352941	0.0657895	0.047619	0	0	0	ENSG00000259736	3.2499	3.6442	4.2482	1.8269	1.592	2.4033	0.895738	0.0157392	0.249267
mRNA	3-UTR	chr15	98959600	C	T	0.102941	0.121951	0.0147059	0	0	0	ENSG00000140443	9.9472	10.0012	10.6619	6.8629	7.4182	7.3809	0.999494	3.83957e-07	1.42908e-06
lncRNA	intron	chr15	98959600	C	T	0.102941	0.121951	0.0147059	0	0	0	ENSG00000259475	0.9271	1.8708	0.6225	0.2663	0.0809	0.1732	0.917638	0.00989579	0.241686
mRNA	CDS	chr16	2948720	C	T	0.3	0.244444	0.320261	0	0	0	ENSG00000059122	20.0313	19.6298	19.1215	19.0739	19.9257	19.1318	0.995839	2.59364e-05	4.23075e-05
mRNA	intron	chr16	2948720	C	T	0.3	0.244444	0.320261	0	0	0	ENSG00000059122	20.0313	19.6298	19.1215	19.0739	19.9257	19.1318	0.995839	2.59364e-05	4.23075e-05
lncRNA	intron	chr16	2948720	C	T	0.3	0.244444	0.320261	0	0	0	ENSG00000262482	2.6723	4.3139	4.0372	1.9442	2.1442	1.2983	0.816042	0.0476481	0.297749
mRNA	CDS	chr16	3116481	C	T	0.161538	0.101695	0.0819672	0	0	0	ENSG00000122386	13.3395	14.4888	15.1395	16.0243	16.2256	14.3824	0.999171	1.03095e-06	2.8058e-06
lncRNA	exon	chr16	3116481	C	T	0.161538	0.101695	0.0819672	0	0	0	ENSG00000263072	5.3413	5.2456	5.3513	6.2811	5.8401	5.7994	-0.826206	0.0426819	0.297749
mRNA	CDS	chr16	3119421	C	T	0.0777202	0.0916031	0.0893855	0	0	0	ENSG00000122386	13.3395	14.4888	15.1395	16.0243	16.2256	14.3824	0.999609	2.29729e-07	1.0605e-06
lncRNA	intron	chr16	3119421	C	T	0.0777202	0.0916031	0.0893855	0	0	0	ENSG00000263072	5.3413	5.2456	5.3513	6.2811	5.8401	5.7994	-0.902891	0.0136874	0.249267
mRNA	CDS	chr16	3119646	C	T	0.215686	0.2	0.186992	0	0	0	ENSG00000122386	13.3395	14.4888	15.1395	16.0243	16.2256	14.3824	0.997945	6.33234e-06	1.22972e-05
lncRNA	intron	chr16	3119646	C	T	0.215686	0.2	0.186992	0	0	0	ENSG00000263072	5.3413	5.2456	5.3513	6.2811	5.8401	5.7994	-0.899473	0.0146505	0.249267
mRNA	CDS	chr16	3120243	C	T	0.241935	0.14433	0.176056	0	0	0	ENSG00000122386	13.3395	14.4888	15.1395	16.0243	16.2256	14.3824	0.998017	5.89249e-06	1.16007e-05
lncRNA	intron	chr16	3120243	C	T	0.241935	0.14433	0.176056	0	0	0	ENSG00000263072	5.3413	5.2456	5.3513	6.2811	5.8401	5.7994	-0.844002	0.0346051	0.271681
mRNA	CDS	chr16	5025610	G	A	0.0454545	0.153846	0.0952381	0	0	0	ENSG00000103174	4.6176	5.0018	4.79	7.7343	7.7408	7.5176	0.987795	0.000222548	0.000271003
mRNA	intron	chr16	5025610	G	A	0.0454545	0.153846	0.0952381	0	0	0	ENSG00000103174	4.6176	5.0018	4.79	7.7343	7.7408	7.5176	0.987795	0.000222548	0.000271003
mRNA	3-UTR	chr16	5025610	G	A	0.0454545	0.153846	0.0952381	0	0	0	ENSG00000103174	4.6176	5.0018	4.79	7.7343	7.7408	7.5176	0.987795	0.000222548	0.000271003
lncRNA	intron	chr16	5025610	G	A	0.0454545	0.153846	0.0952381	0	0	0	ENSG00000267072	0.3209	0.4285	0.2424	0.1613	0.084	0.0675	0.879893	0.0207722	0.249267
mRNA	CDS	chr17	18184345	C	T	0.088	0.0952381	0.124	0	0	0	ENSG00000091542	70.5571	68.2647	69.4988	77.9189	86.4898	79.8299	0.997434	9.87164e-06	1.80837e-05
mRNA	intron	chr17	18184345	C	T	0.088	0.0952381	0.124	0	0	0	ENSG00000091542	70.5571	68.2647	69.4988	77.9189	86.4898	79.8299	0.997434	9.87164e-06	1.80837e-05
lncRNA	intron	chr17	18184345	C	T	0.088	0.0952381	0.124	0	0	0	ENSG00000266677	0	0.06	0.1272	0.266	0.3084	0.2124	-0.82099	0.0451989	0.297749
mRNA	intron	chr19	35541805	G	A	0.0666667	0.0277778	0.047619	0	0	0	ENSG00000105679	0.5492	0.5215	0.3687	0.0701	0.1916	0.1026	0.997846	6.95616e-06	1.33125e-05
lncRNA	exon	chr19	35541805	G	A	0.0666667	0.0277778	0.047619	0	0	0	ENSG00000236144	4.9367	5.1622	5.1944	5.6843	5.3124	5.4958	-0.864322	0.026364	0.255944
mRNA	down10k	chr19	57302385	C	T	0.169811	0.139535	0.196721	0	0	0	ENSG00000197714	7.0245	5.0801	6.2282	1.7447	1.5044	1.4596	0.998674	2.63541e-06	5.92948e-06
lncRNA	up10k	chr19	57302385	C	T	0.169811	0.139535	0.196721	0	0	0	ENSG00000268205	4.1396	4.939	4.9215	3.4072	2.8026	2.7154	0.906938	0.0125878	0.241686
mRNA	down10k	chr19	57302393	C	T	0.107143	0.186047	0.283333	0	0	0	ENSG00000197714	7.0245	5.0801	6.2282	1.7447	1.5044	1.4596	0.997714	7.83355e-06	1.47423e-05
lncRNA	up10k	chr19	57302393	C	T	0.107143	0.186047	0.283333	0	0	0	ENSG00000268205	4.1396	4.939	4.9215	3.4072	2.8026	2.7154	0.930629	0.00705163	0.241686
mRNA	CDS	chr21	46246335	G	A	0.0717703	0.037037	0.0958333	0	0	0	ENSG00000160294	37.3302	34.5155	35.5971	23.3039	26.8464	27.924	0.99573	2.73063e-05	4.40937e-05
lncRNA	intron	chr21	46246335	G	A	0.0717703	0.037037	0.0958333	0	0	0	ENSG00000215424	10.646	10.0925	11.7857	7.0911	6.9472	8.0644	0.959536	0.0024229	0.194391
mRNA	CDS	chr22	37878036	C	T	0.181452	0.224	0.148	0	0	0	ENSG00000100129	65.7591	66.8994	68.4341	77.0318	80.3528	80.4503	0.996171	2.19648e-05	3.67052e-05
lncRNA	exon	chr22	37878036	C	T	0.181452	0.224	0.148	0	0	0	ENSG00000279738	0.3182	0.3033	0.3888	0.1801	0.1886	0.1495	0.853422	0.0306529	0.262739
mRNA	CDS	chr3	14145965	G	A	0.0923695	0.088	0.044	0	0	0	ENSG00000154767	42.3585	43.5333	41.612	20.7411	21.3403	21.9845	0.995752	2.70357e-05	4.37827e-05
mRNA	3-UTR	chr3	14145965	G	A	0.0923695	0.088	0.044	0	0	0	ENSG00000154767	42.3585	43.5333	41.612	20.7411	21.3403	21.9845	0.995752	2.70357e-05	4.37827e-05
lncRNA	intron	chr3	14145965	G	A	0.0923695	0.088	0.044	0	0	0	ENSG00000228242	9.932	8.5908	11.4539	3.0333	3.58	2.1867	0.821379	0.0450088	0.297749
mRNA	intron	chr7	149879979	C	T	0.08	0.0460829	0.136	0	0	0	ENSG00000171130	18.8027	19.8684	18.1763	22.3045	22.4878	20.7864	0.99944	4.69959e-07	1.62377e-06
mRNA	3-UTR	chr7	149879979	C	T	0.08	0.0460829	0.136	0	0	0	ENSG00000171130	18.8027	19.8684	18.1763	22.3045	22.4878	20.7864	0.99944	4.69959e-07	1.62377e-06
lncRNA	intron	chr7	149879979	C	T	0.08	0.0460829	0.136	0	0	0	ENSG00000204934	2.9339	3.4825	2.9088	4.7745	5.4693	5.4994	-0.89545	0.0158247	0.249267
C-to-U RNA off-target SNVs associated DELs-DEGs in KRAS editing group
RNA	Type	Chr	Pos	Ref	Alt	KRAS_1_snp	KRAS_2_snp	KRAS_3_snp	eGFP_1_snp	eGFP_2_snp	eGFP_3_snp	GeneID	KRAS_1_expr	KRAS_2_expr	KRAS_3_expr	eGFP_1_expr	eGFP_2_expr	eGFP_3_expr	cor	pvalue	fdr
mRNA	CDS	chr1	155318276	C	T	0.108	0.08	0.096	0	0	0	ENSG00000160752	56.0734	56.8731	55.1233	67.193	64.6338	63.3076	0.999406	5.29042e-07	1.87229e-06
mRNA	3-UTR	chr1	155318276	C	T	0.108	0.08	0.096	0	0	0	ENSG00000160752	56.0734	56.8731	55.1233	67.193	64.6338	63.3076	0.999406	5.29042e-07	1.87229e-06
lncRNA	exon	chr1	155318276	C	T	0.108	0.08	0.096	0	0	0	ENSG00000225855	11.5019	12.2212	10.4263	7.8166	8.2607	8.9606	0.887408	0.0183017	0.230503
mRNA	up10k	chr10	101061664	C	T	0.0666667	0.0697674	0.0769231	0	0	0	ENSG00000107821	16.9535	16.2058	15.2718	19.5597	21.7217	20.4748	0.999611	2.27073e-07	1.16005e-06
lncRNA	up10k	chr10	101061664	C	T	0.0666667	0.0697674	0.0769231	0	0	0	ENSG00000273162	12.9406	15.0164	12.075	11.0035	10.0734	8.8626	0.82226	0.0445796	0.296773
mRNA	3-UTR	chr11	66276406	C	T	0.144	0.196	0.181452	0	0	0	ENSG00000174903	81.5734	83.6508	73.4757	109.365	109.16	102.604	0.997756	7.54879e-06	1.48516e-05
lncRNA	intron	chr11	66276406	C	T	0.144	0.196	0.181452	0	0	0	ENSG00000245156	0.968	1.1413	1.0962	0.5234	0.5279	0.529	0.999889	1.84206e-08	8.58401e-06
mRNA	3-UTR	chr11	66276807	C	T	0.0526316	0.0376344	0.0680628	0	0	0	ENSG00000174903	81.5734	83.6508	73.4757	109.365	109.16	102.604	0.999554	2.97739e-07	1.35484e-06
lncRNA	intron	chr11	66276807	C	T	0.0526316	0.0376344	0.0680628	0	0	0	ENSG00000245156	0.968	1.1413	1.0962	0.5234	0.5279	0.529	0.9174	0.00995232	0.186567
mRNA	CDS	chr11	122779543	C	T	0.151515	0.0606061	0.139535	0	0	0	ENSG00000154127	3.5788	3.035	3.3331	2.2726	2.6276	2.3802	0.999191	9.80707e-07	2.87731e-06
lncRNA	intron	chr11	122779543	C	T	0.151515	0.0606061	0.139535	0	0	0	ENSG00000285909	0.1866	0.0773	0.2267	0	0	0.0296	0.975308	0.000907051	0.0951554
mRNA	intron	chr14	77141618	G	A	0.0188679	0.131579	0.0714286	0	0	0	ENSG00000165548	4.0449	3.8084	4.1522	2.7786	3.093	2.8074	0.991654	0.000104197	0.000142676
mRNA	intron	chr14	77141618	G	A	0.0188679	0.131579	0.0714286	0	0	0	ENSG00000177108	6.5459	7.4995	7.2498	4.3642	5.5664	6.1725	0.991715	0.000102671	0.000140862
mRNA	5-UTR	chr14	77141618	G	A	0.0188679	0.131579	0.0714286	0	0	0	ENSG00000177108	6.5459	7.4995	7.2498	4.3642	5.5664	6.1725	0.991715	0.000102671	0.000140862
lncRNA	exon	chr14	77141618	G	A	0.0188679	0.131579	0.0714286	0	0	0	ENSG00000269883	0.772	0.918	0.7936	0.3608	0.4931	0.3742	0.849191	0.0324001	0.266246
mRNA	CDS	chr15	32625555	C	T	0.116279	0.174603	0.174757	0	0	0	ENSG00000198826	13.9257	13.0564	14.4921	10.4762	10.2698	11.097	0.998833	2.04363e-06	5.00527e-06
lncRNA	exon	chr15	32625555	C	T	0.116279	0.174603	0.174757	0	0	0	ENSG00000285948	0.1439	0.3873	0.6244	0.164	0.064	0.0457	0.837115	0.0376363	0.274039
mRNA	CDS	chr16	3116481	C	T	0.0928571	0.123596	0.0978261	0	0	0	ENSG00000122386	14.6609	11.8164	11.8573	16.0243	16.2256	14.3824	0.999353	6.27759e-07	2.08236e-06
lncRNA	exon	chr16	3116481	C	T	0.0928571	0.123596	0.0978261	0	0	0	ENSG00000263072	5.2866	4.7447	5.0276	6.2811	5.8401	5.7994	-0.943746	0.00465774	0.135905
mRNA	CDS	chr16	3119421	C	T	0.110497	0.0727273	0.103448	0	0	0	ENSG00000122386	14.6609	11.8164	11.8573	16.0243	16.2256	14.3824	0.999457	4.41891e-07	1.69396e-06
lncRNA	intron	chr16	3119421	C	T	0.110497	0.0727273	0.103448	0	0	0	ENSG00000263072	5.2866	4.7447	5.0276	6.2811	5.8401	5.7994	-0.815969	0.0476849	0.304943
mRNA	CDS	chr16	3119646	C	T	0.13913	0.315068	0.264706	0	0	0	ENSG00000122386	14.6609	11.8164	11.8573	16.0243	16.2256	14.3824	0.996262	2.09336e-05	3.6029e-05
lncRNA	intron	chr16	3119646	C	T	0.13913	0.315068	0.264706	0	0	0	ENSG00000263072	5.2866	4.7447	5.0276	6.2811	5.8401	5.7994	-0.94738	0.00408037	0.135905
mRNA	CDS	chr16	3120243	C	T	0.15	0.123288	0.184211	0	0	0	ENSG00000122386	14.6609	11.8164	11.8573	16.0243	16.2256	14.3824	0.998676	2.62923e-06	6.1232e-06
lncRNA	intron	chr16	3120243	C	T	0.15	0.123288	0.184211	0	0	0	ENSG00000263072	5.2866	4.7447	5.0276	6.2811	5.8401	5.7994	-0.854023	0.0304087	0.266246
mRNA	intron	chr16	29809650	C	T	0.12	0.1417	0.124	0	0	0	ENSG00000103495	115.725	116.235	117.586	169.093	169.982	154.954	0.989325	0.000170337	0.000218647
mRNA	CDS	chr16	29809650	C	T	0.12	0.1417	0.124	0	0	0	ENSG00000103495	115.725	116.235	117.586	169.093	169.982	154.954	0.989325	0.000170337	0.000218647
lncRNA	intron	chr16	29809650	C	T	0.12	0.1417	0.124	0	0	0	ENSG00000238045	13.9538	14.1227	12.5883	10.1006	8.8915	10.087	0.956376	0.00281308	0.131089
lncRNA	exon	chr16	29809650	C	T	0.12	0.1417	0.124	0	0	0	ENSG00000238045	13.9538	14.1227	12.5883	10.1006	8.8915	10.087	0.956376	0.00281308	0.131089
mRNA	CDS	chr16	72787301	C	T	0.183673	0.1	0.027027	0	0	0	ENSG00000140836	2.2559	2.4982	2.915	1.776	1.7975	1.8488	0.999035	1.39626e-06	3.70175e-06
lncRNA	exon	chr16	72787301	C	T	0.183673	0.1	0.027027	0	0	0	ENSG00000259768	4.9573	4.4695	4.6086	3.6429	3.5447	3.6081	0.84929	0.0323587	0.266246
mRNA	intron	chr16	81030804	C	T	0.133333	0.0930233	0.0869565	0	0	0	ENSG00000166451	13.0722	13.887	14.6913	16.4069	13.3377	15.0482	0.999425	4.9587e-07	1.79514e-06
lncRNA	exon	chr16	81030804	C	T	0.133333	0.0930233	0.0869565	0	0	0	ENSG00000261061	8.3811	7.6954	7.8497	11.3702	9.6284	11.951	-0.835528	0.0383522	0.274956
mRNA	CDS	chr17	45240482	C	T	0.0930233	0.111111	0.121212	0	0	0	ENSG00000184922	3.9578	3.1445	3.6088	4.0845	3.9822	3.5516	0.999431	4.84951e-07	1.77773e-06
lncRNA	exon	chr17	45240482	C	T	0.0930233	0.111111	0.121212	0	0	0	ENSG00000233175	0.8233	0.5966	0.7501	0.8858	1.1868	1.1952	-0.844379	0.0344425	0.266246
lncRNA	intron	chr17	45240482	C	T	0.0930233	0.111111	0.121212	0	0	0	ENSG00000233175	0.8233	0.5966	0.7501	0.8858	1.1868	1.1952	-0.844379	0.0344425	0.266246
mRNA	3-UTR	chr17	45264502	G	A	0.111111	0.0666667	0.0909091	0	0	0	ENSG00000006062	5.3674	5.5912	5.5125	6.4336	6.4112	6.7905	0.985694	0.000305513	0.000370457
lncRNA	intron	chr17	45264502	G	A	0.111111	0.0666667	0.0909091	0	0	0	ENSG00000267278	0.9809	1.3411	1.0567	1.2651	1.7481	1.6258	-0.831751	0.0400801	0.280666
mRNA	3-UTR	chr17	49514180	C	T	0.186441	0.04	0.118644	0	0	0	ENSG00000064300	7.762	8.6065	7.8496	8.1097	8.5989	8.243	0.998788	2.20072e-06	5.29575e-06
lncRNA	intron	chr17	49514180	C	T	0.186441	0.04	0.118644	0	0	0	ENSG00000249906	0.5252	0.3806	0.3646	0.1282	0.0779	0.0417	0.897437	0.0152392	0.215197
mRNA	3-UTR	chr17	76143252	G	A	0.257732	0.3	0.173469	0	0	0	ENSG00000141576	13.5529	13.3038	13.4205	13.144	14.6231	13.8668	0.940198	0.00525755	0.0054498
lncRNA	intron	chr17	76143252	G	A	0.257732	0.3	0.173469	0	0	0	ENSG00000267128	1.1123	1.5754	1.2284	0.4608	0.5772	0.6746	0.942453	0.00487216	0.135905
lncRNA	exon	chr17	76143252	G	A	0.257732	0.3	0.173469	0	0	0	ENSG00000267128	1.1123	1.5754	1.2284	0.4608	0.5772	0.6746	0.942453	0.00487216	0.135905
mRNA	3-UTR	chr19	14150094	G	A	0.191781	0.240741	0.204082	0	0	0	ENSG00000072071	20.842	20.5503	21.6056	20.4347	21.8802	20.6123	0.95877	0.00251483	0.00266506
lncRNA	intron	chr19	14150094	G	A	0.191781	0.240741	0.204082	0	0	0	ENSG00000267169	2.3056	2.5292	2.8203	1.4957	2.2102	1.6201	0.824356	0.0435667	0.294233
mRNA	3-UTR	chr19	14150764	G	A	0.0197368	0.0194175	0.031746	0	0	0	ENSG00000072071	20.842	20.5503	21.6056	20.4347	21.8802	20.6123	0.999524	3.39267e-07	1.4735e-06
lncRNA	intron	chr19	14150764	G	A	0.0197368	0.0194175	0.031746	0	0	0	ENSG00000267169	2.3056	2.5292	2.8203	1.4957	2.2102	1.6201	0.871819	0.0235927	0.240323
mRNA	down10k	chr19	57302385	C	T	0.118644	0.142857	0.1	0	0	0	ENSG00000197714	3.2818	3.3688	5.681	1.7447	1.5044	1.4596	0.999315	7.04493e-07	2.26317e-06
lncRNA	up10k	chr19	57302385	C	T	0.118644	0.142857	0.1	0	0	0	ENSG00000268205	4.1849	4.1159	3.7769	3.4072	2.8026	2.7154	0.915234	0.0104733	0.187715
mRNA	3-UTR	chr2	46902127	G	A	0.0550847	0.0555556	0.031746	0	0	0	ENSG00000180398	29.3563	29.408	29.1587	33.196	30.3674	30.9475	0.997995	6.02376e-06	1.22238e-05
lncRNA	intron	chr2	46902127	G	A	0.0550847	0.0555556	0.031746	0	0	0	ENSG00000228925	0.5492	0.6512	0.5155	0.0853	0.3368	0.3053	0.883451	0.0195839	0.231602
mRNA	CDS	chr2	86604940	G	A	0.0701754	0.0294118	0.0666667	0	0	0	ENSG00000239305	7.5744	7.0315	7.7247	10.6204	9.707	11.9963	0.996935	1.40742e-05	2.55897e-05
lncRNA	intron	chr2	86604940	G	A	0.0701754	0.0294118	0.0666667	0	0	0	ENSG00000228363	0.9641	0.8179	0.857	0.4822	0.3661	0.5229	0.929762	0.0072268	0.150186
mRNA	3-UTR	chr20	328400	C	T	0.119617	0.0699301	0.156463	0	0	0	ENSG00000177732	18.3925	18.7684	18.0043	27.4233	26.2777	25.0049	0.999106	1.19895e-06	3.29704e-06
lncRNA	intron	chr20	328400	C	T	0.119617	0.0699301	0.156463	0	0	0	ENSG00000225377	7.3942	6.3597	7.4489	4.1092	4.1804	4.4116	0.977106	0.000780186	0.0951554
mRNA	CDS	chr21	46246335	G	A	0.0611354	0.125828	0.0546448	0	0	0	ENSG00000160294	32.4121	31.8245	33.7593	23.3039	26.8464	27.924	0.993224	6.87145e-05	0.000100573
lncRNA	intron	chr21	46246335	G	A	0.0611354	0.125828	0.0546448	0	0	0	ENSG00000215424	9.7606	10.5891	10.6517	7.0911	6.9472	8.0644	0.866444	0.0255646	0.240323
mRNA	3-UTR	chr22	20065188	C	T	0.142857	0.108108	0.125	0	0	0	ENSG00000183597	6.4388	6.1068	4.8327	7.2178	7.6462	8.4699	0.99922	9.13087e-07	2.72368e-06
lncRNA	exon	chr22	20065188	C	T	0.142857	0.108108	0.125	0	0	0	ENSG00000236540	4.7832	4.9322	4.9725	6.2351	6.301	6.2389	-0.993519	6.28654e-05	0.0146476
mRNA	CDS	chr3	14145965	G	A	0.0562249	0.0597015	0.044	0	0	0	ENSG00000154767	37.7032	35.9989	36.7837	20.7411	21.3403	21.9845	0.998276	4.45812e-06	9.5283e-06
mRNA	3-UTR	chr3	14145965	G	A	0.0562249	0.0597015	0.044	0	0	0	ENSG00000154767	37.7032	35.9989	36.7837	20.7411	21.3403	21.9845	0.998276	4.45812e-06	9.5283e-06
lncRNA	intron	chr3	14145965	G	A	0.0562249	0.0597015	0.044	0	0	0	ENSG00000228242	9.0164	8.0241	8.858	3.0333	3.58	2.1867	0.958732	0.00251945	0.131089
mRNA	5-UTR	chr6	41546614	C	T	0.0769231	0.153846	0.0754717	0	0	0	ENSG00000137166	11.6753	11.3952	11.0958	12.1166	12.9332	12.6735	0.999337	6.59485e-07	2.14902e-06
lncRNA	intron	chr6	41546614	C	T	0.0769231	0.153846	0.0754717	0	0	0	ENSG00000234753	4.4613	5.4262	4.1615	2.269	2.8113	3.0117	0.970221	0.00131697	0.0951554
mRNA	intron	chr7	149879979	C	T	0.0887097	0.0829016	0.0541667	0	0	0	ENSG00000171130	19.1032	18.5576	17.8512	22.3045	22.4878	20.7864	0.999676	1.5767e-07	9.95494e-07
mRNA	3-UTR	chr7	149879979	C	T	0.0887097	0.0829016	0.0541667	0	0	0	ENSG00000171130	19.1032	18.5576	17.8512	22.3045	22.4878	20.7864	0.999676	1.5767e-07	9.95494e-07
lncRNA	intron	chr7	149879979	C	T	0.0887097	0.0829016	0.0541667	0	0	0	ENSG00000204934	2.9275	3.2601	2.9574	4.7745	5.4693	5.4994	-0.929087	0.0073646	0.150186
mRNA	CDS	chrX	107917567	C	T	0.0769231	0	0.084507	0	0	0	ENSG00000080561	10.0344	11.3796	13.0799	11.2684	11.7373	12.4501	0.999696	1.3886e-07	9.37805e-07
lncRNA	intron	chrX	107917567	C	T	0.0769231	0	0.084507	0	0	0	ENSG00000236064	0.1753	0.1271	0.2663	0.025	0	0	0.877631	0.0215451	0.233489
C-to-U RNA off-target SNVs associated DELs-DEGs in Non-target editing group
RNA	Type	Chr	Pos	Ref	Alt	dCas13b1_1_snp	dCas13b1_2_snp	dCas13b1_3_snp	eGFP_1_snp	eGFP_2_snp	eGFP_3_snp	GeneID	dCas13b1_1_expr	dCas13b1_2_expr	dCas13b1_3_expr	eGFP_1_expr	eGFP_2_expr	eGFP_3_expr	cor	pvalue	fdr
mRNA	3-UTR	chr1	111440688	G	A	0.0967742	0.0402685	0.0641026	0	0	0	ENSG00000116455	29.8674	27.1862	27.3477	31.948	27.0943	27.464	0.995422	3.13832e-05	4.85743e-05
lncRNA	intron	chr1	111440688	G	A	0.0967742	0.0402685	0.0641026	0	0	0	ENSG00000243960	3.0858	1.655	2.365	0.7218	1.0522	1.6203	0.933711	0.00644569	0.24681
mRNA	3-UTR	chr11	66276406	C	T	0.124	0.124	0.132	0	0	0	ENSG00000174903	70.3181	76.6281	79.2327	109.365	109.16	102.604	0.998578	3.03103e-06	6.50202e-06
lncRNA	intron	chr11	66276406	C	T	0.124	0.124	0.132	0	0	0	ENSG00000245156	1.0502	1.0602	0.9064	0.5234	0.5279	0.529	0.969715	0.00136189	0.24681
mRNA	3-UTR	chr11	66276807	C	T	0.0721649	0.0478723	0.0307692	0	0	0	ENSG00000174903	70.3181	76.6281	79.2327	109.365	109.16	102.604	0.9995	3.75081e-07	1.36208e-06
lncRNA	intron	chr11	66276807	C	T	0.0721649	0.0478723	0.0307692	0	0	0	ENSG00000245156	1.0502	1.0602	0.9064	0.5234	0.5279	0.529	0.951467	0.00347602	0.24681
mRNA	5-UTR	chr12	111842298	C	T	0.0397351	0.048951	0.0633803	0	0	0	ENSG00000089022	5.4538	5.9321	5.2612	4.6397	4.537	4.4476	0.999906	1.32145e-08	2.26895e-07
lncRNA	exon	chr12	111842298	C	T	0.0397351	0.048951	0.0633803	0	0	0	ENSG00000234608	9.659	9.5155	9.9756	12.1692	11.3359	11.8772	-0.906759	0.0126354	0.24681
mRNA	CDS	chr16	3116481	C	T	0.0941176	0.138614	0.060241	0	0	0	ENSG00000122386	12.423	15.0286	15.6105	16.0243	16.2256	14.3824	0.999381	5.74109e-07	1.81904e-06
lncRNA	exon	chr16	3116481	C	T	0.0941176	0.138614	0.060241	0	0	0	ENSG00000263072	5.4435	4.9104	5.5233	6.2811	5.8401	5.7994	-0.917254	0.009987	0.24681
mRNA	CDS	chr16	3120243	C	T	0.0884956	0.2625	0.163462	0	0	0	ENSG00000122386	12.423	15.0286	15.6105	16.0243	16.2256	14.3824	0.997968	6.18776e-06	1.19031e-05
lncRNA	intron	chr16	3120243	C	T	0.0884956	0.2625	0.163462	0	0	0	ENSG00000263072	5.4435	4.9104	5.5233	6.2811	5.8401	5.7994	-0.89426	0.0161802	0.24681
mRNA	CDS	chr16	56409478	G	A	0.0892857	0.0240964	0.107595	0	0	0	ENSG00000159461	39.0607	35.1103	38.2446	42.2855	43.9917	44.8219	0.99307	7.18631e-05	9.93882e-05
lncRNA	exon	chr16	56409478	G	A	0.0892857	0.0240964	0.107595	0	0	0	ENSG00000260621	0.4644	0.2294	0.2492	0	0	0	0.836014	0.038132	0.302426
mRNA	CDS	chr16	72787301	C	T	0.0208333	0.030303	0.0571429	0	0	0	ENSG00000140836	2.8949	2.52	2.6256	1.776	1.7975	1.8488	0.99992	9.71936e-09	1.96636e-07
lncRNA	exon	chr16	72787301	C	T	0.0208333	0.030303	0.0571429	0	0	0	ENSG00000259768	4.7393	4.7734	4.9157	3.6429	3.5447	3.6081	0.897884	0.0151092	0.24681
mRNA	CDS	chr17	45240482	C	T	0.105263	0.08	0.0454545	0	0	0	ENSG00000184922	3.1878	3.6745	3.7681	4.0845	3.9822	3.5516	0.999653	1.81049e-07	8.79474e-07
lncRNA	exon	chr17	45240482	C	T	0.105263	0.08	0.0454545	0	0	0	ENSG00000233175	0.4774	0.4087	1.0244	0.8858	1.1868	1.1952	-0.872075	0.0235006	0.257387
lncRNA	intron	chr17	45240482	C	T	0.105263	0.08	0.0454545	0	0	0	ENSG00000233175	0.4774	0.4087	1.0244	0.8858	1.1868	1.1952	-0.872075	0.0235006	0.257387
mRNA	3-UTR	chr17	76143252	G	A	0.242424	0.169811	0.315789	0	0	0	ENSG00000141576	13.6235	12.8117	14.107	13.144	14.6231	13.8668	0.939181	0.00543597	0.00559554
lncRNA	intron	chr17	76143252	G	A	0.242424	0.169811	0.315789	0	0	0	ENSG00000267128	1.2313	1.4598	1.2456	0.4608	0.5772	0.6746	0.861417	0.0274773	0.268926
lncRNA	exon	chr17	76143252	G	A	0.242424	0.169811	0.315789	0	0	0	ENSG00000267128	1.2313	1.4598	1.2456	0.4608	0.5772	0.6746	0.861417	0.0274773	0.268926
mRNA	intron	chr19	35541805	G	A	0.0967742	0	0.117647	0	0	0	ENSG00000105679	0.5993	0.423	0.1837	0.0701	0.1916	0.1026	0.990973	0.000121868	0.000157936
lncRNA	exon	chr19	35541805	G	A	0.0967742	0	0.117647	0	0	0	ENSG00000236144	3.9931	4.6859	4.2846	5.6843	5.3124	5.4958	-0.841976	0.0354841	0.291166
mRNA	down10k	chr19	57302385	C	T	0.04	0.109589	0	0	0	0	ENSG00000197714	5.8796	4.8127	5.1654	1.7447	1.5044	1.4596	0.999669	1.64513e-07	8.31201e-07
lncRNA	up10k	chr19	57302385	C	T	0.04	0.109589	0	0	0	0	ENSG00000268205	5.4043	5.65	4.1924	3.4072	2.8026	2.7154	0.819461	0.0459494	0.333088
mRNA	3-UTR	chr2	46902127	G	A	0.0909091	0.0638298	0.0957447	0	0	0	ENSG00000180398	28.3894	27.854	27.9919	33.196	30.3674	30.9475	0.993942	5.49397e-05	7.90887e-05
lncRNA	intron	chr2	46902127	G	A	0.0909091	0.0638298	0.0957447	0	0	0	ENSG00000228925	0.799	0.7551	0.5591	0.0853	0.3368	0.3053	0.849438	0.0322969	0.280313
mRNA	intron	chr2	199457745	G	A	0.09375	0.0238095	0.0185185	0	0	0	ENSG00000119042	9.3959	8.9373	9.2644	7.2374	7.4763	7.3597	0.996337	2.01048e-05	3.30462e-05
mRNA	5-UTR	chr2	199457745	G	A	0.09375	0.0238095	0.0185185	0	0	0	ENSG00000119042	9.3959	8.9373	9.2644	7.2374	7.4763	7.3597	0.996337	2.01048e-05	3.30462e-05
lncRNA	exon	chr2	199457745	G	A	0.09375	0.0238095	0.0185185	0	0	0	ENSG00000225953	1.1156	1.3873	1.197	1.5275	1.6498	1.5523	-0.815758	0.0477908	0.333088
mRNA	CDS	chr20	3121934	G	A	0.148148	0.075	0.102564	0	0	0	ENSG00000185019	4.9415	5.2221	4.859	4.023	3.7473	3.6405	0.988668	0.000191897	0.000235769
lncRNA	intron	chr20	3121934	G	A	0.148148	0.075	0.102564	0	0	0	ENSG00000235958	0.9604	0.9489	1.0305	0.4951	0.1857	0.1421	0.885382	0.0189532	0.24681
mRNA	CDS	chr21	46246335	G	A	0.0604396	0.0652174	0.0757576	0	0	0	ENSG00000160294	34.836	33.4133	32.8209	23.3039	26.8464	27.924	0.996778	1.55508e-05	2.63888e-05
lncRNA	intron	chr21	46246335	G	A	0.0604396	0.0652174	0.0757576	0	0	0	ENSG00000215424	10.7453	10.9139	9.5899	7.0911	6.9472	8.0644	0.902071	0.0139157	0.24681
mRNA	CDS	chr22	37877873	C	T	0.084	0.064	0.072	0	0	0	ENSG00000100129	71.088	70.645	68.4594	77.0318	80.3528	80.4503	0.998993	1.52084e-06	3.75604e-06
lncRNA	exon	chr22	37877873	C	T	0.084	0.064	0.072	0	0	0	ENSG00000279738	0.3283	0.2757	0.2853	0.1801	0.1886	0.1495	0.977333	0.000764845	0.24681
mRNA	CDS	chr22	37878036	C	T	0.15261	0.164	0.141129	0	0	0	ENSG00000100129	71.088	70.645	68.4594	77.0318	80.3528	80.4503	0.997614	8.5351e-06	1.57917e-05
lncRNA	exon	chr22	37878036	C	T	0.15261	0.164	0.141129	0	0	0	ENSG00000279738	0.3283	0.2757	0.2853	0.1801	0.1886	0.1495	0.94404	0.00460974	0.24681
mRNA	CDS	chr3	14145965	G	A	0.0358974	0.0769231	0.0854271	0	0	0	ENSG00000154767	34.001	37.0605	34.6262	20.7411	21.3403	21.9845	0.99636	1.9845e-05	3.2684e-05
mRNA	3-UTR	chr3	14145965	G	A	0.0358974	0.0769231	0.0854271	0	0	0	ENSG00000154767	34.001	37.0605	34.6262	20.7411	21.3403	21.9845	0.99636	1.9845e-05	3.2684e-05
lncRNA	intron	chr3	14145965	G	A	0.0358974	0.0769231	0.0854271	0	0	0	ENSG00000228242	9.431	9.401	8.3575	3.0333	3.58	2.1867	0.862862	0.0269207	0.268926
mRNA	intron	chr7	149879979	C	T	0.078125	0.0625	0.0657277	0	0	0	ENSG00000171130	15.959	16.223	17.6516	22.3045	22.4878	20.7864	0.99972	1.17247e-07	6.87205e-07
mRNA	3-UTR	chr7	149879979	C	T	0.078125	0.0625	0.0657277	0	0	0	ENSG00000171130	15.959	16.223	17.6516	22.3045	22.4878	20.7864	0.99972	1.17247e-07	6.87205e-07
lncRNA	intron	chr7	149879979	C	T	0.078125	0.0625	0.0657277	0	0	0	ENSG00000204934	3.5377	3.1987	3.7039	4.7745	5.4693	5.4994	-0.936023	0.00600866	0.24681

## Sheet: DECs-DELs
C-to-U RNA off-target SNVs associated DECs-DELs in CTNNB1 editing group
RNA	Type	Pos	Ref	Alt	CTNNB1_1_snp	CTNNB1_2_snp	CTNNB1_3_snp	eGFP_1_snp	eGFP_2_snp	eGFP_3_snp	GeneID	CTNNB1_1_expr	CTNNB1_2_expr	CTNNB1_3_expr	eGFP_1_expr	eGFP_2_expr	eGFP_3_expr	cor	pvalue	fdr
circRNA	exon	chr22	37878036	C	T	0.181452	0.224	0.148	0	0	0	hsa_circ_03849	2.2714	1.6177	1.9217	2.531	2.5436	2.292	-0.831282	0.0402975	0.423198
circRNA	exon	chr22	37878036	C	T	0.181452	0.224	0.148	0	0	0	hsa_circ_19817	1.908	2.2325	1.9217	3.6791	4.5405	4.5331	-0.919555	0.00944682	0.318517
lncRNA	exon	chr22	37878036	C	T	0.181452	0.224	0.148	0	0	0	ENSG00000279738	0.3182	0.3033	0.3888	0.1801	0.1886	0.1495	0.853422	0.0306529	0.262739
C-to-U RNA off-target SNVs associated DECs-DELs in Non-target editing group
RNA	Type	Pos	Ref	Alt	dCas13b_SNP	dCas13b1_1_snp	dCas13b1_2_snp	dCas13b1_3_snp	eGFP_1_snp	eGFP_2_snp	eGFP_3_snp	GeneID	dCas13b1_1_expr	dCas13b1_2_expr	dCas13b1_3_expr	eGFP_1_expr	eGFP_2_expr	eGFP_3_expr	cor	pvalue	fdr
circRNA	exon	chr22	37877873	C	T	0.084	0.064	0.072	0	0	0	hsa_circ_03849	1.4661	1.9523	2.0519	2.531	2.5436	2.292	-0.900223	0.0144364	0.378344
circRNA	exon	chr22	37877873	C	T	0.084	0.064	0.072	0	0	0	hsa_circ_19817	1.8167	2.8655	2.428	3.6791	4.5405	4.5331	-0.949002	0.00383487	0.237649
lncRNA	exon	chr22	37877873	C	T	0.084	0.064	0.072	0	0	0	ENSG00000279738	0.3283	0.2757	0.2853	0.1801	0.1886	0.1495	0.977333	0.000764845	0.24681
circRNA	exon	chr22	37878036	C	T	0.15261	0.164	0.141129	0	0	0	hsa_circ_03849	1.4661	1.9523	2.0519	2.531	2.5436	2.292	-0.850276	0.0319477	0.467457
circRNA	exon	chr22	37878036	C	T	0.15261	0.164	0.141129	0	0	0	hsa_circ_19817	1.8167	2.8655	2.428	3.6791	4.5405	4.5331	-0.900071	0.0144799	0.378344
lncRNA	exon	chr22	37878036	C	T	0.15261	0.164	0.141129	0	0	0	ENSG00000279738	0.3283	0.2757	0.2853	0.1801	0.1886	0.1495	0.94404	0.00460974	0.24681

## Sheet: DECs-DELs-DEGs
C-to-U RNA off-target SNVs associated DECs-DELs-DEGs in CTNNB1 editing group
Type	Chr	Pos	Ref	Alt	CTNNB1_1_snp	CTNNB1_2_snp	CTNNB1_3_snp	eGFP_1_snp	eGFP_2_snp	eGFP_3_snp	GeneID	CTNNB1_1_expr	CTNNB1_2_expr	CTNNB1_3_expr	eGFP_1_expr	eGFP_2_expr	eGFP_3_expr	cor	pvalue	fdr
circRNA	exon	chr22	37878036	C	T	0.181452	0.224	0.148	0	0	0	hsa_circ_03849	2.2714	1.6177	1.9217	2.531	2.5436	2.292	-0.831282	0.0402975	0.423198
circRNA	exon	chr22	37878036	C	T	0.181452	0.224	0.148	0	0	0	hsa_circ_19817	1.908	2.2325	1.9217	3.6791	4.5405	4.5331	-0.919555	0.00944682	0.318517
lncRNA	exon	chr22	37878036	C	T	0.181452	0.224	0.148	0	0	0	ENSG00000279738	0.3182	0.3033	0.3888	0.1801	0.1886	0.1495	0.853422	0.0306529	0.262739
mRNA	CDS	chr22	37878036	C	T	0.181452	0.224	0.148	0	0	0	ENSG00000100129	65.7591	66.8994	68.4341	77.0318	80.3528	80.4503	0.996171	2.19648e-05	3.67052e-05
C-to-U RNA off-target SNVs associated DECs-DELs-DEGs in Non-target editing group
RNA	Type	Chr	Pos	Ref	Alt	dCas13b1_1_snp	dCas13b1_2_snp	dCas13b1_3_snp	eGFP_1_snp	eGFP_2_snp	eGFP_3_snp	GeneID	dCas13b1_1_expr	dCas13b1_2_expr	dCas13b1_3_expr	eGFP_1_expr	eGFP_2_expr	eGFP_3_expr	cor	pvalue	fdr
circRNA	exon	chr22	37877873	C	T	0.084	0.064	0.072	0	0	0	hsa_circ_03849	1.4661	1.9523	2.0519	2.531	2.5436	2.292	-0.900223	0.0144364	0.378344
circRNA	exon	chr22	37877873	C	T	0.084	0.064	0.072	0	0	0	hsa_circ_19817	1.8167	2.8655	2.428	3.6791	4.5405	4.5331	-0.949002	0.00383487	0.237649
lncRNA	exon	chr22	37877873	C	T	0.084	0.064	0.072	0	0	0	ENSG00000279738	0.3283	0.2757	0.2853	0.1801	0.1886	0.1495	0.977333	0.000764845	0.24681
circRNA	exon	chr22	37878036	C	T	0.15261	0.164	0.141129	0	0	0	hsa_circ_03849	1.4661	1.9523	2.0519	2.531	2.5436	2.292	-0.850276	0.0319477	0.467457
circRNA	exon	chr22	37878036	C	T	0.15261	0.164	0.141129	0	0	0	hsa_circ_19817	1.8167	2.8655	2.428	3.6791	4.5405	4.5331	-0.900071	0.0144799	0.378344
lncRNA	exon	chr22	37878036	C	T	0.15261	0.164	0.141129	0	0	0	ENSG00000279738	0.3283	0.2757	0.2853	0.1801	0.1886	0.1495	0.94404	0.00460974	0.24681
mRNA	CDS	chr22	37878036	C	T	0.15261	0.164	0.141129	0	0	0	ENSG00000100129	71.088	70.645	68.4594	77.0318	80.3528	80.4503	0.997614	8.5351e-06	1.57917e-05
mRNA	CDS	chr22	37877873	C	T	0.084	0.064	0.072	0	0	0	ENSG00000100129	71.088	70.645	68.4594	77.0318	80.3528	80.4503	0.998993	1.52084e-06	3.75604e-06
